# Supplementary material for: Chromosome-scale genome assembly and annotation of Paspalum notatum Flüggé var. saurae
Source: Sci Data. 2024 Aug 16;11:891. doi: 10.1038/s41597-024-03731-0 (PMC11329641; doi:10.1038/s41597-024-03731-0)
Supplement: Supplementary file 1 — Supplementary Table 1 [file 41597_2024_3731_MOESM1_ESM.xlsx]

## Sheet: sheet 1
Supplementary Table 1: General outpus of the P. notatum #R1 genome sequencing obtained using Oxford Nanopore and Illumina technologies.
Features	Raw ONT data	ONT filtered data1	Illumina filtered data
Reads	5775153	3568397	277328306
Total bases	72122518409	67949745005	53805332935
Read length N50	19708	20438	-
Mean read length	12488	19042	230
Mean read quality	12.7	12.5	37
GC %	45.56	45.55	46.5
Coverage2	123x	116x	92X
1ONT reads were filtered by length >5kb, quality score Q > 10.
2Genome size (586 Mb) was estimated according to Doležel et al. (2003)39 (1 pg of DNA = 0.978 x 109 bp). The C-value for diploid P. notatum determined by flow cytometry was 1.2 pg/2C12.
