# Supplementary material for: Chromosome-scale genome assembly and annotation of Paspalum notatum Flüggé var. saurae
Source: Sci Data. 2024 Aug 16;11:891. doi: 10.1038/s41597-024-03731-0 (PMC11329641; doi:10.1038/s41597-024-03731-0)
Supplement: Supplementary file 2 — Supplementary Table 2 [file 41597_2024_3731_MOESM2_ESM.xlsx]

## Sheet: RNA_SequencingStatistics
Supplementary Table 2: cDNA sequencing results and flower and leaf transcriptomes assemblies
General outputs of ONT sequencing of cDNA from #R1 plant flowers after filtering and trimming
General outputs	values
Mean read length	903.3
Mean read quality	14.6
Median read length	735
Median read quality	14.6
Number of reads	10991197
Read length N50	1147
STDEV read length	626.5
Total bases	9928618727
Percentage of reads above quality cutoffs
>Q5	1
>Q7	1
>Q10	0.995
>Q12	0.856
>Q15	0.438

## Sheet: RNA_FloralAssemblyStatistics
Supplementary Table 2: #R1 cDNA sequencing results and general statistics of flower and leaf transcriptome assemblies.
RNA floral transcriptome assembly
General outputs
# transcripts (>= 0 bp)	36317
# transcripts (>= 1000 bp)	28157
# transcripts (>= 5000 bp)	1076
# transcripts (>= 10000 bp)	37
Total length (>= 0 bp)	70569803
Total length (>= 1000 bp)	65093768
Total length (>= 5000 bp)	6811854
Total length (>= 10000 bp)	437480
# transcripts	36317
Largest transcript	15.369
Total length	70569803
GC (%)	51.68
N50	2382
N90	1102
# N's per 100 kbp	8.97

## Sheet: RNA_LeafAssemblyStatistics
Supplementary Table 2: #R1 cDNA sequencing results and flower and leaf transcriptomes assemblies
RNA leaf transcriptome assembly
General outputs
# transcripts (>= 0 bp)	76682
# transcripts (>= 1000 bp)	27568
# transcripts (>= 5000 bp)	533
# transcripts (>= 10000 bp)	15
Total length (>= 0 bp)	80897606
Total length (>= 1000 bp)	54891946
Total length (>= 5000 bp)	33,35,718
Total length (>= 10000 bp)	177992
# transcripts	76682
Largest transcript	15572
Total length	80897606
GC (%)	46.69
N50	1545
N90	448
# N's per 100 kbp	0
