# Supplementary material for: Chromosome-scale genome assembly and annotation of Paspalum notatum Flüggé var. saurae
Source: Sci Data. 2024 Aug 16;11:891. doi: 10.1038/s41597-024-03731-0 (PMC11329641; doi:10.1038/s41597-024-03731-0)
Supplement: Supplementary file 3 — Supplementary Table 3 [file 41597_2024_3731_MOESM3_ESM.xlsx]

## Sheet: PnR1markergff_5
Supplementary Table 3: List of P. notatum genes annotated with MAKER obtained by filtering the original GFF file using a predited CDS minimum lenght of 50 nucleotides.
Gene	Transcript	NCBI_accession	Locus_start	Locus_end	Strand	Locus_length	CDS_length	AED	Athaliana_Transcript	Osativa_transcript	StartStop_Codon	High_confidence	Ara_gene	Ara_Symbol	Ara_description	GO	GO_category	Osativa_gene	Os_description	Os_symbol
Pn01g000100	Pn01t000100.01	U9M48_000002	7953	9615	+	1662	303	0.05	-	-	-	-	-	-	-	-	-	-	-	-
Pn01g000200	Pn01t000200.01	U9M48_000004	10415	11395	+	980	720	0.38	-	-	+	-	-	-	-	-	-	-	-	-
Pn01g000300	Pn01t000300.01	U9M48_000007	11541	14537	+	2996	2781	0.47	-	Os04t0191000-01	+	High	-	-	-	-	-	Os04g0191000	Similar to OSIGBa0114M03.4 protein.	-
Pn01g000400	Pn01t000400.01	U9M48_000001	18702	20152	+	1450	192	0	-	-	-	-	-	-	-	-	-	-	-	-
Pn01g000500	Pn01t000500.01	U9M48_000003	37817	39344	+	1527	675	0.19	-	Os12t0292200-01	+	-	-	-	-	-	-	Os12g0292200	Hypothetical gene.	-
Pn01g000600	Pn01t000600.01	U9M48_000006	84197	84718	-	521	522	0.38	-	-	+	-	-	-	-	-	-	-	-	-
Pn01g000700	Pn01t000700.01	U9M48_000005	86357	87649	-	1292	1293	0.36	-	Os12t0292200-01	+	-	-	-	-	-	-	Os12g0292200	Hypothetical gene.	-
Pn01g000800	Pn01t000800.01	U9M48_000009	116508	116735	-	227	228	0.2	-	-	+	-	-	-	-	-	-	-	-	-
Pn01g000900	Pn01t000900.01	U9M48_000008	129513	130130	+	617	618	0.36	AT3G14160.1	Os03t0816500-01	+	High	AT3G14160	AT3G14160	AT3G14160|MAG2.12	GO:0005634	C	Os03g0816500	Hypothetical conserved gene.	-
Pn01g001000	Pn01t001000.01	U9M48_000015	188847	192093	-	3246	240	0.44	-	-	+	-	-	-	-	-	-	-	-	-
Pn01g001100	Pn01t001100.01	U9M48_000010	197854	198189	+	335	336	0.42	-	-	+	High	-	-	-	-	-	-	-	-
Pn01g001200	Pn01t001200.01	U9M48_000013	233603	234560	-	957	225	0.39	-	-	+	-	-	-	-	-	-	-	-	-
Pn01g001300	Pn01t001300.01	U9M48_000012	234946	239592	-	4646	1551	0.28	AT4G23160.3	cds-BAC19858.1	+	High	AT4G23160	AT4G23160	AT4G23160|CRK8|cysteine-rich RLK (RECEPTOR-like protein kinase) 8|F21P8.50|F21P8_50	GO:0004672	F	-	-	-
Pn01g001400	Pn01t001400.01	U9M48_000014	256361	257318	-	957	225	0.39	-	-	+	-	-	-	-	-	-	-	-	-
Pn01g001500	Pn01t001500.01	U9M48_000011	257660	263148	-	5488	2679	0.2	AT4G23160.3	Os08t0125300-01	+	High	AT4G23160	AT4G23160	AT4G23160|CRK8|cysteine-rich RLK (RECEPTOR-like protein kinase) 8|F21P8.50|F21P8_50	GO:0004672	F	Os08g0125300	Integrase, catalytic core domain containing protein.	-
Pn01g001600	Pn01t001600.01	U9M48_000017	368081	371085	-	3004	2256	0.33	-	Os03t0627900-01	+	High	-	-	-	-	-	Os03g0627900	Similar to H0102C09.1 protein.	-
Pn01g001700	Pn01t001700.01	U9M48_000016	380134	380472	+	338	339	0.22	-	Os08t0315200-01	+	High	-	-	-	-	-	Os08g0315200	Retrotransposon gag protein family protein.	-
Pn01g001800	Pn01t001800.01	U9M48_000018	442638	442865	+	227	228	0.2	-	-	+	-	-	-	-	-	-	-	-	-
Pn01g001900	Pn01t001900.01	U9M48_000019	463266	464519	+	1253	1191	0.3	-	Os12t0142900-02	+	High	-	-	-	-	-	Os12g0142900	Similar to H0321H01.8 protein.	-
Pn01g002000	Pn01t002000.01	U9M48_000020	465460	466149	+	689	627	0.39	-	Os03t0627900-01	+	High	-	-	-	-	-	Os03g0627900	Similar to H0102C09.1 protein.	-
Pn01g002100	Pn01t002100.01	U9M48_000021	497028	501408	+	4380	3738	0.14	-	Os04t0191000-01	+	High	-	-	-	-	-	Os04g0191000	Similar to OSIGBa0114M03.4 protein.	-
Pn01g002200	Pn01t002200.01	U9M48_000022	540604	544975	+	4371	4164	0.08	-	Os04t0191000-01	+	High	-	-	-	-	-	Os04g0191000	Similar to OSIGBa0114M03.4 protein.	-
Pn01g002300	Pn01t002300.01	U9M48_000023	556732	559236	+	2504	2334	0.32	-	Os04t0191000-01	+	High	-	-	-	-	-	Os04g0191000	Similar to OSIGBa0114M03.4 protein.	-
Pn01g002400	Pn01t002400.01	U9M48_000024	627707	627934	+	227	228	0.2	-	-	+	-	-	-	-	-	-	-	-	-
Pn01g002500	Pn01t002500.01	U9M48_000025	660259	661574	+	1315	1188	0.08	AT4G23160.3	Os11t0656500-01	-	-	AT4G23160	AT4G23160	AT4G23160|CRK8|cysteine-rich RLK (RECEPTOR-like protein kinase) 8|F21P8.50|F21P8_50	GO:0004672	F	Os11g0656500	Integrase, catalytic core domain containing protein.	-
Pn01g002600	Pn01t002600.01	U9M48_000026	728522	730089	-	1567	186	0.27	-	-	+	-	-	-	-	-	-	-	-	-
Pn01g002700	Pn01t002700.01	U9M48_000027	738064	738588	-	524	525	0.39	-	-	+	-	-	-	-	-	-	-	-	-
Pn01g002800	Pn01t002800.01	U9M48_000028	887052	887279	-	227	228	0.2	-	-	+	-	-	-	-	-	-	-	-	-
Pn01g002900	Pn01t002900.01	U9M48_000030	947230	947457	-	227	228	0.2	-	-	+	-	-	-	-	-	-	-	-	-
Pn01g003000	Pn01t003000.01	U9M48_000029	961505	961768	+	263	264	0.17	-	-	+	-	-	-	-	-	-	-	-	-
Pn01g003100	Pn01t003100.01	U9M48_000031	1045106	1045396	-	290	291	0.45	-	-	+	-	-	-	-	-	-	-	-	-
Pn01g003200	Pn01t003200.01	U9M48_000036	1126127	1126611	+	484	438	0.46	-	Os08t0202300-03	+	High	-	-	-	-	-	Os08g0202300	Reverse transcriptase domain containing protein.	-
Pn01g003300	Pn01t003300.01	U9M48_000034	1126622	1127384	+	762	609	0.29	-	Os12t0142900-02	+	High	-	-	-	-	-	Os12g0142900	Similar to H0321H01.8 protein.	-
Pn01g003400	Pn01t003400.01	U9M48_000035	1132171	1132789	-	618	546	0.38	AT4G23160.3	Os11t0656500-01	-	-	AT4G23160	AT4G23160	AT4G23160|CRK8|cysteine-rich RLK (RECEPTOR-like protein kinase) 8|F21P8.50|F21P8_50	GO:0004672	F	Os11g0656500	Integrase, catalytic core domain containing protein.	-
Pn01g003500	Pn01t003500.01	U9M48_000033	1132889	1133613	-	724	702	0.35	AT4G23160.3	Os11t0656500-01	+	High	AT4G23160	AT4G23160	AT4G23160|CRK8|cysteine-rich RLK (RECEPTOR-like protein kinase) 8|F21P8.50|F21P8_50	GO:0004672	F	Os11g0656500	Integrase, catalytic core domain containing protein.	-
Pn01g003600	Pn01t003600.01	U9M48_000032	1133894	1135307	-	1413	1179	0.46	-	Os11t0656500-01	+	High	-	-	-	-	-	Os11g0656500	Integrase, catalytic core domain containing protein.	-
Pn01g003700	Pn01t003700.01	U9M48_000037	1276816	1277538	-	722	723	0.34	-	Os03t0627900-01	+	High	-	-	-	-	-	Os03g0627900	Similar to H0102C09.1 protein.	-
Pn01g003800	Pn01t003800.01	U9M48_000043	1286099	1287219	+	1120	927	0.32	AT4G23160.3	Os11t0656500-01	+	High	AT4G23160	AT4G23160	AT4G23160|CRK8|cysteine-rich RLK (RECEPTOR-like protein kinase) 8|F21P8.50|F21P8_50	GO:0004672	F	Os11g0656500	Integrase, catalytic core domain containing protein.	-
Pn01g003900	Pn01t003900.01	U9M48_000041	1287286	1297068	+	9782	1194	0.29	AT4G23160.3	Os08t0125300-01	+	High	AT4G23160	AT4G23160	AT4G23160|CRK8|cysteine-rich RLK (RECEPTOR-like protein kinase) 8|F21P8.50|F21P8_50	GO:0004672	F	Os08g0125300	Integrase, catalytic core domain containing protein.	-
Pn01g004000	Pn01t004000.01	U9M48_000038	1302375	1304691	+	2316	1050	0.39	-	Os08t0315200-01	+	High	-	-	-	-	-	Os08g0315200	Retrotransposon gag protein family protein.	-
Pn01g004100	Pn01t004100.01	U9M48_000042	1305347	1306448	+	1101	1098	0.1	-	Os12t0142900-02	+	High	-	-	-	-	-	Os12g0142900	Similar to H0321H01.8 protein.	-
Pn01g004200	Pn01t004200.01	U9M48_000044	1373634	1374347	-	713	657	0.43	-	Os03t0627900-01	+	High	-	-	-	-	-	Os03g0627900	Similar to H0102C09.1 protein.	-
Pn01g004300	Pn01t004300.01	U9M48_000040	1374944	1376415	-	1471	1338	0.23	-	Os04t0191000-01	+	High	-	-	-	-	-	Os04g0191000	Similar to OSIGBa0114M03.4 protein.	-
Pn01g004400	Pn01t004400.01	U9M48_000039	1376984	1378012	-	1028	1029	0.19	-	Os08t0315200-01	+	High	-	-	-	-	-	Os08g0315200	Retrotransposon gag protein family protein.	-
Pn01g004500	Pn01t004500.01	U9M48_000045	1428545	1428772	+	227	228	0.2	-	-	+	-	-	-	-	-	-	-	-	-
Pn01g004600	Pn01t004600.01	U9M48_000048	1433750	1434450	-	700	669	0.39	-	Os03t0627900-01	+	-	-	-	-	-	-	Os03g0627900	Similar to H0102C09.1 protein.	-
Pn01g004700	Pn01t004700.01	U9M48_000049	1435406	1436087	-	681	579	0.43	-	Os04t0191000-01	+	High	-	-	-	-	-	Os04g0191000	Similar to OSIGBa0114M03.4 protein.	-
Pn01g004800	Pn01t004800.01	U9M48_000050	1436118	1436604	-	486	333	0.46	-	Os08t0202300-03	+	High	-	-	-	-	-	Os08g0202300	Reverse transcriptase domain containing protein.	-
Pn01g004900	Pn01t004900.01	U9M48_000046	1472291	1473699	-	1408	660	0.15	-	Os03t0627900-01	+	High	-	-	-	-	-	Os03g0627900	Similar to H0102C09.1 protein.	-
Pn01g005000	Pn01t005000.01	U9M48_000047	1474483	1475756	-	1273	1251	0.09	-	Os12t0142900-02	+	High	-	-	-	-	-	Os12g0142900	Similar to H0321H01.8 protein.	-
Pn01g005100	Pn01t005100.01	U9M48_000053	1545580	1546823	-	1243	294	0.41	-	Os03t0627900-01	+	High	-	-	-	-	-	Os03g0627900	Similar to H0102C09.1 protein.	-
Pn01g005200	Pn01t005200.01	U9M48_000051	1549253	1549480	+	227	228	0.2	-	-	+	-	-	-	-	-	-	-	-	-
Pn01g005300	Pn01t005300.01	U9M48_000052	1586254	1586709	+	455	456	0.42	-	-	+	-	-	-	-	-	-	-	-	-
Pn01g005400	Pn01t005400.01	U9M48_000054	1641692	1642292	-	600	597	0.04	-	Os03t0627900-01	-	-	-	-	-	-	-	Os03g0627900	Similar to H0102C09.1 protein.	-
Pn01g005500	Pn01t005500.01	U9M48_000055	1754707	1757318	-	2611	1488	0.28	AT3G05850.1	Os11t0256400-01	+	High	AT3G05850	MUG7	AT3G05850|AT3G05850.1|F10A16.15|F10A16_15	GO:0005634	C	Os11g0256400	Zinc finger, SWIM-type domain containing protein.	-
Pn01g005600	Pn01t005600.01	U9M48_000058	2005430	2008033	-	2603	1944	0.4	-	Os04t0191000-01	+	High	-	-	-	-	-	Os04g0191000	Similar to OSIGBa0114M03.4 protein.	-
Pn01g005700	Pn01t005700.01	U9M48_000057	2008111	2017727	-	9616	2325	0.38	-	Os04t0191000-01	+	High	-	-	-	-	-	Os04g0191000	Similar to OSIGBa0114M03.4 protein.	-
Pn01g005800	Pn01t005800.01	U9M48_000059	2017809	2018384	-	575	435	0.48	-	Os04t0191000-01	+	High	-	-	-	-	-	Os04g0191000	Similar to OSIGBa0114M03.4 protein.	-
Pn01g005900	Pn01t005900.01	U9M48_000056	2018406	2020346	-	1940	1587	0.46	-	Os04t0191000-01	-	-	-	-	-	-	-	Os04g0191000	Similar to OSIGBa0114M03.4 protein.	-
Pn01g006000	Pn01t006000.01	U9M48_000060	2080000	2083087	-	3087	468	0.21	-	-	+	-	-	-	-	-	-	-	-	-
Pn01g006100	Pn01t006100.01	U9M48_000061	2086962	2089071	-	2109	423	0.41	-	-	+	-	-	-	-	-	-	-	-	-
Pn01g006200	Pn01t006200.01	U9M48_000063	2144734	2145346	-	612	591	0.42	-	Os03t0627900-01	+	High	-	-	-	-	-	Os03g0627900	Similar to H0102C09.1 protein.	-
Pn01g006300	Pn01t006300.01	U9M48_000064	2145371	2145802	-	431	405	0.45	-	Os04t0191000-01	+	High	-	-	-	-	-	Os04g0191000	Similar to OSIGBa0114M03.4 protein.	-
Pn01g006400	Pn01t006400.01	U9M48_000062	2146401	2147163	-	762	729	0.41	-	Os04t0191000-01	+	High	-	-	-	-	-	Os04g0191000	Similar to OSIGBa0114M03.4 protein.	-
Pn01g006500	Pn01t006500.01	U9M48_000066	2189260	2192260	-	3000	438	0.24	-	-	+	-	-	-	-	-	-	-	-	-
Pn01g006600	Pn01t006600.01	U9M48_000067	2196171	2198508	-	2337	483	0.37	-	-	+	-	-	-	-	-	-	-	-	-
Pn01g006700	Pn01t006700.01	U9M48_000068	2233171	2235587	-	2416	2112	0.24	AT4G23160.3	Os11t0656500-01	+	High	AT4G23160	AT4G23160	AT4G23160|CRK8|cysteine-rich RLK (RECEPTOR-like protein kinase) 8|F21P8.50|F21P8_50	GO:0004672	F	Os11g0656500	Integrase, catalytic core domain containing protein.	-
Pn01g006800	Pn01t006800.01	U9M48_000065	2278890	2279117	-	227	228	0.17	-	-	+	-	-	-	-	-	-	-	-	-
Pn01g006900	Pn01t006900.01	U9M48_000069	2283035	2283758	+	723	720	0.24	AT4G23160.3	Os11t0656500-01	+	High	AT4G23160	AT4G23160	AT4G23160|CRK8|cysteine-rich RLK (RECEPTOR-like protein kinase) 8|F21P8.50|F21P8_50	GO:0004672	F	Os11g0656500	Integrase, catalytic core domain containing protein.	-
Pn01g007000	Pn01t007000.01	U9M48_000070	2283824	2284474	+	650	498	0.37	AT4G23160.3	Os11t0656500-01	-	-	AT4G23160	AT4G23160	AT4G23160|CRK8|cysteine-rich RLK (RECEPTOR-like protein kinase) 8|F21P8.50|F21P8_50	GO:0004672	F	Os11g0656500	Integrase, catalytic core domain containing protein.	-
Pn01g007100	Pn01t007100.01	U9M48_000071	2442923	2443150	+	227	228	0.2	-	-	+	-	-	-	-	-	-	-	-	-
Pn01g007200	Pn01t007200.01	U9M48_000072	2498874	2499797	+	923	924	0.41	-	-	-	-	-	-	-	-	-	-	-	-
Pn01g007300	Pn01t007300.01	U9M48_000073	2576770	2583824	-	7054	1407	0.31	-	Os04t0191000-01	+	High	-	-	-	-	-	Os04g0191000	Similar to OSIGBa0114M03.4 protein.	-
Pn01g007400	Pn01t007400.01	U9M48_000075	2771517	2773187	+	1670	1644	0.27	-	Os04t0191000-01	+	High	-	-	-	-	-	Os04g0191000	Similar to OSIGBa0114M03.4 protein.	-
Pn01g007500	Pn01t007500.01	U9M48_000074	2776348	2777999	+	1651	201	0	-	-	+	-	-	-	-	-	-	-	-	-
Pn01g007600	Pn01t007600.01	U9M48_000076	3028138	3031488	+	3350	513	0.44	AT3G14160.1	Os03t0816500-01	+	High	AT3G14160	AT3G14160	AT3G14160|MAG2.12	GO:0005634	C	Os03g0816500	Hypothetical conserved gene.	-
Pn01g007700	Pn01t007700.02	U9M48_000077	3274546	3276776	+	2230	2133	0.18	AT3G05850.1	Os06t0704400-01	+	High	AT3G05850	MUG7	AT3G05850|AT3G05850.1|F10A16.15|F10A16_15	GO:0005634	C	Os06g0704400	Transposase, MuDR, plant domain containing protein.	-
Pn01g007800	Pn01t007800.01	U9M48_000078	3406892	3409272	+	2380	2238	0.12	-	Os04t0191000-01	+	High	-	-	-	-	-	Os04g0191000	Similar to OSIGBa0114M03.4 protein.	-
Pn01g007900	Pn01t007900.01	U9M48_000079	3500643	3500870	+	227	228	0.2	-	-	+	-	-	-	-	-	-	-	-	-
Pn01g008000	Pn01t008000.01	U9M48_000080	3559644	3562881	-	3237	483	0.42	-	-	+	-	-	-	-	-	-	-	-	-
Pn01g008000	Pn01t008000.02	U9M48_000080	3559940	3562881	-	2941	417	0.32	-	-	+	-	-	-	-	-	-	-	-	-
Pn01g008100	Pn01t008100.01	U9M48_000082	3564250	3564831	-	581	495	0.44	-	Os03t0627900-01	+	-	-	-	-	-	-	Os03g0627900	Similar to H0102C09.1 protein.	-
Pn01g008200	Pn01t008200.01	U9M48_000081	3568740	3571931	-	3191	438	0.43	-	-	+	-	-	-	-	-	-	-	-	-
Pn01g008300	Pn01t008300.01	U9M48_000083	3721462	3723433	-	1971	1038	0.42	-	-	+	-	-	-	-	-	-	-	-	-
Pn01g008400	Pn01t008400.01	U9M48_000088	3891568	3892747	+	1179	1170	0.07	-	Os08t0202300-03	-	-	-	-	-	-	-	Os08g0202300	Reverse transcriptase domain containing protein.	-
Pn01g008500	Pn01t008500.01	U9M48_000085	3894434	3895207	+	773	774	0.36	-	-	+	-	-	-	-	-	-	-	-	-
Pn01g008600	Pn01t008600.01	U9M48_000086	3959836	3963096	-	3260	378	0.4	-	-	+	-	-	-	-	-	-	-	-	-
Pn01g008600	Pn01t008600.02	U9M48_000086	3960888	3963096	-	2208	378	0.45	-	-	+	-	-	-	-	-	-	-	-	-
Pn01g008700	Pn01t008700.01	U9M48_000084	3968319	3968675	+	356	357	0.31	-	-	+	-	-	-	-	-	-	-	-	-
Pn01g008800	Pn01t008800.01	U9M48_000087	3970820	3972704	+	1884	1779	0.19	-	Os04t0191000-01	+	High	-	-	-	-	-	Os04g0191000	Similar to OSIGBa0114M03.4 protein.	-
Pn01g008900	Pn01t008900.01	U9M48_000091	4000407	4003495	-	3088	2253	0.32	-	Os04t0191000-01	+	High	-	-	-	-	-	Os04g0191000	Similar to OSIGBa0114M03.4 protein.	-
Pn01g009000	Pn01t009000.01	U9M48_000090	4004944	4005501	-	557	558	0.2	-	-	+	-	-	-	-	-	-	-	-	-
Pn01g009100	Pn01t009100.01	U9M48_000089	4054395	4055126	+	731	732	0.4	-	Os03t0627900-01	+	High	-	-	-	-	-	Os03g0627900	Similar to H0102C09.1 protein.	-
Pn01g009200	Pn01t009200.01	U9M48_000093	4058524	4059091	-	567	552	0.42	-	Os03t0627900-01	+	-	-	-	-	-	-	Os03g0627900	Similar to H0102C09.1 protein.	-
Pn01g009300	Pn01t009300.01	U9M48_000092	4060107	4061354	-	1247	1167	0.36	-	Os12t0142900-02	+	High	-	-	-	-	-	Os12g0142900	Similar to H0321H01.8 protein.	-
Pn01g009400	Pn01t009400.01	U9M48_000094	4160253	4161186	-	933	735	0.31	-	Os04t0191000-01	+	High	-	-	-	-	-	Os04g0191000	Similar to OSIGBa0114M03.4 protein.	-
Pn01g009500	Pn01t009500.01	U9M48_000095	4215037	4216118	+	1081	801	0.41	-	Os12t0292200-01	+	-	-	-	-	-	-	Os12g0292200	Hypothetical gene.	-
Pn01g009600	Pn01t009600.01	U9M48_000096	4235749	4235937	-	188	189	0.47	-	-	+	-	-	-	-	-	-	-	-	-
Pn01g009700	Pn01t009700.01	U9M48_000098	4294923	4296782	+	1859	1326	0.39	-	Os03t0627900-01	+	High	-	-	-	-	-	Os03g0627900	Similar to H0102C09.1 protein.	-
Pn01g009800	Pn01t009800.01	U9M48_000099	4310486	4310824	-	338	339	0.42	-	Os12t0292200-01	+	-	-	-	-	-	-	Os12g0292200	Hypothetical gene.	-
Pn01g009900	Pn01t009900.01	U9M48_000100	4347219	4348187	+	968	909	0.47	-	Os08t0315200-01	-	-	-	-	-	-	-	Os08g0315200	Retrotransposon gag protein family protein.	-
Pn01g010000	Pn01t010000.01	U9M48_000097	4348540	4351602	+	3062	3063	0.2	-	Os04t0191000-01	+	High	-	-	-	-	-	Os04g0191000	Similar to OSIGBa0114M03.4 protein.	-
Pn01g010100	Pn01t010100.01	U9M48_000102	4389420	4390881	+	1461	1128	0.33	-	Os12t0292200-01	+	-	-	-	-	-	-	Os12g0292200	Hypothetical gene.	-
Pn01g010200	Pn01t010200.01	U9M48_000103	4442345	4453638	-	11293	489	0.4	-	-	+	-	-	-	-	-	-	-	-	-
Pn01g010300	Pn01t010300.01	U9M48_000101	4458350	4459755	+	1405	1176	0.32	-	Os12t0292200-01	+	-	-	-	-	-	-	Os12g0292200	Hypothetical gene.	-
Pn01g010400	Pn01t010400.01	U9M48_000106	4515841	4516068	-	227	228	0.2	-	-	+	-	-	-	-	-	-	-	-	-
Pn01g010500	Pn01t010500.01	U9M48_000104	4550406	4552548	+	2142	1176	0.42	-	-	+	-	-	-	-	-	-	-	-	-
Pn01g010600	Pn01t010600.01	U9M48_000105	4554317	4555391	+	1074	639	0.46	-	Os12t0142900-02	+	High	-	-	-	-	-	Os12g0142900	Similar to H0321H01.8 protein.	-
Pn01g010700	Pn01t010700.01	U9M48_000108	4564172	4564724	+	552	519	0.47	-	Os12t0142900-02	+	High	-	-	-	-	-	Os12g0142900	Similar to H0321H01.8 protein.	-
Pn01g010800	Pn01t010800.01	U9M48_000107	4564755	4566451	+	1696	1242	0.49	-	Os09t0375700-01	-	-	-	-	-	-	-	Os09g0375700	Similar to H0616A11.2 protein.	-
Pn01g010900	Pn01t010900.01	U9M48_000116	4592834	4594594	-	1760	1761	0.4	AT2G06105.1	Os12t0292200-01	+	High	AT2G06105	AT2G06105	AT2G06105	GO:0003674	F	Os12g0292200	Hypothetical gene.	-
Pn01g011000	Pn01t011000.01	U9M48_000113	4611297	4612131	+	834	549	0.38	AT3G14160.1	Os03t0816500-01	+	High	AT3G14160	AT3G14160	AT3G14160|MAG2.12	GO:0005634	C	Os03g0816500	Hypothetical conserved gene.	-
Pn01g011100	Pn01t011100.01	U9M48_000109	4645335	4647002	+	1667	303	0.05	-	-	-	-	-	-	-	-	-	-	-	-
Pn01g011200	Pn01t011200.01	U9M48_000110	4647957	4648514	+	557	558	0.32	-	-	+	-	-	-	-	-	-	-	-	-
Pn01g011300	Pn01t011300.01	U9M48_000112	4650960	4651685	+	725	726	0.37	-	Os12t0142900-02	+	High	-	-	-	-	-	Os12g0142900	Similar to H0321H01.8 protein.	-
Pn01g011400	Pn01t011400.01	U9M48_000118	4651729	4653395	+	1666	1359	0.3	-	Os03t0627900-01	+	High	-	-	-	-	-	Os03g0627900	Similar to H0102C09.1 protein.	-
Pn01g011500	Pn01t011500.01	U9M48_000111	4669107	4674107	+	5000	843	0.36	-	Os08t0315200-01	+	-	-	-	-	-	-	Os08g0315200	Retrotransposon gag protein family protein.	-
Pn01g011600	Pn01t011600.01	U9M48_000114	4669766	4670848	-	1082	1005	0.22	-	Os03t0627900-01	+	High	-	-	-	-	-	Os03g0627900	Similar to H0102C09.1 protein.	-
Pn01g011700	Pn01t011700.01	U9M48_000115	4672974	4676674	-	3700	987	0.33	-	Os08t0315200-01	+	High	-	-	-	-	-	Os08g0315200	Retrotransposon gag protein family protein.	-
Pn01g011800	Pn01t011800.01	U9M48_000117	4686509	4686841	-	332	333	0.42	-	-	+	High	-	-	-	-	-	-	-	-
Pn01g011900	Pn01t011900.01	U9M48_000122	4695253	4697214	-	1961	1845	0.24	-	Os04t0191000-01	+	High	-	-	-	-	-	Os04g0191000	Similar to OSIGBa0114M03.4 protein.	-
Pn01g012000	Pn01t012000.01	U9M48_000124	4724618	4725280	+	662	594	0.34	AT3G24255.5	Os03t0643433-00	+	High	AT3G24255	AT3G24255	AT3G24255|K13K6.3	GO:0003674	F	Os03g0643433	Similar to J013022N21, full insert sequence.	-
Pn01g012100	Pn01t012100.01	U9M48_000121	4725320	4726164	+	844	660	0.47	-	Os03t0643433-00	-	-	-	-	-	-	-	Os03g0643433	Similar to J013022N21, full insert sequence.	-
Pn01g012200	Pn01t012200.01	U9M48_000123	4736770	4738542	-	1772	1377	0.35	-	Os12t0292200-01	+	High	-	-	-	-	-	Os12g0292200	Hypothetical gene.	-
Pn01g012300	Pn01t012300.01	U9M48_000120	4775793	4776973	+	1180	321	0.3	-	-	+	-	-	-	-	-	-	-	-	-
Pn01g012400	Pn01t012400.01	U9M48_000119	4778988	4781602	+	2614	1977	0.16	-	Os03t0627900-01	+	High	-	-	-	-	-	Os03g0627900	Similar to H0102C09.1 protein.	-
Pn01g012500	Pn01t012500.01	U9M48_000127	4802934	4803704	-	770	771	0.36	-	-	+	-	-	-	-	-	-	-	-	-
Pn01g012600	Pn01t012600.01	U9M48_000131	4811238	4813166	-	1928	279	0.47	AT4G23160.3	Os10t0432200-01	+	High	AT4G23160	AT4G23160	AT4G23160|CRK8|cysteine-rich RLK (RECEPTOR-like protein kinase) 8|F21P8.50|F21P8_50	GO:0004672	F	Os10g0432200	Conserved hypothetical protein.	-
Pn01g012700	Pn01t012700.01	U9M48_000129	4813369	4813584	-	215	216	0.48	AT4G23160.3	Os08t0125300-01	+	High	AT4G23160	AT4G23160	AT4G23160|CRK8|cysteine-rich RLK (RECEPTOR-like protein kinase) 8|F21P8.50|F21P8_50	GO:0004672	F	Os08g0125300	Integrase, catalytic core domain containing protein.	-
Pn01g012800	Pn01t012800.01	U9M48_000130	4815508	4815891	-	383	357	0.48	AT3G20980.1	Os08t0125300-01	+	-	AT3G20980	AT3G20980	AT3G20980|MSA6.3	GO:0003674	F	Os08g0125300	Integrase, catalytic core domain containing protein.	-
Pn01g012900	Pn01t012900.01	U9M48_000125	4823581	4826054	-	2473	561	0.19	-	-	+	-	-	-	-	-	-	-	-	-
Pn01g013000	Pn01t013000.01	U9M48_000133	4826901	4827481	-	580	480	0.43	-	Os03t0627900-01	+	High	-	-	-	-	-	Os03g0627900	Similar to H0102C09.1 protein.	-
Pn01g013100	Pn01t013100.01	U9M48_000126	4830355	4830950	-	595	558	0.11	-	Os08t0315200-01	+	High	-	-	-	-	-	Os08g0315200	Retrotransposon gag protein family protein.	-
Pn01g013200	Pn01t013200.01	U9M48_000132	4841391	4843394	-	2003	1974	0.37	-	Os04t0191000-01	+	High	-	-	-	-	-	Os04g0191000	Similar to OSIGBa0114M03.4 protein.	-
Pn01g013300	Pn01t013300.01	U9M48_000128	4843400	4844398	-	998	999	0.36	-	Os12t0142900-02	+	High	-	-	-	-	-	Os12g0142900	Similar to H0321H01.8 protein.	-
Pn01g013400	Pn01t013400.01	U9M48_000134	4958919	4960539	-	1620	786	0.09	-	Os03t0627900-01	+	High	-	-	-	-	-	Os03g0627900	Similar to H0102C09.1 protein.	-
Pn01g013500	Pn01t013500.01	U9M48_000135	4960760	4963024	-	2264	2265	0.37	-	Os04t0191000-01	+	High	-	-	-	-	-	Os04g0191000	Similar to OSIGBa0114M03.4 protein.	-
Pn01g013600	Pn01t013600.01	U9M48_000140	4989451	4991194	-	1743	492	0.44	-	-	+	-	-	-	-	-	-	-	-	-
Pn01g013700	Pn01t013700.01	U9M48_000138	5015803	5018731	-	2928	2046	0.39	-	Os12t0292200-01	+	High	-	-	-	-	-	Os12g0292200	Hypothetical gene.	-
Pn01g013800	Pn01t013800.01	U9M48_000141	5052189	5053119	-	930	441	0.46	AT3G14160.1	Os03t0816500-01	+	High	AT3G14160	AT3G14160	AT3G14160|MAG2.12	GO:0005634	C	Os03g0816500	Hypothetical conserved gene.	-
Pn01g013900	Pn01t013900.01	U9M48_000139	5068188	5068799	-	611	612	0.31	-	Os08t0202300-03	+	High	-	-	-	-	-	Os08g0202300	Reverse transcriptase domain containing protein.	-
Pn01g014000	Pn01t014000.01	U9M48_000136	5081567	5081794	+	227	228	0.17	-	-	+	-	-	-	-	-	-	-	-	-
Pn01g014100	Pn01t014100.01	U9M48_000137	5085335	5087595	+	2260	189	0.31	-	-	+	-	-	-	-	-	-	-	-	-
Pn01g014200	Pn01t014200.01	U9M48_000143	5095699	5097929	+	2230	405	0.35	-	-	+	-	-	-	-	-	-	-	-	-
Pn01g014300	Pn01t014300.01	U9M48_000142	5116422	5116748	+	326	327	0.33	-	-	+	-	-	-	-	-	-	-	-	-
Pn01g014400	Pn01t014400.01	U9M48_000144	5119230	5121676	+	2446	2385	0.17	-	Os04t0191000-01	-	-	-	-	-	-	-	Os04g0191000	Similar to OSIGBa0114M03.4 protein.	-
Pn01g014500	Pn01t014500.01	U9M48_000145	5195469	5195684	+	215	216	0.28	-	-	+	-	-	-	-	-	-	-	-	-
Pn01g014600	Pn01t014600.01	U9M48_000146	5198425	5199156	+	731	732	0.32	-	Os03t0627900-01	+	High	-	-	-	-	-	Os03g0627900	Similar to H0102C09.1 protein.	-
Pn01g014700	Pn01t014700.01	U9M48_000149	5244511	5246122	-	1611	369	0.37	ATCG01300.1	cds-CAA33938.1	-	-	ATCG01300	RPL23.2	ATCG01300|RPL23.2|uL23Cy|ribosomal protein L23|Ribosomal Protein uL23Cy	GO:0000027	P	-	-	-
Pn01g014800	Pn01t014800.01	U9M48_000148	5263971	5268410	-	4439	4440	0.35	-	Os04t0191000-01	+	High	-	-	-	-	-	Os04g0191000	Similar to OSIGBa0114M03.4 protein.	-
Pn01g014900	Pn01t014900.01	U9M48_000147	5269504	5269914	-	410	411	0.29	-	-	+	-	-	-	-	-	-	-	-	-
Pn01g015000	Pn01t015000.01	U9M48_000152	5323641	5325628	-	1987	1884	0.41	-	Os12t0292200-01	+	High	-	-	-	-	-	Os12g0292200	Hypothetical gene.	-
Pn01g015100	Pn01t015100.01	U9M48_000157	5338830	5339325	+	495	432	0.43	-	Os11t0656500-01	+	-	-	-	-	-	-	Os11g0656500	Integrase, catalytic core domain containing protein.	-
Pn01g015200	Pn01t015200.01	U9M48_000156	5339363	5340246	+	883	834	0.46	-	Os11t0656500-01	+	High	-	-	-	-	-	Os11g0656500	Integrase, catalytic core domain containing protein.	-
Pn01g015300	Pn01t015300.01	U9M48_000150	5340528	5343251	+	2723	1317	0.27	AT4G23160.3	Os11t0656500-01	+	High	AT4G23160	AT4G23160	AT4G23160|CRK8|cysteine-rich RLK (RECEPTOR-like protein kinase) 8|F21P8.50|F21P8_50	GO:0004672	F	Os11g0656500	Integrase, catalytic core domain containing protein.	-
Pn01g015400	Pn01t015400.01	U9M48_000153	5347534	5347875	-	341	342	0.43	AT4G23160.3	Os08t0125300-01	+	High	AT4G23160	AT4G23160	AT4G23160|CRK8|cysteine-rich RLK (RECEPTOR-like protein kinase) 8|F21P8.50|F21P8_50	GO:0004672	F	Os08g0125300	Integrase, catalytic core domain containing protein.	-
Pn01g015500	Pn01t015500.01	U9M48_000155	5348002	5350160	-	2158	1821	0.31	AT4G23160.3	Os11t0656500-01	+	High	AT4G23160	AT4G23160	AT4G23160|CRK8|cysteine-rich RLK (RECEPTOR-like protein kinase) 8|F21P8.50|F21P8_50	GO:0004672	F	Os11g0656500	Integrase, catalytic core domain containing protein.	-
Pn01g015600	Pn01t015600.01	U9M48_000154	5356414	5356710	-	296	297	0.45	-	-	+	-	-	-	-	-	-	-	-	-
Pn01g015700	Pn01t015700.01	U9M48_000151	5365881	5366234	-	353	354	0.4	-	-	+	-	-	-	-	-	-	-	-	-
Pn01g015800	Pn01t015800.01	U9M48_000161	5507838	5508065	-	227	228	0.2	-	-	+	-	-	-	-	-	-	-	-	-
Pn01g015900	Pn01t015900.01	U9M48_000158	5525679	5528084	+	2405	2334	0.14	-	Os04t0191000-01	+	High	-	-	-	-	-	Os04g0191000	Similar to OSIGBa0114M03.4 protein.	-
Pn01g016000	Pn01t016000.01	U9M48_000164	5536033	5537042	-	1009	921	0.47	AT3G08490.1	Os03t0216500-00	-	-	AT3G08490	AT3G08490	AT3G08490|T8G24.9	GO:0003674	F	Os03g0216500	Conserved hypothetical protein.	-
Pn01g016100	Pn01t016100.01	U9M48_000163	5537044	5537256	-	212	213	0.42	-	Os03t0216500-00	+	-	-	-	-	-	-	Os03g0216500	Conserved hypothetical protein.	-
Pn01g016200	Pn01t016200.02	U9M48_000159	5568883	5580319	+	11436	795	0.47	AT2G29570.1	Os02t0805200-01	+	High	AT2G29570	PC-2	AT2G29570|ATPCNA2|A. THALIANA PROLIFERATING CELL NUCLEAR ANTIGEN 2|AT2G29570.1|F16P2.5|F16P2_5	GO:0005634	C	Os02g0805200	Proliferating cell nuclear antigen (PCNA)	OsPCNA
Pn01g016200	Pn01t016200.03	U9M48_000159	5568883	5572248	+	3365	741	0.43	AT2G29570.1	Os01t0182200-01	+	High	AT2G29570	PC-2	AT2G29570|ATPCNA2|A. THALIANA PROLIFERATING CELL NUCLEAR ANTIGEN 2|AT2G29570.1|F16P2.5|F16P2_5	GO:0005634	C	Os01g0182200	Similar to cDNA clone:001-208-D07, full insert sequence.	-
Pn01g016200	Pn01t016200.04	U9M48_000159	5572249	5573449	+	1200	645	0.46	-	Os06t0684500-01	+	High	-	-	-	-	-	Os06g0684500	Conserved hypothetical protein.	-
Pn01g016200	Pn01t016200.01	U9M48_000159	5574509	5580207	+	5698	2745	0.29	AT4G23160.3	Os11t0656500-01	+	High	AT4G23160	AT4G23160	AT4G23160|CRK8|cysteine-rich RLK (RECEPTOR-like protein kinase) 8|F21P8.50|F21P8_50	GO:0004672	F	Os11g0656500	Integrase, catalytic core domain containing protein.	-
Pn01g016300	Pn01t016300.01	U9M48_000160	5580843	5583151	-	2308	1041	0.03	AT1G07370.1	Os02t0805200-01	+	High	AT1G07370	PC-1	AT1G07370|ATPCNA1|PROLIFERATING CELLULAR NUCLEAR ANTIGEN 1|AT1G07370.1|F22G5.29|F22G5_29|PROLIFERATING CELLULAR NUCLEAR ANTIGEN	GO:0005634	C	Os02g0805200	Proliferating cell nuclear antigen (PCNA)	OsPCNA
Pn01g016400	Pn01t016400.01	U9M48_000162	5585733	5587376	-	1643	1011	0.28	AT4G29090.1	Os09t0545250-00	+	-	AT4G29090	AT4G29090	AT4G29090|F19B15.120|F19B15_120	GO:0003676	F	Os09g0545250	Hypothetical protein.	-
Pn01g016500	Pn01t016500.01	U9M48_000170	5594449	5596981	-	2532	327	0	-	-	+	-	-	-	-	-	-	-	-	-
Pn01g016600	Pn01t016600.01	U9M48_000167	5595154	5596698	+	1544	1545	0.2	AT5G58930.1	Os11t0707900-02	+	High	AT5G58930	OPL4	AT5G58930|OPL4|Octopus Like 4|K19M22.12|K19M22_12	GO:0003674	F	Os11g0707900	Uncharacterised protein family UPF0503 domain containing protein.	-
Pn01g016700	Pn01t016700.01	U9M48_000169	5615366	5623372	+	8006	984	0.34	-	-	+	High	-	-	-	-	-	-	-	-
Pn01g016800	Pn01t016800.01	U9M48_000168	5626129	5636743	+	10614	1032	0.23	AT5G59140.1	Os11t0707700-01	+	High	AT5G59140	AT5G59140	AT5G59140|AT5G59140.1|MNC17.5|MNC17_5	GO:0005634	C	Os11g0707700	Similar to Elongin C (Fragment).	-
Pn01g016800	Pn01t016800.02	U9M48_000168	5633828	5636743	+	2915	795	0.38	AT2G29390.3	Os11t0707600-01	+	High	AT2G29390	SMO2-2	AT2G29390|SMO2-2|ATSMO2|ATSMO2-2|sterol 4-alpha-methyl-oxidase 2-2|STEROL 4-ALPHA-METHYL-OXIDASE 2|Arabidopsis thaliana sterol 4-alpha-methyl-oxidase 2-2|F16P2.23|F16P2_23	GO:0000254	F	Os11g0707600	Similar to Sterol 4-alpha-methyl-oxidase (Fragment).	-
Pn01g016900	Pn01t016900.01	U9M48_000171	5636764	5637718	-	954	864	0	AT5G06060.1	Os11t0654400-00	+	High	AT5G06060	AT5G06060	AT5G06060|K16F4.2|K16F4_2	GO:0003674	F	Os11g0654400	Similar to tropinone reductase 2.	-
Pn01g017000	Pn01t017000.01	U9M48_000166	5667431	5679739	+	12308	2757	0.14	AT2G39730.1	Os11t0707000-02	+	-	AT2G39730	RCA	AT2G39730|AT2G39730.1|T5I7.18|RUBISCO ACTIVASE	GO:0009507	C	Os11g0707000	Ribulose-bisphosphate carboxylase activase (EC 6.3.4.-) (Fragments).	-
Pn01g017000	Pn01t017000.02	U9M48_000166	5667431	5683637	+	16206	2469	0.48	AT2G39730.1	Os11t0707000-02	+	-	AT2G39730	RCA	AT2G39730|AT2G39730.1|T5I7.18|RUBISCO ACTIVASE	GO:0009507	C	Os11g0707000	Ribulose-bisphosphate carboxylase activase (EC 6.3.4.-) (Fragments).	-
Pn01g017100	Pn01t017100.01	U9M48_000165	5683689	5684477	+	788	789	0.02	AT5G02140.1	Os11t0706600-00	+	High	AT5G02140	GCTLP1	AT5G02140|AT5G02140.1|T7H20.190|T7H20_190	GO:0005576	C	Os11g0706600	Thaumatin-like protein.	-
Pn01g017200	Pn01t017200.01	U9M48_000173	5691372	5693231	-	1859	1860	0	AT2G29060.2	Os11t0705200-01	+	High	AT2G29060	AT2G29060	AT2G29060|T9I4.14|T9I4_14	GO:0003700	F	Os11g0705200	Similar to Scarecrow-like 9 (Fragment).	-
Pn01g017300	Pn01t017300.01	U9M48_000178	5704979	5716080	-	11101	4212	0.32	AT1G07530.1	Os11t0706200-00	-	-	AT1G07530	SCL14	AT1G07530|SCL14|ATGRAS2|GRAS2|SCARECROW-like 14|ARABIDOPSIS THALIANA GRAS (GAI, RGA, SCR) 2|GRAS (GAI, RGA, SCR) 2|F22G5.9|F22G5_9	GO:0003700	F	-	-	-
Pn01g017400	Pn01t017400.01	U9M48_000177	5716165	5720967	-	4802	3783	0.34	AT2G37650.2	Os11t0705900-01	+	High	AT2G37650	AT2G37650	AT2G37650|F13M22.15|F13M22_15	GO:0003700	F	Os11g0705900	GRAS transcription factor domain containing protein.	-
Pn01g017500	Pn01t017500.01	U9M48_000175	5726067	5728082	-	2015	2016	0.41	AT2G29065.1	Os11t0705200-01	+	High	AT2G29065	AT2G29065	AT2G29065	GO:0003700	F	Os11g0705200	Similar to Scarecrow-like 9 (Fragment).	-
Pn01g017600	Pn01t017600.01	U9M48_000172	5729273	5731437	+	2164	2103	0.28	AT1G07530.1	Os11t0705200-01	+	High	AT1G07530	SCL14	AT1G07530|SCL14|ATGRAS2|GRAS2|SCARECROW-like 14|ARABIDOPSIS THALIANA GRAS (GAI, RGA, SCR) 2|GRAS (GAI, RGA, SCR) 2|F22G5.9|F22G5_9	GO:0003700	F	Os11g0705200	Similar to Scarecrow-like 9 (Fragment).	-
Pn01g017700	Pn01t017700.01	U9M48_000176	5740904	5741182	-	278	279	0.48	AT2G29065.1	Os12t0573200-01	-	-	AT2G29065	AT2G29065	AT2G29065	GO:0003700	F	Os12g0573200	GRAS transcription factor domain containing protein.	-
Pn01g017800	Pn01t017800.01	U9M48_000174	5741239	5742426	-	1187	1188	0.4	AT2G29065.1	Os11t0705200-01	+	High	AT2G29065	AT2G29065	AT2G29065	GO:0003700	F	Os11g0705200	Similar to Scarecrow-like 9 (Fragment).	-
Pn01g017900	Pn01t017900.01	U9M48_000179	5742429	5755717	-	13288	4011	0.15	AT1G07530.1	Os11t0705200-01	+	High	AT1G07530	SCL14	AT1G07530|SCL14|ATGRAS2|GRAS2|SCARECROW-like 14|ARABIDOPSIS THALIANA GRAS (GAI, RGA, SCR) 2|GRAS (GAI, RGA, SCR) 2|F22G5.9|F22G5_9	GO:0003700	F	Os11g0705200	Similar to Scarecrow-like 9 (Fragment).	-
Pn01g018000	Pn01t018000.01	U9M48_000183	5786384	5790319	+	3935	711	0.46	AT3G21420.1	Os10t0558900-01	+	High	AT3G21420	LBO1	AT3G21420|AT3G21420.1|MHC9.10	GO:0005737	C	Os10g0558900	2OG-Fe (II) oxygenase family protein, Regulation of the secondary cell wall formation in leaves, Modulation of leaf rolling	RL14
Pn01g018100	Pn01t018100.02	U9M48_000185	5792616	5793281	-	665	600	0.45	AT2G37650.1	Os12t0573200-01	+	High	AT2G37650	AT2G37650	AT2G37650|F13M22.15|F13M22_15	GO:0003700	F	Os12g0573200	GRAS transcription factor domain containing protein.	-
Pn01g018100	Pn01t018100.01	U9M48_000185	5793135	5796834	-	3699	1728	0.24	AT2G29065.1	Os11t0705200-01	+	High	AT2G29065	AT2G29065	AT2G29065	GO:0003700	F	Os11g0705200	Similar to Scarecrow-like 9 (Fragment).	-
Pn01g018200	Pn01t018200.01	U9M48_000180	5799860	5805075	+	5215	2601	0.11	-	Os01t0946800-00	+	High	-	-	-	-	-	Os01g0946800	Similar to OSIGBa0115K01-H0319F09.21 protein.	-
Pn01g018200	Pn01t018200.02	U9M48_000180	5799860	5805091	+	5231	2601	0.1	-	Os01t0946800-00	+	High	-	-	-	-	-	Os01g0946800	Similar to OSIGBa0115K01-H0319F09.21 protein.	-
Pn01g018200	Pn01t018200.03	U9M48_000180	5799860	5805091	+	5231	2502	0.11	-	Os01t0946800-00	+	High	-	-	-	-	-	Os01g0946800	Similar to OSIGBa0115K01-H0319F09.21 protein.	-
Pn01g018300	Pn01t018300.01	U9M48_000182	5814535	5816664	+	2129	2130	0.43	AT1G07530.1	Os11t0705200-01	+	High	AT1G07530	SCL14	AT1G07530|SCL14|ATGRAS2|GRAS2|SCARECROW-like 14|ARABIDOPSIS THALIANA GRAS (GAI, RGA, SCR) 2|GRAS (GAI, RGA, SCR) 2|F22G5.9|F22G5_9	GO:0003700	F	Os11g0705200	Similar to Scarecrow-like 9 (Fragment).	-
Pn01g018400	Pn01t018400.02	U9M48_000190	5822693	5825287	-	2594	1452	0.48	AT2G29060.2	Os03t0690600-01	+	-	AT2G29060	AT2G29060	AT2G29060|T9I4.14|T9I4_14	GO:0003700	F	Os03g0690600	Similar to SCARECROW-like protein.	-
Pn01g018500	Pn01t018500.03	U9M48_000186	5833221	5839860	-	6639	4167	0.29	AT4G23160.3	cds-BAC19858.1	+	High	AT4G23160	AT4G23160	AT4G23160|CRK8|cysteine-rich RLK (RECEPTOR-like protein kinase) 8|F21P8.50|F21P8_50	GO:0004672	F	-	-	-
Pn01g018500	Pn01t018500.02	U9M48_000186	5834053	5835349	-	1296	1041	0.47	AT2G37650.2	Os12t0573200-01	+	High	AT2G37650	AT2G37650	AT2G37650|F13M22.15|F13M22_15	GO:0003700	F	Os12g0573200	GRAS transcription factor domain containing protein.	-
Pn01g018500	Pn01t018500.04	U9M48_000186	5834053	5841431	-	7378	2226	0.43	AT2G37650.2	Os11t0705200-01	+	High	AT2G37650	AT2G37650	AT2G37650|F13M22.15|F13M22_15	GO:0003700	F	Os11g0705200	Similar to Scarecrow-like 9 (Fragment).	-
Pn01g018600	Pn01t018600.01	U9M48_000181	5843290	5847016	+	3726	2751	0.4	AT1G50180.1	Os11t0130900-00	+	High	AT1G50180	CAR1	AT1G50180|CAR1|CEL-Activated Resistance 1|F14I3.19|F14I3_19	GO:0043531	F	Os11g0130900	Similar to NB-ARC domain containing protein, expressed.	-
Pn01g018700	Pn01t018700.01	U9M48_000188	5847524	5847835	-	311	312	0.49	AT2G29065.1	Os11t0705200-01	+	High	AT2G29065	AT2G29065	AT2G29065	GO:0003700	F	Os11g0705200	Similar to Scarecrow-like 9 (Fragment).	-
Pn01g018800	Pn01t018800.01	U9M48_000187	5847915	5849027	-	1112	1113	0.46	AT1G07530.1	Os11t0705900-01	-	-	AT1G07530	SCL14	AT1G07530|SCL14|ATGRAS2|GRAS2|SCARECROW-like 14|ARABIDOPSIS THALIANA GRAS (GAI, RGA, SCR) 2|GRAS (GAI, RGA, SCR) 2|F22G5.9|F22G5_9	GO:0003700	F	Os11g0705900	GRAS transcription factor domain containing protein.	-
Pn01g018900	Pn01t018900.01	U9M48_000184	5848114	5848599	+	485	486	0.48	AT2G29065.1	Os11t0139600-01	+	-	AT2G29065	AT2G29065	AT2G29065	GO:0003700	F	Os11g0139600	Similar to GRAS family transcription factor containing protein.	-
Pn01g019000	Pn01t019000.01	U9M48_000189	5850443	5862924	+	12481	4023	0.01	AT2G29065.1	Os11t0705200-01	+	High	AT2G29065	AT2G29065	AT2G29065	GO:0003700	F	Os11g0705200	Similar to Scarecrow-like 9 (Fragment).	-
Pn01g019100	Pn01t019100.01	U9M48_000191	5866424	5867978	-	1554	1215	0.15	AT3G24255.5	Os03t0643433-00	-	-	AT3G24255	AT3G24255	AT3G24255|K13K6.3	GO:0003674	F	Os03g0643433	Similar to J013022N21, full insert sequence.	-
Pn01g019200	Pn01t019200.01	U9M48_000196	5877024	5877398	+	374	375	0.45	-	-	+	-	-	-	-	-	-	-	-	-
Pn01g019300	Pn01t019300.01	U9M48_000198	5892137	5893156	-	1019	1020	0.16	-	Os03t0627900-01	+	High	-	-	-	-	-	Os03g0627900	Similar to H0102C09.1 protein.	-
Pn01g019400	Pn01t019400.01	U9M48_000197	5894188	5904349	-	10161	5703	0.02	AT2G29065.1	Os11t0705200-01	-	-	AT2G29065	AT2G29065	AT2G29065	GO:0003700	F	Os11g0705200	Similar to Scarecrow-like 9 (Fragment).	-
Pn01g019500	Pn01t019500.01	U9M48_000203	5908552	5912859	-	4307	4248	0.46	AT3G29750.1	Os04t0191000-01	+	High	AT3G29750	AT3G29750	AT3G29750|MOD1.18	GO:0003674	F	Os04g0191000	Similar to OSIGBa0114M03.4 protein.	-
Pn01g019600	Pn01t019600.01	U9M48_000193	5913232	5914113	+	881	882	0.36	AT2G29065.1	Os12t0573200-01	+	High	AT2G29065	AT2G29065	AT2G29065	GO:0003700	F	Os12g0573200	GRAS transcription factor domain containing protein.	-
Pn01g019700	Pn01t019700.01	U9M48_000202	5916386	5917931	-	1545	1401	0.41	-	Os04t0247700-00	+	High	-	-	-	-	-	Os04g0247700	Similar to H0315A08.1 protein.	-
Pn01g019800	Pn01t019800.01	U9M48_000194	5925185	5925391	+	206	207	0.38	-	-	+	-	-	-	-	-	-	-	-	-
Pn01g019900	Pn01t019900.01	U9M48_000200	5936463	5937293	-	830	831	0.34	-	Os06t0271500-01	+	High	-	-	-	-	-	Os06g0271500	Transposon, En/Spm-like domain containing protein.	-
Pn01g020000	Pn01t020000.01	U9M48_000192	5939056	5952287	+	13231	6126	0.01	AT2G29065.1	Os11t0705200-01	+	High	AT2G29065	AT2G29065	AT2G29065	GO:0003700	F	Os11g0705200	Similar to Scarecrow-like 9 (Fragment).	-
Pn01g020100	Pn01t020100.01	U9M48_000195	5958548	5962940	+	4392	4098	0.43	AT4G23160.3	cds-BAC19858.1	+	High	AT4G23160	AT4G23160	AT4G23160|CRK8|cysteine-rich RLK (RECEPTOR-like protein kinase) 8|F21P8.50|F21P8_50	GO:0004672	F	-	-	-
Pn01g020200	Pn01t020200.01	U9M48_000199	5967423	5980228	-	12805	4803	0.32	AT2G29060.2	Os11t0705200-01	+	High	AT2G29060	AT2G29060	AT2G29060|T9I4.14|T9I4_14	GO:0003700	F	Os11g0705200	Similar to Scarecrow-like 9 (Fragment).	-
Pn01g020300	Pn01t020300.01	U9M48_000201	5980307	5982712	-	2405	2406	0.41	AT2G37650.2	Os11t0705200-01	+	High	AT2G37650	AT2G37650	AT2G37650|F13M22.15|F13M22_15	GO:0003700	F	Os11g0705200	Similar to Scarecrow-like 9 (Fragment).	-
Pn01g020400	Pn01t020400.01	U9M48_000207	5986476	5989886	+	3410	1263	0.43	AT2G29050.1	Os11t0704800-01	+	High	AT2G29050	RBL1	AT2G29050|ATRBL1|RBL1|RHOMBOID-like 1|T9I4.13|T9I4_13	GO:0004252	F	Os11g0704800	Similar to Membrane protein.	-
Pn01g020500	Pn01t020500.01	U9M48_000205	5990020	6010813	+	20793	8340	0.13	AT3G14460.1	Os03t0848700-01	+	High	AT3G14460	LRRAC1	AT3G14460|AT3G14460.1|MOA2.7	GO:0005634	C	Os03g0848700	Coiled-coil, nucleotide-binding, and leucine-rich repeat (CC-NB-LRR) protein, Resistance to brown planthopper, (Nipponbare: BPH-susceptible)	Bph14, BPH14
Pn01g020500	Pn01t020500.03	U9M48_000205	5990020	5996925	+	6905	4290	0.3	AT3G14460.1	Os03t0848700-01	+	High	AT3G14460	LRRAC1	AT3G14460|AT3G14460.1|MOA2.7	GO:0005634	C	Os03g0848700	Coiled-coil, nucleotide-binding, and leucine-rich repeat (CC-NB-LRR) protein, Resistance to brown planthopper, (Nipponbare: BPH-susceptible)	Bph14, BPH14
Pn01g020500	Pn01t020500.02	U9M48_000205	5996902	6010813	+	13911	4155	0.3	AT3G14460.1	Os03t0848700-01	+	High	AT3G14460	LRRAC1	AT3G14460|AT3G14460.1|MOA2.7	GO:0005634	C	Os03g0848700	Coiled-coil, nucleotide-binding, and leucine-rich repeat (CC-NB-LRR) protein, Resistance to brown planthopper, (Nipponbare: BPH-susceptible)	Bph14, BPH14
Pn01g020600	Pn01t020600.01	U9M48_000204	6012817	6020429	+	7612	2991	0.05	-	Os01t0946800-00	+	High	-	-	-	-	-	Os01g0946800	Similar to OSIGBa0115K01-H0319F09.21 protein.	-
Pn01g020700	Pn01t020700.01	U9M48_000210	6020439	6024727	-	4288	3036	0.44	AT4G38180.1	Os02t0284500-01	+	High	AT4G38180	FRS5	AT4G38180|AT4G38180.1|F20D10.300|F20D10_300	GO:0005634	C	Os02g0284500	FAR1-RELATED SEQUENCE (FRS) family transcription factor, Regulation of panicle and spikelet development at high ambient temperature	TAP
Pn01g020800	Pn01t020800.01	U9M48_000206	6032132	6034186	+	2054	2055	0.15	AT3G14470.2	Os03t0848700-01	+	High	AT3G14470	LRR4	AT3G14470|AT3G14470.1|MOA2.9	GO:0005576	C	Os03g0848700	Coiled-coil, nucleotide-binding, and leucine-rich repeat (CC-NB-LRR) protein, Resistance to brown planthopper, (Nipponbare: BPH-susceptible)	Bph14, BPH14
Pn01g020900	Pn01t020900.01	U9M48_000208	6044421	6046469	-	2048	2049	0	AT2G29065.1	Os11t0705200-01	+	High	AT2G29065	AT2G29065	AT2G29065	GO:0003700	F	Os11g0705200	Similar to Scarecrow-like 9 (Fragment).	-
Pn01g021000	Pn01t021000.01	U9M48_000211	6050354	6054185	-	3831	3606	0.1	AT4G23160.3	Os11t0656500-01	-	-	AT4G23160	AT4G23160	AT4G23160|CRK8|cysteine-rich RLK (RECEPTOR-like protein kinase) 8|F21P8.50|F21P8_50	GO:0004672	F	Os11g0656500	Integrase, catalytic core domain containing protein.	-
Pn01g021100	Pn01t021100.01	U9M48_000213	6057506	6058465	-	959	846	0.29	-	Os03t0627900-01	+	High	-	-	-	-	-	Os03g0627900	Similar to H0102C09.1 protein.	-
Pn01g021200	Pn01t021200.01	U9M48_000209	6059361	6059731	-	370	366	0.15	-	Os08t0315200-01	+	High	-	-	-	-	-	Os08g0315200	Retrotransposon gag protein family protein.	-
Pn01g021300	Pn01t021300.01	U9M48_000229	6073736	6080596	+	6860	3288	0.25	AT1G07530.1	Os11t0705200-01	+	High	AT1G07530	SCL14	AT1G07530|SCL14|ATGRAS2|GRAS2|SCARECROW-like 14|ARABIDOPSIS THALIANA GRAS (GAI, RGA, SCR) 2|GRAS (GAI, RGA, SCR) 2|F22G5.9|F22G5_9	GO:0003700	F	Os11g0705200	Similar to Scarecrow-like 9 (Fragment).	-
Pn01g021400	Pn01t021400.01	U9M48_000212	6078564	6080221	-	1657	1581	0.46	AT2G37650.2	Os12t0573200-01	-	-	AT2G37650	AT2G37650	AT2G37650|F13M22.15|F13M22_15	GO:0003700	F	Os12g0573200	GRAS transcription factor domain containing protein.	-
Pn01g021500	Pn01t021500.01	U9M48_000217	6087421	6089872	+	2451	1296	0.43	AT4G25310.2	Os10t0558900-01	+	High	AT4G25310	AT4G25310	AT4G25310|F24A6.150|F24A6_150	GO:0003674	F	Os10g0558900	2OG-Fe (II) oxygenase family protein, Regulation of the secondary cell wall formation in leaves, Modulation of leaf rolling	RL14
Pn01g021600	Pn01t021600.01	U9M48_000221	6094437	6096470	-	2033	2034	0.21	AT2G29065.1	Os11t0705200-01	+	High	AT2G29065	AT2G29065	AT2G29065	GO:0003700	F	Os11g0705200	Similar to Scarecrow-like 9 (Fragment).	-
Pn01g021700	Pn01t021700.01	U9M48_000214	6098281	6105123	+	6842	2730	0.11	-	Os01t0946800-00	+	High	-	-	-	-	-	Os01g0946800	Similar to OSIGBa0115K01-H0319F09.21 protein.	-
Pn01g021800	Pn01t021800.01	U9M48_000223	6099105	6107266	-	8161	1953	0.41	AT4G38180.1	Os11t0681300-00	+	High	AT4G38180	FRS5	AT4G38180|AT4G38180.1|F20D10.300|F20D10_300	GO:0005634	C	Os11g0681300	Similar to Cyclin-like F-box; FAR1; Zinc finger, SWIM-type.	-
Pn01g021900	Pn01t021900.01	U9M48_000218	6114466	6116610	+	2144	2145	0.46	AT1G07530.1	Os11t0705200-01	+	High	AT1G07530	SCL14	AT1G07530|SCL14|ATGRAS2|GRAS2|SCARECROW-like 14|ARABIDOPSIS THALIANA GRAS (GAI, RGA, SCR) 2|GRAS (GAI, RGA, SCR) 2|F22G5.9|F22G5_9	GO:0003700	F	Os11g0705200	Similar to Scarecrow-like 9 (Fragment).	-
Pn01g022000	Pn01t022000.01	U9M48_000226	6134514	6136472	-	1958	1959	0.46	AT2G37650.2	Os11t0705200-01	+	High	AT2G37650	AT2G37650	AT2G37650|F13M22.15|F13M22_15	GO:0003700	F	Os11g0705200	Similar to Scarecrow-like 9 (Fragment).	-
Pn01g022100	Pn01t022100.01	U9M48_000220	6137749	6140701	+	2952	2616	0.45	AT2G37650.1	Os12t0573200-01	+	-	AT2G37650	AT2G37650	AT2G37650|F13M22.15|F13M22_15	GO:0003700	F	Os12g0573200	GRAS transcription factor domain containing protein.	-
Pn01g022200	Pn01t022200.01	U9M48_000225	6139508	6141556	-	2048	2049	0.45	AT2G37650.2	Os12t0573200-01	+	High	AT2G37650	AT2G37650	AT2G37650|F13M22.15|F13M22_15	GO:0003700	F	Os12g0573200	GRAS transcription factor domain containing protein.	-
Pn01g022300	Pn01t022300.01	U9M48_000228	6142291	6143452	-	1161	795	0.48	AT2G23610.1	Os11t0492800-00	+	High	AT2G23610	MES3	AT2G23610|ATMES3|ARABIDOPSIS THALIANA METHYL ESTERASE 3|AT2G23610.1|F26B6.26|F26B6_26	GO:0005634	C	Os11g0492800	Similar to Esterase PIR7A.	-
Pn01g022400	Pn01t022400.01	U9M48_000219	6147018	6153475	+	6457	2982	0.44	AT1G07530.1	Os11t0705200-01	+	High	AT1G07530	SCL14	AT1G07530|SCL14|ATGRAS2|GRAS2|SCARECROW-like 14|ARABIDOPSIS THALIANA GRAS (GAI, RGA, SCR) 2|GRAS (GAI, RGA, SCR) 2|F22G5.9|F22G5_9	GO:0003700	F	Os11g0705200	Similar to Scarecrow-like 9 (Fragment).	-
Pn01g022500	Pn01t022500.01	U9M48_000227	6158237	6160150	-	1913	1914	0.46	AT2G37650.2	Os11t0705200-01	-	-	AT2G37650	AT2G37650	AT2G37650|F13M22.15|F13M22_15	GO:0003700	F	Os11g0705200	Similar to Scarecrow-like 9 (Fragment).	-
Pn01g022600	Pn01t022600.01	U9M48_000224	6162477	6164870	-	2393	2394	0.44	AT2G37650.2	Os11t0705200-01	-	-	AT2G37650	AT2G37650	AT2G37650|F13M22.15|F13M22_15	GO:0003700	F	Os11g0705200	Similar to Scarecrow-like 9 (Fragment).	-
Pn01g022700	Pn01t022700.01	U9M48_000216	6168402	6171761	+	3359	1257	0.4	AT2G29050.1	Os11t0704800-01	+	High	AT2G29050	RBL1	AT2G29050|ATRBL1|RBL1|RHOMBOID-like 1|T9I4.13|T9I4_13	GO:0004252	F	Os11g0704800	Similar to Membrane protein.	-
Pn01g022800	Pn01t022800.01	U9M48_000215	6172039	6180270	+	8231	4347	0.25	AT3G14460.1	Os03t0848700-01	+	High	AT3G14460	LRRAC1	AT3G14460|AT3G14460.1|MOA2.7	GO:0005634	C	Os03g0848700	Coiled-coil, nucleotide-binding, and leucine-rich repeat (CC-NB-LRR) protein, Resistance to brown planthopper, (Nipponbare: BPH-susceptible)	Bph14, BPH14
Pn01g022900	Pn01t022900.01	U9M48_000222	6175708	6177471	-	1763	342	0.29	-	-	+	-	-	-	-	-	-	-	-	-
Pn01g023000	Pn01t023000.01	U9M48_000230	6199370	6202102	+	2732	2325	0.03	AT3G14460.1	Os03t0848700-01	+	High	AT3G14460	LRRAC1	AT3G14460|AT3G14460.1|MOA2.7	GO:0005634	C	Os03g0848700	Coiled-coil, nucleotide-binding, and leucine-rich repeat (CC-NB-LRR) protein, Resistance to brown planthopper, (Nipponbare: BPH-susceptible)	Bph14, BPH14
Pn01g023100	Pn01t023100.01	U9M48_000232	6231755	6232936	+	1181	810	0.23	AT4G29090.1	Os03t0643433-00	-	-	AT4G29090	AT4G29090	AT4G29090|F19B15.120|F19B15_120	GO:0003676	F	Os03g0643433	Similar to J013022N21, full insert sequence.	-
Pn01g023200	Pn01t023200.01	U9M48_000231	6236499	6237161	-	662	663	0.11	AT2G03200.1	Os07t0533800-01	+	High	AT2G03200	ASPR1	AT2G03200|ASPR1|Atypical Aspartic Protease in Roots 1|T18E12.13|T18E12_13	GO:0004190	F	Os07g0533800	Peptidase A1 domain containing protein.	-
Pn01g023300	Pn01t023300.01	U9M48_000237	6249679	6256628	+	6949	4428	0.43	AT3G14460.1	Os03t0848700-01	+	High	AT3G14460	LRRAC1	AT3G14460|AT3G14460.1|MOA2.7	GO:0005634	C	Os03g0848700	Coiled-coil, nucleotide-binding, and leucine-rich repeat (CC-NB-LRR) protein, Resistance to brown planthopper, (Nipponbare: BPH-susceptible)	Bph14, BPH14
Pn01g023300	Pn01t023300.03	U9M48_000237	6249679	6265968	+	16289	4128	0.43	AT3G14460.1	Os03t0848700-01	+	High	AT3G14460	LRRAC1	AT3G14460|AT3G14460.1|MOA2.7	GO:0005634	C	Os03g0848700	Coiled-coil, nucleotide-binding, and leucine-rich repeat (CC-NB-LRR) protein, Resistance to brown planthopper, (Nipponbare: BPH-susceptible)	Bph14, BPH14
Pn01g023300	Pn01t023300.02	U9M48_000237	6257033	6265968	+	8935	4155	0.43	AT3G14460.1	Os03t0848700-01	+	High	AT3G14460	LRRAC1	AT3G14460|AT3G14460.1|MOA2.7	GO:0005634	C	Os03g0848700	Coiled-coil, nucleotide-binding, and leucine-rich repeat (CC-NB-LRR) protein, Resistance to brown planthopper, (Nipponbare: BPH-susceptible)	Bph14, BPH14
Pn01g023400	Pn01t023400.01	U9M48_000233	6256314	6256975	-	661	606	0.16	-	Os11t0687900-01	+	High	-	-	-	-	-	Os11g0687900	Similar to MLA10.	-
Pn01g023500	Pn01t023500.01	U9M48_000239	6267945	6268850	+	905	906	0.49	AT3G14460.1	Os01t0359400-01	+	High	AT3G14460	LRRAC1	AT3G14460|AT3G14460.1|MOA2.7	GO:0005634	C	Os01g0359400	NB-ARC domain containing protein.	-
Pn01g023600	Pn01t023600.01	U9M48_000236	6271299	6301475	+	30176	11136	0.32	AT3G14460.1	Os03t0848700-01	+	High	AT3G14460	LRRAC1	AT3G14460|AT3G14460.1|MOA2.7	GO:0005634	C	Os03g0848700	Coiled-coil, nucleotide-binding, and leucine-rich repeat (CC-NB-LRR) protein, Resistance to brown planthopper, (Nipponbare: BPH-susceptible)	Bph14, BPH14
Pn01g023600	Pn01t023600.02	U9M48_000236	6271299	6301475	+	30176	11097	0.32	AT3G14460.1	Os03t0848700-01	+	High	AT3G14460	LRRAC1	AT3G14460|AT3G14460.1|MOA2.7	GO:0005634	C	Os03g0848700	Coiled-coil, nucleotide-binding, and leucine-rich repeat (CC-NB-LRR) protein, Resistance to brown planthopper, (Nipponbare: BPH-susceptible)	Bph14, BPH14
Pn01g023600	Pn01t023600.03	U9M48_000236	6271299	6288892	+	17593	7224	0.38	AT3G14460.1	Os03t0848700-01	+	High	AT3G14460	LRRAC1	AT3G14460|AT3G14460.1|MOA2.7	GO:0005634	C	Os03g0848700	Coiled-coil, nucleotide-binding, and leucine-rich repeat (CC-NB-LRR) protein, Resistance to brown planthopper, (Nipponbare: BPH-susceptible)	Bph14, BPH14
Pn01g023600	Pn01t023600.04	U9M48_000236	6288634	6301475	+	12841	3909	0.43	AT3G14460.1	Os03t0848700-01	+	High	AT3G14460	LRRAC1	AT3G14460|AT3G14460.1|MOA2.7	GO:0005634	C	Os03g0848700	Coiled-coil, nucleotide-binding, and leucine-rich repeat (CC-NB-LRR) protein, Resistance to brown planthopper, (Nipponbare: BPH-susceptible)	Bph14, BPH14
Pn01g023700	Pn01t023700.01	U9M48_000240	6303271	6311680	+	8409	1794	0.47	AT3G14460.1	Os03t0848700-01	+	High	AT3G14460	LRRAC1	AT3G14460|AT3G14460.1|MOA2.7	GO:0005634	C	Os03g0848700	Coiled-coil, nucleotide-binding, and leucine-rich repeat (CC-NB-LRR) protein, Resistance to brown planthopper, (Nipponbare: BPH-susceptible)	Bph14, BPH14
Pn01g023800	Pn01t023800.01	U9M48_000243	6315064	6315372	-	308	309	0.21	-	Os11t0687900-01	+	High	-	-	-	-	-	Os11g0687900	Similar to MLA10.	-
Pn01g023900	Pn01t023900.01	U9M48_000238	6318779	6325753	+	6974	3573	0.48	AT3G14470.2	Os01t0359600-00	+	High	AT3G14470	LRR4	AT3G14470|AT3G14470.1|MOA2.9	GO:0005576	C	Os01g0359600	Disease resistance protein domain containing protein.	-
Pn01g024000	Pn01t024000.01	U9M48_000244	6348734	6351974	-	3240	360	0.26	-	-	+	-	-	-	-	-	-	-	-	-
Pn01g024100	Pn01t024100.01	U9M48_000235	6354344	6356513	+	2169	1893	0.19	-	Os04t0191000-01	+	High	-	-	-	-	-	Os04g0191000	Similar to OSIGBa0114M03.4 protein.	-
Pn01g024200	Pn01t024200.01	U9M48_000247	6360720	6361851	-	1131	363	0.34	AT5G64290.1	Os08t0481800-01	-	-	AT5G64290	DIT2.1	AT5G64290|DCT|DIT2.1|dicarboxylate transport 2.1|MSJ1.13|MSJ1_13	GO:0005215	F	Os08g0481800	Similar to Plastidic general dicarboxylate transporter.	-
Pn01g024300	Pn01t024300.01	U9M48_000245	6361937	6362744	-	807	408	0.29	AT5G64290.1	Os08t0481800-01	-	-	AT5G64290	DIT2.1	AT5G64290|DCT|DIT2.1|dicarboxylate transport 2.1|MSJ1.13|MSJ1_13	GO:0005215	F	Os08g0481800	Similar to Plastidic general dicarboxylate transporter.	-
Pn01g024400	Pn01t024400.01	U9M48_000248	6369002	6369295	-	293	261	0.45	-	Os03t0627900-01	-	-	-	-	-	-	-	Os03g0627900	Similar to H0102C09.1 protein.	-
Pn01g024500	Pn01t024500.01	U9M48_000242	6373831	6374582	-	751	576	0.24	-	-	+	-	-	-	-	-	-	-	-	-
Pn01g024600	Pn01t024600.01	U9M48_000246	6374937	6375206	-	269	270	0.41	-	-	+	-	-	-	-	-	-	-	-	-
Pn01g024700	Pn01t024700.01	U9M48_000234	6382352	6385701	+	3349	1473	0.08	AT5G64300.1	Os08t0481950-01	+	High	AT5G64300	GCH	AT5G64300|ATGCH|GCH|ATRIBA1|RFD1|RIBA1|ARABIDOPSIS THALIANA GTP CYCLOHYDROLASE II|GTP cyclohydrolase II|Arabidopsis thaliana riboflavin A1|RED FLUORESCENT IN DARKNESS 1|riboflavin A1|MSJ1.14|MSJ1_14|GTP CYCLOHYDROLASE II	GO:0008686	F	Os08g0481950	Similar to predicted protein.	-
Pn01g024800	Pn01t024800.01	U9M48_000241	6386465	6387649	-	1184	1185	0.08	AT1G66150.1	Os11t0448000-00	+	High	AT1G66150	TMK1	AT1G66150|TMK1|transmembrane kinase 1|F15E12.4|F15E12_4	GO:0004675	F	-	-	-
Pn01g024900	Pn01t024900.01	U9M48_000254	6388799	6390246	-	1447	216	0.01	-	-	-	-	-	-	-	-	-	-	-	-
Pn01g025000	Pn01t025000.01	U9M48_000250	6408691	6409497	+	806	807	0.09	-	Os08t0315200-01	+	High	-	-	-	-	-	Os08g0315200	Retrotransposon gag protein family protein.	-
Pn01g025100	Pn01t025100.01	U9M48_000258	6410071	6413028	+	2957	2523	0.09	-	Os04t0191000-01	-	-	-	-	-	-	-	Os04g0191000	Similar to OSIGBa0114M03.4 protein.	-
Pn01g025200	Pn01t025200.01	U9M48_000257	6421708	6422920	-	1212	654	0.37	AT3G22220.4	Os06t0328650-01	+	High	AT3G22220	AT3G22220	AT3G22220|AT3G22220.1|MKA23.20	GO:0005634	C	Os06g0328650	Similar to H0811D08.9 protein.	-
Pn01g025300	Pn01t025300.01	U9M48_000255	6423979	6425624	-	1645	816	0.15	AT1G65681.1	Os02t0658600-00	+	High	AT1G65681	EXPB6	AT1G65681|EXPB6|beta expansin 6	GO:0003674	F	Os02g0658600	Similar to Beta-expansin (Fragment).	-
Pn01g025400	Pn01t025400.01	U9M48_000249	6442342	6444854	+	2512	489	0.04	-	-	+	-	-	-	-	-	-	-	-	-
Pn01g025500	Pn01t025500.01	U9M48_000251	6463381	6464006	+	625	612	0.05	-	Os10t0490666-00	-	-	-	-	-	-	-	Os10g0490666	Similar to Barwin-related endoglucanase.	-
Pn01g025600	Pn01t025600.01	U9M48_000256	6467493	6471376	-	3883	1410	0.18	AT5G08370.1	Os10t0493600-01	+	High	AT5G08370	AGAL2	AT5G08370|AtAGAL2|AGAL2|alpha-galactosidase 2|F8L15.100|F8L15_100	GO:0005975	P	Os10g0493600	Alpha-galactosidase precursor (EC 3.2.1.22) (Melibiase) (Alpha-D- galactoside galactohydrolase).	-
Pn01g025700	Pn01t025700.01	U9M48_000253	6475505	6477758	+	2253	813	0.43	AT5G17680.2	Os05t0380300-01	+	High	AT5G17680	AT5G17680	AT5G17680|MVA3.30|MVA3_30	GO:0006952	P	Os05g0380300	Similar to NBS-LRR protein (Fragment).	-
Pn01g025800	Pn01t025800.01	U9M48_000252	6478502	6482749	+	4247	846	0.42	AT3G55460.1	Os12t0572400-01	+	High	AT3G55460	SCL30	AT3G55460|SCL30|At-SCL30|SC35-like splicing factor 30|T22E16.120	GO:0000398	P	Os12g0572400	SCL subfamily protein of serine/arginine (SR) -rich protein family, Negative regulation of tolerance to low temperature, drought and salt	OsSCL30
Pn01g025800	Pn01t025800.02	U9M48_000252	6478502	6482749	+	4247	267	0.32	AT3G55460.1	Os02t0252100-02	+	High	AT3G55460	SCL30	AT3G55460|SCL30|At-SCL30|SC35-like splicing factor 30|T22E16.120	GO:0000398	P	Os02g0252100	Similar to SC35-like splicing factor SCL30, 30 kD.	-
Pn01g025800	Pn01t025800.03	U9M48_000252	6480303	6482749	+	2446	693	0.44	AT3G55460.1	Os12t0572400-01	+	High	AT3G55460	SCL30	AT3G55460|SCL30|At-SCL30|SC35-like splicing factor 30|T22E16.120	GO:0000398	P	Os12g0572400	SCL subfamily protein of serine/arginine (SR) -rich protein family, Negative regulation of tolerance to low temperature, drought and salt	OsSCL30
Pn01g025900	Pn01t025900.01	U9M48_000261	6485071	6489877	+	4806	1623	0.14	AT5G24318.2	Os11t0704600-01	+	High	AT5G24318	AT5G24318	AT5G24318|AT5G24318.1	GO:0005576	C	Os11g0704600	Beta-glucanase 2, Resistance to sheath blight by inhibiting the permeability of plasmodesmata	OsBGL2
Pn01g026000	Pn01t026000.01	U9M48_000259	6491133	6493914	+	2781	2313	0.02	AT3G05850.1	Os10t0104700-01	-	-	AT3G05850	MUG7	AT3G05850|AT3G05850.1|F10A16.15|F10A16_15	GO:0005634	C	Os10g0104700	Octicosapeptide/Phox/Bem1p domain containing protein.	-
Pn01g026100	Pn01t026100.01	U9M48_000269	6506600	6507576	-	976	225	0.24	AT5G02380.1	Os11t0704500-01	+	High	AT5G02380	MT2B	AT5G02380|MT2B|metallothionein 2B|T1E22.140|T1E22_140	GO:0005575	C	Os11g0704500	Type 1 metallothionein, Zinc homeostasis, Drought tolerance, Positive regulation of resistance to blast disease	OsMT1a
Pn01g026200	Pn01t026200.01	U9M48_000260	6516103	6517448	+	1345	1251	0.05	AT5G48930.1	Os08t0543400-01	+	High	AT5G48930	HCT	AT5G48930|AT5G48930.1|K19E20.4|K19E20_4	GO:0005737	C	Os08g0543400	Transferase family protein.	-
Pn01g026300	Pn01t026300.01	U9M48_000268	6524573	6524767	+	194	195	0.47	-	Os11t0479100-00	+	High	-	-	-	-	-	Os11g0479100	Similar to NB-ARC domain containing protein, expressed.	-
Pn01g026400	Pn01t026400.01	U9M48_000262	6530989	6533804	+	2815	1911	0.2	AT3G14470.2	Os11t0479100-00	+	High	AT3G14470	LRR4	AT3G14470|AT3G14470.1|MOA2.9	GO:0005576	C	Os11g0479100	Similar to NB-ARC domain containing protein, expressed.	-
Pn01g026500	Pn01t026500.01	U9M48_000267	6534615	6537173	+	2558	1068	0.36	AT5G48930.1	Os08t0543400-01	+	High	AT5G48930	HCT	AT5G48930|AT5G48930.1|K19E20.4|K19E20_4	GO:0005737	C	Os08g0543400	Transferase family protein.	-
Pn01g026600	Pn01t026600.01	U9M48_000265	6544937	6545488	+	551	552	0.41	-	-	+	-	-	-	-	-	-	-	-	-
Pn01g026700	Pn01t026700.01	U9M48_000266	6553572	6554876	+	1304	690	0.27	AT2G38290.2	Os03t0838400-02	+	High	AT2G38290	AMT2	AT2G38290|ATAMT2|AMT2;1|ammonium transporter 2|AMMONIUM TRANSPORTER 2;1|AT2G38290.1|F16M14.22|F16M14_22|AMMONIUM TRANSPORTER 2	GO:0005737	C	Os03g0838400	Similar to Ammonium transporter.	-
Pn01g026800	Pn01t026800.01	U9M48_000264	6562135	6567792	+	5657	3234	0.38	AT3G14470.2	Os11t0704100-00	+	High	AT3G14470	LRR4	AT3G14470|AT3G14470.1|MOA2.9	GO:0005576	C	Os11g0704100	Similar to NB-ARC domain containing protein.	-
Pn01g026900	Pn01t026900.01	U9M48_000263	6567815	6576630	+	8815	810	0.36	AT3G19990.1	Os02t0828500-01	+	High	AT3G19990	AT3G19990	AT3G19990|MZE19.4	GO:0003674	F	Os02g0828500	Tetratricopeptide-like helical domain containing protein.	-
Pn01g026900	Pn01t026900.02	U9M48_000263	6571602	6576630	+	5028	1047	0.39	AT3G46530.1	Os11t0479100-00	+	High	AT3G46530	RPP13	AT3G46530|RPP11|RECOGNITION OF PERONOSPORA PARASITICA 11|AT3G46530.1|F12A12.50	GO:0005575	C	Os11g0479100	Similar to NB-ARC domain containing protein, expressed.	-
Pn01g026900	Pn01t026900.03	U9M48_000263	6571602	6576630	+	5028	1143	0.38	AT3G46530.1	Os11t0479100-00	+	High	AT3G46530	RPP13	AT3G46530|RPP11|RECOGNITION OF PERONOSPORA PARASITICA 11|AT3G46530.1|F12A12.50	GO:0005575	C	Os11g0479100	Similar to NB-ARC domain containing protein, expressed.	-
Pn01g026900	Pn01t026900.05	U9M48_000263	6574251	6576334	+	2083	1236	0.45	AT3G14470.2	Os11t0704100-00	+	High	AT3G14470	LRR4	AT3G14470|AT3G14470.1|MOA2.9	GO:0005576	C	Os11g0704100	Similar to NB-ARC domain containing protein.	-
Pn01g026900	Pn01t026900.04	U9M48_000263	6576606	6580921	+	4315	3204	0.38	AT3G14470.2	Os11t0479100-00	+	High	AT3G14470	LRR4	AT3G14470|AT3G14470.1|MOA2.9	GO:0005576	C	Os11g0479100	Similar to NB-ARC domain containing protein, expressed.	-
Pn01g027000	Pn01t027000.01	U9M48_000270	6585088	6585390	-	302	303	0.33	-	-	+	High	-	-	-	-	-	-	-	-
Pn01g027100	Pn01t027100.01	U9M48_000276	6592810	6593971	+	1161	801	0.3	AT3G19990.1	Os02t0828500-01	+	High	AT3G19990	AT3G19990	AT3G19990|MZE19.4	GO:0003674	F	Os02g0828500	Tetratricopeptide-like helical domain containing protein.	-
Pn01g027200	Pn01t027200.01	U9M48_000279	6595778	6596485	-	707	708	0.27	-	Os04t0357300-01	+	High	-	-	-	-	-	Os04g0357300	Similar to Helicase-like protein [Oryza sativa (japonica cultivar-group)].	-
Pn01g027300	Pn01t027300.01	U9M48_000280	6597724	6598828	-	1104	996	0.28	-	Os12t0539700-01	+	High	-	-	-	-	-	Os12g0539700	Conserved hypothetical protein.	-
Pn01g027400	Pn01t027400.01	U9M48_000284	6602490	6606762	-	4272	2211	0.33	AT4G15880.2	Os10t0388600-00	-	-	AT4G15880	ESD4	AT4G15880|ESD4|ATESD4|EARLY IN SHORT DAYS 4|DL3980W|FCAALL.406	GO:0005634	C	Os10g0388600	Hypothetical conserved gene.	-
Pn01g027500	Pn01t027500.02	U9M48_000271	6611004	6617258	+	6254	3063	0.25	AT3G14470.2	Os11t0704100-00	+	High	AT3G14470	LRR4	AT3G14470|AT3G14470.1|MOA2.9	GO:0005576	C	Os11g0704100	Similar to NB-ARC domain containing protein.	-
Pn01g027500	Pn01t027500.01	U9M48_000271	6615483	6616872	+	1389	1281	0.44	AT3G19990.1	Os02t0828200-01	+	High	AT3G19990	AT3G19990	AT3G19990|MZE19.4	GO:0003674	F	Os02g0828200	TPR-like domain containing protein.	-
Pn01g027600	Pn01t027600.01	U9M48_000281	6618561	6622507	-	3946	3783	0.33	AT4G23160.3	Os08t0125300-01	+	High	AT4G23160	AT4G23160	AT4G23160|CRK8|cysteine-rich RLK (RECEPTOR-like protein kinase) 8|F21P8.50|F21P8_50	GO:0004672	F	Os08g0125300	Integrase, catalytic core domain containing protein.	-
Pn01g027700	Pn01t027700.01	U9M48_000273	6625271	6630651	+	5380	3213	0.31	AT3G14470.2	Os11t0479100-00	+	High	AT3G14470	LRR4	AT3G14470|AT3G14470.1|MOA2.9	GO:0005576	C	Os11g0479100	Similar to NB-ARC domain containing protein, expressed.	-
Pn01g027800	Pn01t027800.01	U9M48_000283	6631257	6638567	-	7310	3423	0.38	AT4G23160.3	cds-BAC19858.1	+	High	AT4G23160	AT4G23160	AT4G23160|CRK8|cysteine-rich RLK (RECEPTOR-like protein kinase) 8|F21P8.50|F21P8_50	GO:0004672	F	-	-	-
Pn01g027900	Pn01t027900.01	U9M48_000277	6654113	6656310	+	2197	1326	0.42	AT3G14470.2	Os11t0704100-00	+	High	AT3G14470	LRR4	AT3G14470|AT3G14470.1|MOA2.9	GO:0005576	C	Os11g0704100	Similar to NB-ARC domain containing protein.	-
Pn01g028000	Pn01t028000.01	U9M48_000278	6662360	6662872	+	512	513	0.47	AT1G50180.1	Os05t0250700-00	+	High	AT1G50180	CAR1	AT1G50180|CAR1|CEL-Activated Resistance 1|F14I3.19|F14I3_19	GO:0043531	F	Os05g0250700	Similar to NB-ARC domain containing protein.	-
Pn01g028100	Pn01t028100.01	U9M48_000272	6662917	6667480	+	4563	3018	0.3	AT3G14470.2	Os11t0479100-00	+	High	AT3G14470	LRR4	AT3G14470|AT3G14470.1|MOA2.9	GO:0005576	C	Os11g0479100	Similar to NB-ARC domain containing protein, expressed.	-
Pn01g028200	Pn01t028200.01	U9M48_000275	6674320	6676568	+	2248	669	0.35	-	Os01t0195801-00	+	-	-	-	-	-	-	Os01g0195801	Hypothetical conserved gene.	-
Pn01g028300	Pn01t028300.01	U9M48_000274	6679140	6679520	+	380	381	0.39	-	-	+	-	-	-	-	-	-	-	-	-
Pn01g028400	Pn01t028400.01	U9M48_000282	6681724	6682557	-	833	834	0.35	-	Os11t0703600-03	+	High	-	-	-	-	-	Os11g0703600	Hypothetical conserved gene.	-
Pn01g028500	Pn01t028500.01	U9M48_000285	6687677	6690579	+	2902	672	0.05	AT2G06530.1	Os11t0703400-02	+	High	AT2G06530	VPS2.1	AT2G06530|VPS2.1|T12H3.8|T12H3_8|VPS2	GO:0000815	C	Os11g0703400	Similar to BRI1-KD interacting protein 109.	-
Pn01g028600	Pn01t028600.01	U9M48_000301	6716460	6717701	-	1241	1167	0.43	-	Os04t0191000-01	+	High	-	-	-	-	-	Os04g0191000	Similar to OSIGBa0114M03.4 protein.	-
Pn01g028700	Pn01t028700.01	U9M48_000299	6717731	6726147	-	8416	3465	0.37	AT4G33565.1	Os04t0191000-01	+	High	AT4G33565	ATL83	AT4G33565|ATL83|Arabidopsis T‚àö√â¬¨‚â•xicos en Levadura 83	GO:0003674	F	Os04g0191000	Similar to OSIGBa0114M03.4 protein.	-
Pn01g028800	Pn01t028800.01	U9M48_000287	6725901	6731185	+	5284	225	0.28	-	-	+	-	-	-	-	-	-	-	-	-
Pn01g028800	Pn01t028800.02	U9M48_000287	6725901	6731185	+	5284	225	0.24	-	-	+	-	-	-	-	-	-	-	-	-
Pn01g028900	Pn01t028900.01	U9M48_000291	6731239	6736318	+	5079	2622	0.43	AT4G23160.3	Os08t0125300-01	+	High	AT4G23160	AT4G23160	AT4G23160|CRK8|cysteine-rich RLK (RECEPTOR-like protein kinase) 8|F21P8.50|F21P8_50	GO:0004672	F	Os08g0125300	Integrase, catalytic core domain containing protein.	-
Pn01g029000	Pn01t029000.01	U9M48_000297	6739361	6739912	-	551	552	0.13	AT1G72220.1	Os04t0590900-01	+	High	AT1G72220	ATL54	AT1G72220|ATL54|Arabidopsis T‚àö√â¬¨‚â•xicos en Levadura 54|T9N14.22|T9N14_22	GO:0003674	F	Os04g0590900	Similar to RING-H2 finger protein ATL1B.	-
Pn01g029100	Pn01t029100.01	U9M48_000294	6740479	6741228	-	749	750	0.04	AT2G28790.2	Os11t0703000-01	+	High	AT2G28790	AT2G28790	AT2G28790|F8N16.8|F8N16_8	GO:0003674	F	Os11g0703000	Thaumatin, pathogenesis-related family protein.	-
Pn01g029200	Pn01t029200.01	U9M48_000298	6744593	6748774	-	4181	1566	0.19	-	Os01t0554150-00	+	High	-	-	-	-	-	Os01g0554150	Transposase, MuDR, plant domain containing protein.	-
Pn01g029300	Pn01t029300.01	U9M48_000290	6750582	6754043	+	3461	1953	0.37	AT3G46730.1	Os11t0130900-00	+	High	AT3G46730	AT3G46730	AT3G46730|t6h20.240	GO:0005575	C	Os11g0130900	Similar to NB-ARC domain containing protein, expressed.	-
Pn01g029400	Pn01t029400.01	U9M48_000293	6755936	6756313	-	377	378	0.02	-	Os11t0703000-01	+	High	-	-	-	-	-	Os11g0703000	Thaumatin, pathogenesis-related family protein.	-
Pn01g029500	Pn01t029500.01	U9M48_000292	6757489	6758061	+	572	573	0.46	AT3G25270.1	Os01t0967700-01	+	High	AT3G25270	AT3G25270	AT3G25270|MJL12.23	GO:0003676	F	Os01g0967700	RNA-directed DNA polymerase (reverse transcriptase), related domain containing protein.	-
Pn01g029600	Pn01t029600.01	U9M48_000289	6761828	6766003	+	4175	2586	0.38	AT1G50180.1	Os11t0130900-00	+	High	AT1G50180	CAR1	AT1G50180|CAR1|CEL-Activated Resistance 1|F14I3.19|F14I3_19	GO:0043531	F	Os11g0130900	Similar to NB-ARC domain containing protein, expressed.	-
Pn01g029700	Pn01t029700.01	U9M48_000296	6766325	6769806	-	3481	1023	0.13	AT5G64290.1	Os09t0469950-00	+	High	AT5G64290	DIT2.1	AT5G64290|DCT|DIT2.1|dicarboxylate transport 2.1|MSJ1.13|MSJ1_13	GO:0005215	F	Os09g0469950	Similar to plastidic general dicarboxylate transporter.	-
Pn01g029800	Pn01t029800.01	U9M48_000286	6771816	6775327	+	3511	1473	0.17	AT5G64300.1	Os08t0481950-01	+	High	AT5G64300	GCH	AT5G64300|ATGCH|GCH|ATRIBA1|RFD1|RIBA1|ARABIDOPSIS THALIANA GTP CYCLOHYDROLASE II|GTP cyclohydrolase II|Arabidopsis thaliana riboflavin A1|RED FLUORESCENT IN DARKNESS 1|riboflavin A1|MSJ1.14|MSJ1_14|GTP CYCLOHYDROLASE II	GO:0008686	F	Os08g0481950	Similar to predicted protein.	-
Pn01g029900	Pn01t029900.01	U9M48_000295	6776092	6777276	-	1184	1185	0.08	AT1G66150.1	Os11t0448000-00	+	High	AT1G66150	TMK1	AT1G66150|TMK1|transmembrane kinase 1|F15E12.4|F15E12_4	GO:0004675	F	-	-	-
Pn01g030000	Pn01t030000.01	U9M48_000288	6785711	6787164	+	1453	1227	0.35	-	Os04t0191000-01	+	High	-	-	-	-	-	Os04g0191000	Similar to OSIGBa0114M03.4 protein.	-
Pn01g030100	Pn01t030100.01	U9M48_000300	6787325	6788667	+	1342	1182	0.32	-	Os03t0627900-01	-	-	-	-	-	-	-	Os03g0627900	Similar to H0102C09.1 protein.	-
Pn01g030200	Pn01t030200.01	U9M48_000311	6796576	6798507	-	1931	1131	0.43	AT3G17450.2	Os06t0328650-01	+	High	AT3G17450	AT3G17450	AT3G17450|AT3G17450.1|MTO12.4	GO:0005634	C	Os06g0328650	Similar to H0811D08.9 protein.	-
Pn01g030300	Pn01t030300.01	U9M48_000312	6799687	6801228	-	1541	666	0.29	-	-	+	-	-	-	-	-	-	-	-	-
Pn01g030400	Pn01t030400.01	U9M48_000303	6820651	6824607	+	3956	873	0.06	AT1G03610.1	Os10t0494000-01	+	High	AT1G03610	AT1G03610	AT1G03610|F21B7.22	GO:0003674	F	Os10g0494000	Protein of unknown function DUF789 family protein.	-
Pn01g030500	Pn01t030500.01	U9M48_000307	6825218	6832511	-	7293	4236	0.43	AT3G02690.1	Os11t0672600-01	+	High	AT3G02690	AT3G02690	AT3G02690|F16B3.32|F16B3_32	GO:0003674	F	Os11g0672600	Reverse transcriptase domain containing protein.	-
Pn01g030500	Pn01t030500.02	U9M48_000307	6825218	6828272	-	3054	291	0.01	AT3G02690.1	Os10t0493900-01	+	High	AT3G02690	AT3G02690	AT3G02690|F16B3.32|F16B3_32	GO:0003674	F	Os10g0493900	WAT1-related protein At3g02690, chloroplastic	-
Pn01g030600	Pn01t030600.01	U9M48_000304	6835781	6836325	+	544	531	0.02	-	Os10t0490400-00	-	-	-	-	-	-	-	Os10g0490400	Similar to OSIGBa0135K14.7 protein.	-
Pn01g030700	Pn01t030700.01	U9M48_000308	6839227	6843381	-	4154	708	0.07	AT5G08370.1	Os10t0493600-03	+	High	AT5G08370	AGAL2	AT5G08370|AtAGAL2|AGAL2|alpha-galactosidase 2|F8L15.100|F8L15_100	GO:0005975	P	Os10g0493600	Similar to Alpha-galactosidase.	-
Pn01g030800	Pn01t030800.01	U9M48_000309	6843891	6846206	-	2315	1767	0.12	AT2G13770.1	Os01t0872900-01	+	High	AT2G13770	AT2G13770	AT2G13770|F13J11.12|F13J11_12	GO:0003674	F	Os01g0872900	Protein of unknown function DUF635 family protein.	-
Pn01g030900	Pn01t030900.01	U9M48_000313	6849794	6850961	+	1167	1065	0.45	AT3G14460.1	Os03t0848700-01	+	High	AT3G14460	LRRAC1	AT3G14460|AT3G14460.1|MOA2.7	GO:0005634	C	Os03g0848700	Coiled-coil, nucleotide-binding, and leucine-rich repeat (CC-NB-LRR) protein, Resistance to brown planthopper, (Nipponbare: BPH-susceptible)	Bph14, BPH14
Pn01g031000	Pn01t031000.01	U9M48_000306	6852196	6856446	+	4250	846	0.4	AT3G55460.1	Os12t0572400-01	+	High	AT3G55460	SCL30	AT3G55460|SCL30|At-SCL30|SC35-like splicing factor 30|T22E16.120	GO:0000398	P	Os12g0572400	SCL subfamily protein of serine/arginine (SR) -rich protein family, Negative regulation of tolerance to low temperature, drought and salt	OsSCL30
Pn01g031000	Pn01t031000.02	U9M48_000306	6852196	6856446	+	4250	267	0.28	AT3G55460.1	Os02t0252100-02	+	High	AT3G55460	SCL30	AT3G55460|SCL30|At-SCL30|SC35-like splicing factor 30|T22E16.120	GO:0000398	P	Os02g0252100	Similar to SC35-like splicing factor SCL30, 30 kD.	-
Pn01g031000	Pn01t031000.03	U9M48_000306	6854000	6856446	+	2446	693	0.42	AT3G55460.1	Os12t0572400-01	+	High	AT3G55460	SCL30	AT3G55460|SCL30|At-SCL30|SC35-like splicing factor 30|T22E16.120	GO:0000398	P	Os12g0572400	SCL subfamily protein of serine/arginine (SR) -rich protein family, Negative regulation of tolerance to low temperature, drought and salt	OsSCL30
Pn01g031100	Pn01t031100.01	U9M48_000305	6857810	6861954	+	4144	1545	0.23	AT5G24318.2	Os11t0704600-01	-	-	AT5G24318	AT5G24318	AT5G24318|AT5G24318.1	GO:0005576	C	Os11g0704600	Beta-glucanase 2, Resistance to sheath blight by inhibiting the permeability of plasmodesmata	OsBGL2
Pn01g031200	Pn01t031200.01	U9M48_000302	6863647	6866431	+	2784	2313	0.02	AT3G05850.1	Os10t0104700-01	-	-	AT3G05850	MUG7	AT3G05850|AT3G05850.1|F10A16.15|F10A16_15	GO:0005634	C	Os10g0104700	Octicosapeptide/Phox/Bem1p domain containing protein.	-
Pn01g031300	Pn01t031300.01	U9M48_000310	6879294	6880253	-	959	222	0.23	AT5G02380.1	Os11t0704500-01	+	High	AT5G02380	MT2B	AT5G02380|MT2B|metallothionein 2B|T1E22.140|T1E22_140	GO:0005575	C	Os11g0704500	Type 1 metallothionein, Zinc homeostasis, Drought tolerance, Positive regulation of resistance to blast disease	OsMT1a
Pn01g031400	Pn01t031400.01	U9M48_000316	6888834	6890455	+	1621	1191	0.17	AT5G28780.1	Os07t0255200-01	+	High	AT5G28780	AT5G28780	AT5G28780|T32B20.70|T32B20_70	GO:0000723	P	Os07g0255200	Similar to Helicase-like protein [Oryza sativa (japonica cultivar-group)].	-
Pn01g031500	Pn01t031500.01	U9M48_000319	6891136	6891654	+	518	519	0.42	AT5G48930.1	Os08t0543400-01	+	High	AT5G48930	HCT	AT5G48930|AT5G48930.1|K19E20.4|K19E20_4	GO:0005737	C	Os08g0543400	Transferase family protein.	-
Pn01g031600	Pn01t031600.01	U9M48_000315	6895885	6900761	+	4876	3123	0.03	AT3G14470.2	Os11t0704100-00	+	High	AT3G14470	LRR4	AT3G14470|AT3G14470.1|MOA2.9	GO:0005576	C	Os11g0704100	Similar to NB-ARC domain containing protein.	-
Pn01g031700	Pn01t031700.01	U9M48_000321	6906950	6913878	-	6928	735	0.37	-	Os11t0170200-01	+	High	-	-	-	-	-	Os11g0170200	Protein of unknown function DUF869, plant family protein.	-
Pn01g031800	Pn01t031800.02	U9M48_000317	6915435	6919356	+	3921	3216	0.32	AT3G14470.2	Os11t0704100-00	+	High	AT3G14470	LRR4	AT3G14470|AT3G14470.1|MOA2.9	GO:0005576	C	Os11g0704100	Similar to NB-ARC domain containing protein.	-
Pn01g031800	Pn01t031800.01	U9M48_000317	6919365	6931194	+	11829	1791	0.4	AT3G50950.2	Os05t0250700-00	+	High	AT3G50950	ZAR1	AT3G50950|AT3G50950.1|F18B3.230	GO:0005634	C	Os05g0250700	Similar to NB-ARC domain containing protein.	-
Pn01g031900	Pn01t031900.01	U9M48_000318	6932181	6934226	+	2045	2046	0.39	AT3G14470.2	Os11t0479100-00	+	High	AT3G14470	LRR4	AT3G14470|AT3G14470.1|MOA2.9	GO:0005576	C	Os11g0479100	Similar to NB-ARC domain containing protein, expressed.	-
Pn01g032000	Pn01t032000.01	U9M48_000320	6941837	6942667	-	830	831	0.33	-	Os11t0703600-03	+	High	-	-	-	-	-	Os11g0703600	Hypothetical conserved gene.	-
Pn01g032100	Pn01t032100.01	U9M48_000314	6946802	6949709	+	2907	672	0.01	AT2G06530.1	Os11t0703400-02	+	High	AT2G06530	VPS2.1	AT2G06530|VPS2.1|T12H3.8|T12H3_8|VPS2	GO:0000815	C	Os11g0703400	Similar to BRI1-KD interacting protein 109.	-
Pn01g032200	Pn01t032200.01	U9M48_000335	6949752	6956880	-	7128	1242	0.46	AT4G33565.1	Os04t0590900-01	+	High	AT4G33565	ATL83	AT4G33565|ATL83|Arabidopsis T‚àö√â¬¨‚â•xicos en Levadura 83	GO:0003674	F	Os04g0590900	Similar to RING-H2 finger protein ATL1B.	-
Pn01g032300	Pn01t032300.01	U9M48_000340	6958766	6964496	-	5730	768	0.47	AT1G72220.1	Os04t0590900-01	+	High	AT1G72220	ATL54	AT1G72220|ATL54|Arabidopsis T‚àö√â¬¨‚â•xicos en Levadura 54|T9N14.22|T9N14_22	GO:0003674	F	Os04g0590900	Similar to RING-H2 finger protein ATL1B.	-
Pn01g032400	Pn01t032400.01	U9M48_000339	6976325	6977707	-	1382	1362	0.44	-	Os04t0191000-01	+	High	-	-	-	-	-	Os04g0191000	Similar to OSIGBa0114M03.4 protein.	-
Pn01g032500	Pn01t032500.02	U9M48_000334	6977735	6979879	-	2144	1998	0.42	-	Os04t0191000-01	+	High	-	-	-	-	-	Os04g0191000	Similar to OSIGBa0114M03.4 protein.	-
Pn01g032500	Pn01t032500.01	U9M48_000334	6979887	7001124	-	21237	3183	0.38	AT2G27940.1	Os04t0191000-01	+	High	AT2G27940	ATL57	AT2G27940|ATL57|Arabidopsis T‚àö√â¬¨‚â•xicos en Levadura 57|T1E2.14|T1E2_14	GO:0003674	F	Os04g0191000	Similar to OSIGBa0114M03.4 protein.	-
Pn01g032600	Pn01t032600.01	U9M48_000322	6992496	6997380	+	4884	366	0.28	-	-	+	-	-	-	-	-	-	-	-	-
Pn01g032700	Pn01t032700.01	U9M48_000326	7001691	7002440	-	749	750	0.04	AT2G28790.2	Os11t0703000-01	+	High	AT2G28790	AT2G28790	AT2G28790|F8N16.8|F8N16_8	GO:0003674	F	Os11g0703000	Thaumatin, pathogenesis-related family protein.	-
Pn01g032800	Pn01t032800.01	U9M48_000328	7005844	7010581	-	4737	555	0.23	-	Os01t0554150-00	+	High	-	-	-	-	-	Os01g0554150	Transposase, MuDR, plant domain containing protein.	-
Pn01g032800	Pn01t032800.03	U9M48_000328	7005844	7010581	-	4737	999	0.3	AT3G05850.1	Os01t0554150-00	+	High	AT3G05850	MUG7	AT3G05850|AT3G05850.1|F10A16.15|F10A16_15	GO:0005634	C	Os01g0554150	Transposase, MuDR, plant domain containing protein.	-
Pn01g032800	Pn01t032800.04	U9M48_000328	7005844	7010581	-	4737	483	0.24	-	-	+	-	-	-	-	-	-	-	-	-
Pn01g032800	Pn01t032800.02	U9M48_000328	7005845	7010581	-	4736	456	0.24	-	Os01t0554150-00	+	High	-	-	-	-	-	Os01g0554150	Transposase, MuDR, plant domain containing protein.	-
Pn01g032900	Pn01t032900.01	U9M48_000325	7013844	7020564	+	6720	2310	0.35	AT1G50180.1	Os11t0130900-00	+	High	AT1G50180	CAR1	AT1G50180|CAR1|CEL-Activated Resistance 1|F14I3.19|F14I3_19	GO:0043531	F	Os11g0130900	Similar to NB-ARC domain containing protein, expressed.	-
Pn01g033000	Pn01t033000.01	U9M48_000329	7018665	7023858	-	5193	759	0.16	-	-	+	-	-	-	-	-	-	-	-	-
Pn01g033100	Pn01t033100.01	U9M48_000324	7026427	7029843	+	3416	2967	0.32	AT1G50180.1	Os11t0130900-00	+	High	AT1G50180	CAR1	AT1G50180|CAR1|CEL-Activated Resistance 1|F14I3.19|F14I3_19	GO:0043531	F	Os11g0130900	Similar to NB-ARC domain containing protein, expressed.	-
Pn01g033200	Pn01t033200.01	U9M48_000331	7030135	7030835	-	700	684	0.35	AT3G55350.1	Os11t0702700-01	+	High	AT3G55350	HHP1	AT3G55350|HHP1|HARB1|Harbinger family of plant transposase 1|T22E16.10	GO:0003674	F	Os11g0702700	Homeodomain-like containing protein.	-
Pn01g033300	Pn01t033300.01	U9M48_000337	7036396	7036761	-	365	366	0.49	-	Os11t0703000-01	+	High	-	-	-	-	-	Os11g0703000	Thaumatin, pathogenesis-related family protein.	-
Pn01g033400	Pn01t033400.01	U9M48_000330	7042391	7044305	-	1914	939	0.29	-	Os11t0438400-01	-	-	-	-	-	-	-	Os11g0438400	Hypothetical conserved gene.	-
Pn01g033500	Pn01t033500.01	U9M48_000338	7047279	7050074	+	2795	1878	0.39	AT3G46730.1	Os11t0130900-00	-	-	AT3G46730	AT3G46730	AT3G46730|t6h20.240	GO:0005575	C	Os11g0130900	Similar to NB-ARC domain containing protein, expressed.	-
Pn01g033600	Pn01t033600.01	U9M48_000332	7051579	7056742	-	5163	1119	0.3	-	-	+	-	-	-	-	-	-	-	-	-
Pn01g033600	Pn01t033600.02	U9M48_000332	7051579	7056742	-	5163	1107	0.3	-	-	+	-	-	-	-	-	-	-	-	-
Pn01g033700	Pn01t033700.01	U9M48_000323	7058054	7062870	+	4816	3174	0.31	AT1G50180.1	Os11t0130900-00	+	High	AT1G50180	CAR1	AT1G50180|CAR1|CEL-Activated Resistance 1|F14I3.19|F14I3_19	GO:0043531	F	Os11g0130900	Similar to NB-ARC domain containing protein, expressed.	-
Pn01g033800	Pn01t033800.01	U9M48_000333	7063160	7063859	-	699	693	0.38	AT3G55350.1	Os11t0702700-01	+	High	AT3G55350	HHP1	AT3G55350|HHP1|HARB1|Harbinger family of plant transposase 1|T22E16.10	GO:0003674	F	Os11g0702700	Homeodomain-like containing protein.	-
Pn01g033900	Pn01t033900.01	U9M48_000336	7063908	7072821	-	8913	1722	0.27	AT1G20030.1	Os11t0703000-01	+	High	AT1G20030	AT1G20030	AT1G20030|T20H2.19|T20H2_19	GO:0003674	F	Os11g0703000	Thaumatin, pathogenesis-related family protein.	-
Pn01g034000	Pn01t034000.01	U9M48_000327	7076158	7080345	-	4187	1998	0.13	AT3G05850.1	Os08t0326300-01	+	High	AT3G05850	MUG7	AT3G05850|AT3G05850.1|F10A16.15|F10A16_15	GO:0005634	C	Os08g0326300	Transposase, MuDR, plant domain containing protein.	-
Pn01g034100	Pn01t034100.01	U9M48_000354	7082885	7085655	+	2770	1854	0.38	AT3G46730.1	Os11t0130900-00	+	High	AT3G46730	AT3G46730	AT3G46730|t6h20.240	GO:0005575	C	Os11g0130900	Similar to NB-ARC domain containing protein, expressed.	-
Pn01g034200	Pn01t034200.01	U9M48_000350	7087515	7087892	-	377	378	0.1	-	Os11t0703000-01	+	High	-	-	-	-	-	Os11g0703000	Thaumatin, pathogenesis-related family protein.	-
Pn01g034300	Pn01t034300.01	U9M48_000349	7088042	7088938	+	896	897	0.45	AT4G29090.1	Os09t0545250-00	+	-	AT4G29090	AT4G29090	AT4G29090|F19B15.120|F19B15_120	GO:0003676	F	Os09g0545250	Hypothetical protein.	-
Pn01g034400	Pn01t034400.01	U9M48_000346	7094885	7098302	+	3417	3084	0.3	AT1G50180.1	Os11t0130900-00	+	High	AT1G50180	CAR1	AT1G50180|CAR1|CEL-Activated Resistance 1|F14I3.19|F14I3_19	GO:0043531	F	Os11g0130900	Similar to NB-ARC domain containing protein, expressed.	-
Pn01g034500	Pn01t034500.01	U9M48_000351	7098593	7099293	-	700	684	0.26	AT3G55350.1	Os11t0702700-01	+	High	AT3G55350	HHP1	AT3G55350|HHP1|HARB1|Harbinger family of plant transposase 1|T22E16.10	GO:0003674	F	Os11g0702700	Homeodomain-like containing protein.	-
Pn01g034600	Pn01t034600.01	U9M48_000352	7099446	7100183	-	737	702	0.32	AT2G28790.2	Os11t0703000-01	+	High	AT2G28790	AT2G28790	AT2G28790|F8N16.8|F8N16_8	GO:0003674	F	Os11g0703000	Thaumatin, pathogenesis-related family protein.	-
Pn01g034700	Pn01t034700.01	U9M48_000353	7102421	7103973	-	1552	249	0.39	AT4G27760.1	Os02t0116500-01	+	-	AT4G27760	FEY	AT4G27760|FEY|FEY3|FOREVER YOUNG|T27E11.1	GO:0003674	F	Os02g0116500	Similar to Protochlorophyllide reductase homologue.	-
Pn01g034800	Pn01t034800.01	U9M48_000344	7109771	7110479	+	708	495	0.22	AT5G05800.5	Os03t0814800-00	-	-	AT5G05800	AT5G05800	AT5G05800|AT5G05800.1|MJJ3.22|MJJ3_22	GO:0005634	C	Os03g0814800	Hypothetical conserved gene.	-
Pn01g034900	Pn01t034900.01	U9M48_000341	7111385	7112699	+	1314	1230	0.1	AT1G43722.1	Os11t0202600-01	+	High	AT1G43722	AT1G43722	AT1G43722	GO:0003674	F	Os11g0202600	Similar to OSIGBa0126J24.2 protein.	-
Pn01g035000	Pn01t035000.01	U9M48_000348	7115883	7116391	+	508	375	0.48	AT2G13770.1	Os06t0597250-00	+	High	AT2G13770	AT2G13770	AT2G13770|F13J11.12|F13J11_12	GO:0003674	F	Os06g0597250	Similar to B protein.	-
Pn01g035100	Pn01t035100.01	U9M48_000343	7116419	7117129	+	710	711	0.17	AT2G13770.1	Os06t0597250-00	+	High	AT2G13770	AT2G13770	AT2G13770|F13J11.12|F13J11_12	GO:0003674	F	Os06g0597250	Similar to B protein.	-
Pn01g035200	Pn01t035200.01	U9M48_000345	7122159	7123986	+	1827	1410	0.3	AT1G50180.1	Os11t0130900-00	-	-	AT1G50180	CAR1	AT1G50180|CAR1|CEL-Activated Resistance 1|F14I3.19|F14I3_19	GO:0043531	F	Os11g0130900	Similar to NB-ARC domain containing protein, expressed.	-
Pn01g035300	Pn01t035300.01	U9M48_000347	7133891	7135191	+	1300	1170	0.33	AT1G58390.2	Os11t0130900-00	-	-	AT1G58390	AT1G58390	AT1G58390|F9K23.8|F9K23_8	GO:0005575	C	Os11g0130900	Similar to NB-ARC domain containing protein, expressed.	-
Pn01g035400	Pn01t035400.01	U9M48_000355	7140123	7140917	-	794	612	0.33	AT3G55350.1	Os11t0702700-01	-	-	AT3G55350	HHP1	AT3G55350|HHP1|HARB1|Harbinger family of plant transposase 1|T22E16.10	GO:0003674	F	Os11g0702700	Homeodomain-like containing protein.	-
Pn01g035500	Pn01t035500.01	U9M48_000356	7141044	7142046	-	1002	588	0.38	-	Os11t0703000-01	+	High	-	-	-	-	-	Os11g0703000	Thaumatin, pathogenesis-related family protein.	-
Pn01g035600	Pn01t035600.01	U9M48_000357	7148638	7148874	+	236	189	0.47	-	Os12t0552900-01	+	-	-	-	-	-	-	Os12g0552900	NB-ARC domain containing protein.	-
Pn01g035700	Pn01t035700.01	U9M48_000342	7149972	7154406	+	4434	2001	0.16	AT3G46710.1	Os08t0170200-00	+	High	AT3G46710	AT3G46710	AT3G46710|T6H20.260	GO:0005575	C	Os08g0170200	Disease resistance protein domain containing protein.	-
Pn01g035800	Pn01t035800.02	U9M48_000361	7188067	7190699	+	2632	957	0.28	-	-	+	-	-	-	-	-	-	-	-	-
Pn01g035900	Pn01t035900.01	U9M48_000358	7195223	7198622	+	3399	2952	0.08	AT1G50180.1	Os11t0130900-00	+	High	AT1G50180	CAR1	AT1G50180|CAR1|CEL-Activated Resistance 1|F14I3.19|F14I3_19	GO:0043531	F	Os11g0130900	Similar to NB-ARC domain containing protein, expressed.	-
Pn01g036000	Pn01t036000.01	U9M48_000362	7206259	7206618	+	359	360	0.4	-	-	+	-	-	-	-	-	-	-	-	-
Pn01g036100	Pn01t036100.01	U9M48_000359	7209522	7212921	+	3399	2952	0.08	AT1G50180.1	Os11t0130900-00	+	High	AT1G50180	CAR1	AT1G50180|CAR1|CEL-Activated Resistance 1|F14I3.19|F14I3_19	GO:0043531	F	Os11g0130900	Similar to NB-ARC domain containing protein, expressed.	-
Pn01g036200	Pn01t036200.01	U9M48_000366	7222805	7223470	-	665	666	0.01	AT2G28790.2	Os11t0703000-01	+	High	AT2G28790	AT2G28790	AT2G28790|F8N16.8|F8N16_8	GO:0003674	F	Os11g0703000	Thaumatin, pathogenesis-related family protein.	-
Pn01g036300	Pn01t036300.01	U9M48_000365	7224342	7225396	+	1054	948	0.45	-	Os11t0656500-01	+	High	-	-	-	-	-	Os11g0656500	Integrase, catalytic core domain containing protein.	-
Pn01g036400	Pn01t036400.01	U9M48_000367	7225734	7227029	-	1295	1296	0.05	AT4G23160.3	cds-BAC19858.1	+	High	AT4G23160	AT4G23160	AT4G23160|CRK8|cysteine-rich RLK (RECEPTOR-like protein kinase) 8|F21P8.50|F21P8_50	GO:0004672	F	-	-	-
Pn01g036500	Pn01t036500.01	U9M48_000369	7230624	7231760	+	1136	1116	0.42	AT4G23160.3	Os11t0656500-01	+	High	AT4G23160	AT4G23160	AT4G23160|CRK8|cysteine-rich RLK (RECEPTOR-like protein kinase) 8|F21P8.50|F21P8_50	GO:0004672	F	Os11g0656500	Integrase, catalytic core domain containing protein.	-
Pn01g036600	Pn01t036600.02	U9M48_000364	7238482	7239375	+	893	843	0.44	AT4G23160.3	Os11t0656500-01	+	High	AT4G23160	AT4G23160	AT4G23160|CRK8|cysteine-rich RLK (RECEPTOR-like protein kinase) 8|F21P8.50|F21P8_50	GO:0004672	F	Os11g0656500	Integrase, catalytic core domain containing protein.	-
Pn01g036700	Pn01t036700.01	U9M48_000368	7246752	7248815	-	2063	225	0.37	-	-	-	-	-	-	-	-	-	-	-	-
Pn01g036800	Pn01t036800.01	U9M48_000360	7257845	7261550	+	3705	3231	0.16	AT1G50180.1	Os11t0130900-00	+	High	AT1G50180	CAR1	AT1G50180|CAR1|CEL-Activated Resistance 1|F14I3.19|F14I3_19	GO:0043531	F	Os11g0130900	Similar to NB-ARC domain containing protein, expressed.	-
Pn01g036900	Pn01t036900.01	U9M48_000363	7274307	7275182	+	875	876	0.42	-	-	-	-	-	-	-	-	-	-	-	-
Pn01g037000	Pn01t037000.01	U9M48_000370	7278834	7281031	+	2197	756	0.48	AT4G23160.3	Os10t0432200-01	-	-	AT4G23160	AT4G23160	AT4G23160|CRK8|cysteine-rich RLK (RECEPTOR-like protein kinase) 8|F21P8.50|F21P8_50	GO:0004672	F	Os10g0432200	Conserved hypothetical protein.	-
Pn01g037100	Pn01t037100.01	U9M48_000373	7289269	7292075	+	2806	2316	0.18	AT1G58602.2	Os08t0170700-00	+	High	AT1G58602	RPP7	AT1G58602|RPP7|RECOGNITION OF PERONOSPORA PARASITICA 7	GO:0005575	C	Os08g0170700	Disease resistance protein domain containing protein.	-
Pn01g037200	Pn01t037200.01	U9M48_000377	7296478	7297437	-	959	960	0.14	AT1G20030.1	Os11t0703000-01	+	High	AT1G20030	AT1G20030	AT1G20030|T20H2.19|T20H2_19	GO:0003674	F	Os11g0703000	Thaumatin, pathogenesis-related family protein.	-
Pn01g037300	Pn01t037300.01	U9M48_000379	7311197	7312778	-	1581	873	0.43	AT3G55350.1	Os11t0702700-01	+	High	AT3G55350	HHP1	AT3G55350|HHP1|HARB1|Harbinger family of plant transposase 1|T22E16.10	GO:0003674	F	Os11g0702700	Homeodomain-like containing protein.	-
Pn01g037400	Pn01t037400.01	U9M48_000374	7325526	7326440	+	914	915	0.19	-	Os06t0684500-01	+	High	-	-	-	-	-	Os06g0684500	Conserved hypothetical protein.	-
Pn01g037500	Pn01t037500.01	U9M48_000371	7332598	7336388	+	3790	3150	0.03	AT1G50180.1	Os11t0130900-00	-	-	AT1G50180	CAR1	AT1G50180|CAR1|CEL-Activated Resistance 1|F14I3.19|F14I3_19	GO:0043531	F	Os11g0130900	Similar to NB-ARC domain containing protein, expressed.	-
Pn01g037600	Pn01t037600.01	U9M48_000376	7359958	7362300	-	2342	2343	0.22	AT4G19080.1	Os01t0373500-01	+	High	AT4G19080	AT4G19080	AT4G19080|T18B16.4	GO:0003674	F	Os01g0373500	Protein of unknown function DUF594 domain containing protein.	-
Pn01g037700	Pn01t037700.01	U9M48_000375	7369180	7371514	-	2334	879	0.1	AT4G27760.1	Os02t0116500-01	+	-	AT4G27760	FEY	AT4G27760|FEY|FEY3|FOREVER YOUNG|T27E11.1	GO:0003674	F	Os02g0116500	Similar to Protochlorophyllide reductase homologue.	-
Pn01g037800	Pn01t037800.01	U9M48_000372	7381365	7382598	+	1233	1041	0.11	AT2G13770.1	Os06t0597250-00	+	High	AT2G13770	AT2G13770	AT2G13770|F13J11.12|F13J11_12	GO:0003674	F	Os06g0597250	Similar to B protein.	-
Pn01g037900	Pn01t037900.01	U9M48_000378	7383564	7385439	-	1875	1158	0.43	AT1G66235.1	Os06t0117800-00	+	High	AT1G66235	AT1G66235	AT1G66235	GO:0003674	F	Os06g0117800	Conserved hypothetical protein.	-
Pn01g038000	Pn01t038000.01	U9M48_000382	7387592	7394436	+	6844	3276	0.18	AT1G50180.1	Os11t0130900-00	-	-	AT1G50180	CAR1	AT1G50180|CAR1|CEL-Activated Resistance 1|F14I3.19|F14I3_19	GO:0043531	F	Os11g0130900	Similar to NB-ARC domain containing protein, expressed.	-
Pn01g038100	Pn01t038100.01	U9M48_000387	7416094	7419629	-	3535	2364	0.15	AT5G45480.1	Os07t0447000-00	+	High	AT5G45480	AT5G45480	AT5G45480|MFC19.15|MFC19_15	GO:0003674	F	Os07g0447000	Protein of unknown function DUF594 domain containing protein.	-
Pn01g038200	Pn01t038200.01	U9M48_000380	7441926	7445341	+	3415	2997	0.14	AT1G50180.1	Os11t0130900-00	+	High	AT1G50180	CAR1	AT1G50180|CAR1|CEL-Activated Resistance 1|F14I3.19|F14I3_19	GO:0043531	F	Os11g0130900	Similar to NB-ARC domain containing protein, expressed.	-
Pn01g038300	Pn01t038300.01	U9M48_000386	7446047	7446802	-	755	756	0.09	AT2G28790.2	Os11t0703000-01	+	High	AT2G28790	AT2G28790	AT2G28790|F8N16.8|F8N16_8	GO:0003674	F	Os11g0703000	Thaumatin, pathogenesis-related family protein.	-
Pn01g038400	Pn01t038400.01	U9M48_000384	7448210	7450215	+	2005	450	0.39	-	Os06t0551500-01	+	High	-	-	-	-	-	Os06g0551500	Conserved hypothetical protein.	-
Pn01g038500	Pn01t038500.01	U9M48_000385	7450333	7453822	+	3489	651	0.42	-	Os11t0656500-01	+	High	-	-	-	-	-	Os11g0656500	Integrase, catalytic core domain containing protein.	-
Pn01g038600	Pn01t038600.01	U9M48_000383	7454030	7455568	+	1538	1005	0.29	AT4G23160.3	Os11t0656500-01	+	High	AT4G23160	AT4G23160	AT4G23160|CRK8|cysteine-rich RLK (RECEPTOR-like protein kinase) 8|F21P8.50|F21P8_50	GO:0004672	F	Os11g0656500	Integrase, catalytic core domain containing protein.	-
Pn01g038700	Pn01t038700.01	U9M48_000388	7460849	7461085	+	236	189	0.47	-	Os12t0552900-01	+	-	-	-	-	-	-	Os12g0552900	NB-ARC domain containing protein.	-
Pn01g038800	Pn01t038800.01	U9M48_000381	7462176	7466609	+	4433	2001	0.16	AT3G46710.1	Os08t0170200-00	+	High	AT3G46710	AT3G46710	AT3G46710|T6H20.260	GO:0005575	C	Os08g0170200	Disease resistance protein domain containing protein.	-
Pn01g038900	Pn01t038900.01	U9M48_000389	7493788	7497414	+	3626	3015	0.09	AT1G50180.1	Os11t0130900-00	+	High	AT1G50180	CAR1	AT1G50180|CAR1|CEL-Activated Resistance 1|F14I3.19|F14I3_19	GO:0043531	F	Os11g0130900	Similar to NB-ARC domain containing protein, expressed.	-
Pn01g039000	Pn01t039000.01	U9M48_000392	7501287	7507845	-	6558	1590	0.09	AT3G55350.1	Os11t0702700-01	+	High	AT3G55350	HHP1	AT3G55350|HHP1|HARB1|Harbinger family of plant transposase 1|T22E16.10	GO:0003674	F	Os11g0702700	Homeodomain-like containing protein.	-
Pn01g039100	Pn01t039100.01	U9M48_000394	7513832	7514925	+	1093	777	0.2	-	Os03t0643433-00	-	-	-	-	-	-	-	Os03g0643433	Similar to J013022N21, full insert sequence.	-
Pn01g039200	Pn01t039200.02	U9M48_000393	7537042	7541255	+	4213	729	0.32	AT3G53600.1	Os11t0702400-01	+	High	AT3G53600	ZAT18	AT3G53600|AT3G53600.1|F4P12.300	GO:0005634	C	Os11g0702400	Zinc finger, C2H2-type domain containing protein.	-
Pn01g039200	Pn01t039200.01	U9M48_000393	7541260	7550734	+	9474	963	0.27	AT3G53600.1	Os11t0702400-01	-	-	AT3G53600	ZAT18	AT3G53600|AT3G53600.1|F4P12.300	GO:0005634	C	Os11g0702400	Zinc finger, C2H2-type domain containing protein.	-
Pn01g039300	Pn01t039300.01	U9M48_000390	7569116	7570005	+	889	372	0.28	AT5G24090.1	Os11t0701400-01	+	High	AT5G24090	CHIA	AT5G24090|ATCHIA|CHIA|LYS1|chitinase A|Lysozyme 1|MZF18.2|MZF18_2	GO:0004568	F	Os11g0701400	Chitinase (EC 3.2.1.14) III C10150-rice (EC 3.2.1.14).	-
Pn01g039400	Pn01t039400.01	U9M48_000391	7570042	7570251	+	209	210	0.38	-	Os07t0632000-01	+	High	-	-	-	-	-	Os07g0632000	Similar to Xylanase inhibitor protein I precursor.	-
Pn01g039500	Pn01t039500.01	U9M48_000398	7613291	7614806	+	1515	1326	0.32	AT3G25270.1	Os03t0643433-00	+	High	AT3G25270	AT3G25270	AT3G25270|MJL12.23	GO:0003676	F	Os03g0643433	Similar to J013022N21, full insert sequence.	-
Pn01g039600	Pn01t039600.01	U9M48_000396	7617741	7621663	+	3922	3255	0.4	AT3G24255.5	Os11t0672600-01	+	High	AT3G24255	AT3G24255	AT3G24255|K13K6.3	GO:0003674	F	Os11g0672600	Reverse transcriptase domain containing protein.	-
Pn01g039700	Pn01t039700.01	U9M48_000397	7634378	7642835	-	8457	3336	0.12	AT1G50180.1	Os11t0657900-00	+	High	AT1G50180	CAR1	AT1G50180|CAR1|CEL-Activated Resistance 1|F14I3.19|F14I3_19	GO:0043531	F	-	-	-
Pn01g039800	Pn01t039800.01	U9M48_000395	7646519	7661198	+	14679	1998	0.19	AT5G24090.1	Os11t0701800-01	+	High	AT5G24090	CHIA	AT5G24090|ATCHIA|CHIA|LYS1|chitinase A|Lysozyme 1|MZF18.2|MZF18_2	GO:0004568	F	Os11g0701800	Xylanase inhibitor, Defense response to pathogen	RIXI
Pn01g039800	Pn01t039800.03	U9M48_000395	7646519	7657398	+	10879	606	0.24	AT5G24090.1	Os11t0701100-02	+	High	AT5G24090	CHIA	AT5G24090|ATCHIA|CHIA|LYS1|chitinase A|Lysozyme 1|MZF18.2|MZF18_2	GO:0004568	F	Os11g0701100	Similar to Xylanase inhibitor protein 2.	-
Pn01g039800	Pn01t039800.02	U9M48_000395	7656893	7661198	+	4305	1590	0.34	AT5G24090.1	Os11t0701800-01	+	High	AT5G24090	CHIA	AT5G24090|ATCHIA|CHIA|LYS1|chitinase A|Lysozyme 1|MZF18.2|MZF18_2	GO:0004568	F	Os11g0701800	Xylanase inhibitor, Defense response to pathogen	RIXI
Pn01g039900	Pn01t039900.01	U9M48_000399	7667551	7668630	+	1079	969	0.29	AT4G23160.3	Os08t0125300-01	-	-	AT4G23160	AT4G23160	AT4G23160|CRK8|cysteine-rich RLK (RECEPTOR-like protein kinase) 8|F21P8.50|F21P8_50	GO:0004672	F	Os08g0125300	Integrase, catalytic core domain containing protein.	-
Pn01g040000	Pn01t040000.01	U9M48_000400	7677634	7678914	+	1280	360	0.36	-	-	-	-	-	-	-	-	-	-	-	-
Pn01g040100	Pn01t040100.01	U9M48_000402	7691738	7692764	+	1026	927	0.11	AT5G24090.1	Os11t0701800-01	+	High	AT5G24090	CHIA	AT5G24090|ATCHIA|CHIA|LYS1|chitinase A|Lysozyme 1|MZF18.2|MZF18_2	GO:0004568	F	Os11g0701800	Xylanase inhibitor, Defense response to pathogen	RIXI
Pn01g040200	Pn01t040200.01	U9M48_000403	7715014	7716040	+	1026	927	0.11	AT5G24090.1	Os11t0701800-01	+	High	AT5G24090	CHIA	AT5G24090|ATCHIA|CHIA|LYS1|chitinase A|Lysozyme 1|MZF18.2|MZF18_2	GO:0004568	F	Os11g0701800	Xylanase inhibitor, Defense response to pathogen	RIXI
Pn01g040300	Pn01t040300.01	U9M48_000405	7727183	7733099	+	5916	1038	0.44	-	Os09t0375700-01	+	High	-	-	-	-	-	Os09g0375700	Similar to H0616A11.2 protein.	-
Pn01g040400	Pn01t040400.01	U9M48_000408	7736062	7737723	+	1661	1608	0.45	-	Os03t0627900-01	+	High	-	-	-	-	-	Os03g0627900	Similar to H0102C09.1 protein.	-
Pn01g040500	Pn01t040500.01	U9M48_000406	7741516	7741992	+	476	477	0.48	-	-	+	-	-	-	-	-	-	-	-	-
Pn01g040600	Pn01t040600.01	U9M48_000407	7744417	7746265	+	1848	1668	0.46	-	Os04t0191000-01	+	High	-	-	-	-	-	Os04g0191000	Similar to OSIGBa0114M03.4 protein.	-
Pn01g040700	Pn01t040700.01	U9M48_000401	7775817	7777788	+	1971	948	0	AT1G15140.1	Os02t0328300-01	+	High	AT1G15140	FNRL	AT1G15140|AT1G15140.1|F9L1.8|F9L1_8	GO:0009507	C	Os02g0328300	Homolog of the Arabidopsis FNRL protein, Fruit protein	OsPKIWI, PKIWI502
Pn01g040800	Pn01t040800.01	U9M48_000404	7780044	7783301	+	3257	162	0.2	-	-	+	-	-	-	-	-	-	-	-	-
Pn01g040900	Pn01t040900.01	U9M48_000409	7792548	7793585	+	1037	1038	0.01	AT5G19000.3	Os10t0423300-00	+	High	AT5G19000	BPM1	AT5G19000|ATBPM1|BTB-POZ AND MATH DOMAIN 1|AT5G19000.1|T16G12.40|T16G12_40	GO:0005634	C	Os10g0423300	Similar to BTB/POZ domain containing protein.	-
Pn01g041000	Pn01t041000.01	U9M48_000420	7797956	7798192	-	236	228	0.48	-	Os04t0603800-01	+	-	-	-	-	-	-	Os04g0603800	Chromo domain containing protein.	-
Pn01g041100	Pn01t041100.01	U9M48_000413	7805093	7805772	+	679	660	0.05	AT5G24090.1	Os11t0701800-01	+	High	AT5G24090	CHIA	AT5G24090|ATCHIA|CHIA|LYS1|chitinase A|Lysozyme 1|MZF18.2|MZF18_2	GO:0004568	F	Os11g0701800	Xylanase inhibitor, Defense response to pathogen	RIXI
Pn01g041200	Pn01t041200.01	U9M48_000419	7806331	7809887	-	3556	3234	0.35	-	Os04t0191000-01	+	High	-	-	-	-	-	Os04g0191000	Similar to OSIGBa0114M03.4 protein.	-
Pn01g041300	Pn01t041300.01	U9M48_000418	7809943	7817529	-	7586	3429	0.32	-	Os08t0202300-03	+	High	-	-	-	-	-	Os08g0202300	Reverse transcriptase domain containing protein.	-
Pn01g041400	Pn01t041400.01	U9M48_000412	7817890	7818393	+	503	504	0.12	AT5G24090.1	Os11t0701800-01	+	High	AT5G24090	CHIA	AT5G24090|ATCHIA|CHIA|LYS1|chitinase A|Lysozyme 1|MZF18.2|MZF18_2	GO:0004568	F	Os11g0701800	Xylanase inhibitor, Defense response to pathogen	RIXI
Pn01g041500	Pn01t041500.01	U9M48_000417	7829828	7834925	-	5097	552	0.35	-	-	+	-	-	-	-	-	-	-	-	-
Pn01g041600	Pn01t041600.01	U9M48_000415	7838244	7838965	+	721	663	0.17	AT5G24090.1	Os11t0701800-01	+	High	AT5G24090	CHIA	AT5G24090|ATCHIA|CHIA|LYS1|chitinase A|Lysozyme 1|MZF18.2|MZF18_2	GO:0004568	F	Os11g0701800	Xylanase inhibitor, Defense response to pathogen	RIXI
Pn01g041700	Pn01t041700.01	U9M48_000411	7852818	7853883	+	1065	1035	0.1	AT5G24090.1	Os11t0701800-01	+	High	AT5G24090	CHIA	AT5G24090|ATCHIA|CHIA|LYS1|chitinase A|Lysozyme 1|MZF18.2|MZF18_2	GO:0004568	F	Os11g0701800	Xylanase inhibitor, Defense response to pathogen	RIXI
Pn01g041800	Pn01t041800.01	U9M48_000416	7857102	7865717	-	8615	393	0.16	-	-	+	-	-	-	-	-	-	-	-	-
Pn01g041900	Pn01t041900.01	U9M48_000410	7861324	7862633	+	1309	711	0.17	AT5G59780.3	Os11t0700500-01	+	High	AT5G59780	MYB59	AT5G59780|MYB59|ATMYB59|ATMYB59-1|ATMYB59-2|ATMYB59-3|myb domain protein 59|MTH12.19|MTH12_19	GO:0005634	C	Os11g0700500	R2R3-MYB transcription factor, Promotion of seed germination under deep-sowing conditions	OsMYBAS1
Pn01g042000	Pn01t042000.01	U9M48_000414	7871521	7873207	+	1686	453	0.04	AT1G10030.1	Os12t0633200-01	+	High	AT1G10030	ERG28	AT1G10030|AT1G10030.1|T27I1.5|T27I1_5	GO:0005739	C	Os12g0633200	Erg28-like family protein.	-
Pn01g042100	Pn01t042100.01	U9M48_000424	7884723	7891927	+	7204	1371	0.24	AT5G65940.4	Os12t0264500-02	+	High	AT5G65940	CHY1	AT5G65940|CHY1|beta-hydroxyisobutyryl-CoA hydrolase 1|K14B20.11|K14B20_11|COA-THIOESTER HYDROLASE	GO:0003860	F	Os12g0264500	Similar to CHY1.	-
Pn01g042200	Pn01t042200.01	U9M48_000422	7899570	7900971	+	1401	729	0.13	AT5G59780.3	Os11t0700500-01	+	High	AT5G59780	MYB59	AT5G59780|MYB59|ATMYB59|ATMYB59-1|ATMYB59-2|ATMYB59-3|myb domain protein 59|MTH12.19|MTH12_19	GO:0005634	C	Os11g0700500	R2R3-MYB transcription factor, Promotion of seed germination under deep-sowing conditions	OsMYBAS1
Pn01g042300	Pn01t042300.01	U9M48_000425	7915503	7916095	+	592	426	0.27	-	Os04t0645700-01	+	High	-	-	-	-	-	Os04g0645700	Similar to H0811D08.5 protein.	-
Pn01g042400	Pn01t042400.01	U9M48_000428	7916967	7918799	-	1832	1263	0.05	AT1G47480.1	Os07t0526600-01	+	High	AT1G47480	AT1G47480	AT1G47480|AT1G47480.1|F16N3.25|F16N3_25	GO:0005634	C	Os07g0526600	Alpha/beta hydrolase fold-3 domain containing protein.	-
Pn01g042500	Pn01t042500.01	U9M48_000423	7933160	7941685	+	8525	1368	0.24	AT5G65940.4	Os12t0264500-02	-	-	AT5G65940	CHY1	AT5G65940|CHY1|beta-hydroxyisobutyryl-CoA hydrolase 1|K14B20.11|K14B20_11|COA-THIOESTER HYDROLASE	GO:0003860	F	Os12g0264500	Similar to CHY1.	-
Pn01g042600	Pn01t042600.01	U9M48_000421	7955879	7957183	+	1304	1203	0.04	AT5G13930.1	Os07t0271500-01	+	High	AT5G13930	TT4	AT5G13930|CHS|ATCHS|CHALCONE SYNTHASE|AT5G13930.1|MAC12.28|MAC12_28|CHALCONE SYNTHASE|CHALCONE/STILBENE SYNTHASE|NARINGENIN-CHALCONE SYNTHASE	GO:0005737	C	Os07g0271500	Similar to Chalcone synthase.	-
Pn01g042700	Pn01t042700.01	U9M48_000430	7956007	7958743	-	2736	1071	0.16	AT5G13930.1	Os07t0271500-01	+	-	AT5G13930	TT4	AT5G13930|CHS|ATCHS|CHALCONE SYNTHASE|AT5G13930.1|MAC12.28|MAC12_28|CHALCONE SYNTHASE|CHALCONE/STILBENE SYNTHASE|NARINGENIN-CHALCONE SYNTHASE	GO:0005737	C	Os07g0271500	Similar to Chalcone synthase.	-
Pn01g042800	Pn01t042800.01	U9M48_000426	7966088	7976072	+	9984	2880	0.38	AT5G13930.1	Os07t0271500-01	+	-	AT5G13930	TT4	AT5G13930|CHS|ATCHS|CHALCONE SYNTHASE|AT5G13930.1|MAC12.28|MAC12_28|CHALCONE SYNTHASE|CHALCONE/STILBENE SYNTHASE|NARINGENIN-CHALCONE SYNTHASE	GO:0005737	C	Os07g0271500	Similar to Chalcone synthase.	-
Pn01g042900	Pn01t042900.01	U9M48_000427	7966918	7968249	-	1331	1227	0.04	AT5G13930.1	Os07t0271500-01	+	High	AT5G13930	TT4	AT5G13930|CHS|ATCHS|CHALCONE SYNTHASE|AT5G13930.1|MAC12.28|MAC12_28|CHALCONE SYNTHASE|CHALCONE/STILBENE SYNTHASE|NARINGENIN-CHALCONE SYNTHASE	GO:0005737	C	Os07g0271500	Similar to Chalcone synthase.	-
Pn01g043000	Pn01t043000.01	U9M48_000431	7971927	7974260	-	2333	1404	0.37	AT3G29670.1	Os04t0638100-01	+	High	AT3G29670	PMAT2	AT3G29670|AT3G29670.1|MOD1.7	GO:0005737	C	Os04g0638100	Transferase family protein.	-
Pn01g043100	Pn01t043100.01	U9M48_000432	7974722	7983970	-	9248	279	0.42	-	-	+	-	-	-	-	-	-	-	-	-
Pn01g043100	Pn01t043100.02	U9M48_000432	7974722	7983970	-	9248	189	0.47	-	-	+	-	-	-	-	-	-	-	-	-
Pn01g043200	Pn01t043200.01	U9M48_000429	7987778	7989138	-	1360	1224	0.06	AT5G13930.1	Os07t0271500-01	+	High	AT5G13930	TT4	AT5G13930|CHS|ATCHS|CHALCONE SYNTHASE|AT5G13930.1|MAC12.28|MAC12_28|CHALCONE SYNTHASE|CHALCONE/STILBENE SYNTHASE|NARINGENIN-CHALCONE SYNTHASE	GO:0005737	C	Os07g0271500	Similar to Chalcone synthase.	-
Pn01g043300	Pn01t043300.01	U9M48_000439	8003531	8005142	-	1611	417	0.38	-	Os03t0627900-01	+	High	-	-	-	-	-	Os03g0627900	Similar to H0102C09.1 protein.	-
Pn01g043400	Pn01t043400.01	U9M48_000440	8005191	8005659	-	468	369	0.41	-	Os12t0142900-02	-	-	-	-	-	-	-	Os12g0142900	Similar to H0321H01.8 protein.	-
Pn01g043500	Pn01t043500.01	U9M48_000438	8007665	8009131	-	1466	219	0.36	-	-	+	-	-	-	-	-	-	-	-	-
Pn01g043600	Pn01t043600.01	U9M48_000436	8012940	8014285	-	1345	1224	0.05	AT5G13930.1	Os07t0271500-01	+	High	AT5G13930	TT4	AT5G13930|CHS|ATCHS|CHALCONE SYNTHASE|AT5G13930.1|MAC12.28|MAC12_28|CHALCONE SYNTHASE|CHALCONE/STILBENE SYNTHASE|NARINGENIN-CHALCONE SYNTHASE	GO:0005737	C	Os07g0271500	Similar to Chalcone synthase.	-
Pn01g043700	Pn01t043700.01	U9M48_000437	8030074	8031446	-	1372	1224	0.06	AT5G13930.1	Os07t0271500-01	+	High	AT5G13930	TT4	AT5G13930|CHS|ATCHS|CHALCONE SYNTHASE|AT5G13930.1|MAC12.28|MAC12_28|CHALCONE SYNTHASE|CHALCONE/STILBENE SYNTHASE|NARINGENIN-CHALCONE SYNTHASE	GO:0005737	C	Os07g0271500	Similar to Chalcone synthase.	-
Pn01g043800	Pn01t043800.01	U9M48_000434	8030363	8033767	+	3404	897	0.27	AT5G13930.1	Os07t0271500-01	+	-	AT5G13930	TT4	AT5G13930|CHS|ATCHS|CHALCONE SYNTHASE|AT5G13930.1|MAC12.28|MAC12_28|CHALCONE SYNTHASE|CHALCONE/STILBENE SYNTHASE|NARINGENIN-CHALCONE SYNTHASE	GO:0005737	C	Os07g0271500	Similar to Chalcone synthase.	-
Pn01g043900	Pn01t043900.01	U9M48_000433	8067683	8070776	+	3093	1077	0.1	AT1G65560.1	Os01t0891300-02	+	High	AT1G65560	AT1G65560	AT1G65560|AT1G65560.1|F5I14.9|F5I14_9	GO:0005737	C	Os01g0891300	Similar to Allyl alcohol dehydrogenase.	-
Pn01g044000	Pn01t044000.01	U9M48_000435	8081345	8081677	+	332	333	0.44	-	-	+	-	-	-	-	-	-	-	-	-
Pn01g044100	Pn01t044100.01	U9M48_000451	8102354	8104535	-	2181	1710	0.34	AT3G24255.7	Os11t0672600-01	-	-	AT3G24255	AT3G24255	AT3G24255|K13K6.3	GO:0003674	F	Os11g0672600	Reverse transcriptase domain containing protein.	-
Pn01g044200	Pn01t044200.01	U9M48_000446	8111260	8117431	-	6171	1437	0.18	AT3G29670.1	Os04t0638100-01	+	High	AT3G29670	PMAT2	AT3G29670|AT3G29670.1|MOD1.7	GO:0005737	C	Os04g0638100	Transferase family protein.	-
Pn01g044300	Pn01t044300.01	U9M48_000449	8123290	8125533	-	2243	981	0.38	AT3G29670.1	Os04t0638100-01	+	High	AT3G29670	PMAT2	AT3G29670|AT3G29670.1|MOD1.7	GO:0005737	C	Os04g0638100	Transferase family protein.	-
Pn01g044400	Pn01t044400.01	U9M48_000444	8135272	8137926	+	2654	1341	0.2	AT1G65680.1	Os10t0555900-02	+	High	AT1G65680	EXPB2	AT1G65680|ATEXPB2|EXPB2|ATHEXP BETA 1.4|expansin B2|F1E22.6	GO:0003674	F	Os10g0555900	Beta-expansin 3	OsEXPB3
Pn01g044500	Pn01t044500.01	U9M48_000442	8140685	8141249	+	564	462	0.07	AT1G10030.1	Os12t0633200-01	+	High	AT1G10030	ERG28	AT1G10030|AT1G10030.1|T27I1.5|T27I1_5	GO:0005739	C	Os12g0633200	Erg28-like family protein.	-
Pn01g044600	Pn01t044600.01	U9M48_000450	8151770	8152300	-	530	531	0.31	-	Os01t0863800-00	+	High	-	-	-	-	-	Os01g0863800	Protein of unknown function DUF623, plant domain containing protein.	-
Pn01g044700	Pn01t044700.01	U9M48_000448	8154177	8155337	-	1160	1161	0.29	-	Os11t0689100-01	-	-	-	-	-	-	-	Os11g0689100	Coiled-coil NBS-LRR protein, Blast resistance	Pikp-2, Pikm6-NP, Pik6-NP
Pn01g044800	Pn01t044800.01	U9M48_000443	8158148	8162896	+	4748	1167	0.14	AT5G65940.4	Os12t0264500-02	+	High	AT5G65940	CHY1	AT5G65940|CHY1|beta-hydroxyisobutyryl-CoA hydrolase 1|K14B20.11|K14B20_11|COA-THIOESTER HYDROLASE	GO:0003860	F	Os12g0264500	Similar to CHY1.	-
Pn01g044900	Pn01t044900.01	U9M48_000447	8163788	8172629	-	8841	2163	0.2	AT3G07700.4	Os09t0250700-01	+	High	AT3G07700	SIA1	AT3G07700|SIA1|AtSIA1|abc1k7|salt-induced ABC1 kinase 1|MLP3.15	GO:0004672	F	Os09g0250700	ABC-1 domain containing protein.	-
Pn01g045000	Pn01t045000.01	U9M48_000445	8173781	8177263	-	3482	1272	0.07	AT1G09430.1	Os11t0696200-01	+	High	AT1G09430	ACLA-3	AT1G09430|AT1G09430.1|F14J9.9|F14J9_9	GO:0005737	C	Os11g0696200	Subunit of ATP-citrate lyase (ACL), Pollen development, Regulation of tapetum programmed cell death (PCD)	EDT1
Pn01g045100	Pn01t045100.01	U9M48_000441	8181209	8188515	+	7306	3303	0.07	AT3G17340.1	Os11t0695900-01	+	High	AT3G17340	PLANTKAP	AT3G17340|AT3G17340.1|MGD8.18	GO:0005634	C	Os11g0695900	Armadillo-like helical domain containing protein.	-
Pn01g045200	Pn01t045200.01	U9M48_000457	8188132	8189323	-	1191	333	0.21	-	-	+	-	-	-	-	-	-	-	-	-
Pn01g045300	Pn01t045300.01	U9M48_000455	8195021	8196558	-	1537	1335	0.09	AT3G50180.1	Os08t0356500-01	+	High	AT3G50180	AT3G50180	AT3G50180|F11C1.20	GO:0003674	F	Os08g0356500	Protein of unknown function DUF247, plant family protein.	-
Pn01g045400	Pn01t045400.01	U9M48_000456	8208565	8209935	-	1370	1371	0.11	AT3G50150.1	Os09t0305300-01	+	High	AT3G50150	AT3G50150	AT3G50150|F3A4.230	GO:0003674	F	Os09g0305300	Protein of unknown function DUF247, plant family protein.	-
Pn01g045500	Pn01t045500.01	U9M48_000453	8241672	8244052	+	2380	282	0.2	-	-	+	-	-	-	-	-	-	-	-	-
Pn01g045600	Pn01t045600.01	U9M48_000454	8244911	8246269	-	1358	1359	0.05	AT3G50120.1	Os09t0305300-01	+	High	AT3G50120	DUF247-1	AT3G50120|DUF247-1|F3A4.200	GO:0003674	F	Os09g0305300	Protein of unknown function DUF247, plant family protein.	-
Pn01g045700	Pn01t045700.01	U9M48_000452	8263902	8267955	+	4053	3036	0.17	-	Os08t0202300-03	+	High	-	-	-	-	-	Os08g0202300	Reverse transcriptase domain containing protein.	-
Pn01g045800	Pn01t045800.01	U9M48_000458	8285512	8286844	-	1332	1050	0.18	-	Os03t0627900-01	+	High	-	-	-	-	-	Os03g0627900	Similar to H0102C09.1 protein.	-
Pn01g045900	Pn01t045900.01	U9M48_000464	8290661	8291155	-	494	495	0.38	-	-	+	-	-	-	-	-	-	-	-	-
Pn01g046000	Pn01t046000.01	U9M48_000460	8306234	8307592	-	1358	1359	0.05	AT3G50120.1	Os09t0304500-01	+	High	AT3G50120	DUF247-1	AT3G50120|DUF247-1|F3A4.200	GO:0003674	F	Os09g0304500	Protein of unknown function DUF247, plant family protein.	-
Pn01g046100	Pn01t046100.01	U9M48_000463	8336953	8341995	-	5042	1230	0.3	AT3G13510.1	Os07t0573400-01	+	High	AT3G13510	AT3G13510	AT3G13510|MRP15.17	GO:0003674	F	Os07g0573400	Protein of unknown function DUF239, plant domain containing protein.	-
Pn01g046200	Pn01t046200.01	U9M48_000462	8354498	8355163	-	665	666	0.16	-	Os05t0508500-01	+	High	-	-	-	-	-	Os05g0508500	Protein of unknown function DUF594 domain containing protein.	-
Pn01g046300	Pn01t046300.01	U9M48_000459	8366466	8368923	+	2457	2322	0.06	AT4G23160.3	Os11t0656500-01	+	High	AT4G23160	AT4G23160	AT4G23160|CRK8|cysteine-rich RLK (RECEPTOR-like protein kinase) 8|F21P8.50|F21P8_50	GO:0004672	F	Os11g0656500	Integrase, catalytic core domain containing protein.	-
Pn01g046400	Pn01t046400.01	U9M48_000461	8377910	8379283	-	1373	1374	0.12	AT3G50150.1	Os09t0305300-01	+	High	AT3G50150	AT3G50150	AT3G50150|F3A4.230	GO:0003674	F	Os09g0305300	Protein of unknown function DUF247, plant family protein.	-
Pn01g046500	Pn01t046500.01	U9M48_000467	8394705	8397746	+	3041	2922	0.22	-	Os04t0191000-01	+	High	-	-	-	-	-	Os04g0191000	Similar to OSIGBa0114M03.4 protein.	-
Pn01g046600	Pn01t046600.01	U9M48_000469	8408841	8410303	-	1462	1347	0.09	AT3G50150.1	Os09t0305300-01	+	High	AT3G50150	AT3G50150	AT3G50150|F3A4.230	GO:0003674	F	Os09g0305300	Protein of unknown function DUF247, plant family protein.	-
Pn01g046700	Pn01t046700.01	U9M48_000466	8419231	8421614	+	2383	282	0.2	-	-	+	-	-	-	-	-	-	-	-	-
Pn01g046800	Pn01t046800.01	U9M48_000468	8422473	8423846	-	1373	1374	0.06	AT3G50150.1	Os09t0305300-01	+	High	AT3G50150	AT3G50150	AT3G50150|F3A4.230	GO:0003674	F	Os09g0305300	Protein of unknown function DUF247, plant family protein.	-
Pn01g046900	Pn01t046900.01	U9M48_000465	8441479	8446993	+	5514	3453	0.19	-	Os08t0202300-03	+	High	-	-	-	-	-	Os08g0202300	Reverse transcriptase domain containing protein.	-
Pn01g047000	Pn01t047000.01	U9M48_000470	8459763	8461196	-	1433	420	0.31	-	-	-	-	-	-	-	-	-	-	-	-
Pn01g047100	Pn01t047100.01	U9M48_000471	8462907	8465892	-	2985	2703	0.03	-	Os04t0191000-01	-	-	-	-	-	-	-	Os04g0191000	Similar to OSIGBa0114M03.4 protein.	-
Pn01g047200	Pn01t047200.01	U9M48_000478	8497224	8502627	-	5403	1446	0.44	AT3G02430.1	Os05t0544600-00	+	High	AT3G02430	DMP5	AT3G02430|DMP5|DUF679 domain membrane protein 5|F16B3.6|F16B3_6	GO:0003674	F	Os05g0544600	Hypothetical conserved gene.	-
Pn01g047300	Pn01t047300.01	U9M48_000479	8509021	8509593	-	572	573	0.4	AT3G14160.1	Os03t0816500-01	+	High	AT3G14160	AT3G14160	AT3G14160|MAG2.12	GO:0005634	C	Os03g0816500	Hypothetical conserved gene.	-
Pn01g047400	Pn01t047400.01	U9M48_000475	8515838	8516347	+	509	510	0.43	AT5G27370.1	Os01t0389200-01	-	-	AT5G27370	DMP10	AT5G27370|DMP10|DUF679 domain membrane protein 10|F21A20.80|F21A20_80	GO:0003674	F	Os01g0389200	Protein of unknown function DUF679 family protein.	-
Pn01g047500	Pn01t047500.01	U9M48_000476	8524463	8529482	-	5019	1230	0.16	AT3G13510.1	Os07t0573400-01	+	High	AT3G13510	AT3G13510	AT3G13510|MRP15.17	GO:0003674	F	Os07g0573400	Protein of unknown function DUF239, plant domain containing protein.	-
Pn01g047600	Pn01t047600.01	U9M48_000474	8542825	8543733	+	908	909	0.31	-	Os11t0656500-01	-	-	-	-	-	-	-	Os11g0656500	Integrase, catalytic core domain containing protein.	-
Pn01g047700	Pn01t047700.01	U9M48_000473	8543790	8545166	+	1376	1329	0.27	-	Os11t0656500-01	-	-	-	-	-	-	-	Os11g0656500	Integrase, catalytic core domain containing protein.	-
Pn01g047800	Pn01t047800.01	U9M48_000472	8549832	8553278	+	3446	2613	0.1	AT2G19130.1	Os04t0420600-00	+	High	AT2G19130	AT2G19130	AT2G19130|T20K24.15|T20K24_15	GO:0004674	F	Os04g0420600	S-Domain receptor like kinase-27, Response to submergence	SDRLK-27
Pn01g047900	Pn01t047900.01	U9M48_000477	8576685	8577577	-	892	57	0.12	-	-	-	-	-	-	-	-	-	-	-	-
Pn01g048000	Pn01t048000.01	U9M48_000484	8609241	8612251	-	3010	288	0.13	-	-	+	-	-	-	-	-	-	-	-	-
Pn01g048100	Pn01t048100.01	U9M48_000480	8615067	8615865	+	798	366	0.2	-	-	+	-	-	-	-	-	-	-	-	-
Pn01g048200	Pn01t048200.01	U9M48_000485	8620137	8623720	-	3583	1053	0.37	AT4G23160.3	Os11t0656500-01	-	-	AT4G23160	AT4G23160	AT4G23160|CRK8|cysteine-rich RLK (RECEPTOR-like protein kinase) 8|F21P8.50|F21P8_50	GO:0004672	F	Os11g0656500	Integrase, catalytic core domain containing protein.	-
Pn01g048300	Pn01t048300.01	U9M48_000486	8637787	8640113	+	2326	2034	0.09	-	Os08t0202300-03	-	-	-	-	-	-	-	Os08g0202300	Reverse transcriptase domain containing protein.	-
Pn01g048400	Pn01t048400.01	U9M48_000481	8650139	8650675	+	536	537	0.29	-	Os03t0627900-01	+	High	-	-	-	-	-	Os03g0627900	Similar to H0102C09.1 protein.	-
Pn01g048500	Pn01t048500.01	U9M48_000483	8670190	8681683	-	11493	4827	0.12	AT3G14460.1	Os06t0707733-00	+	High	AT3G14460	LRRAC1	AT3G14460|AT3G14460.1|MOA2.7	GO:0005634	C	Os06g0707733	Disease resistance protein domain containing protein.	-
Pn01g048600	Pn01t048600.01	U9M48_000482	8684464	8685336	+	872	873	0.37	-	-	+	-	-	-	-	-	-	-	-	-
Pn01g048700	Pn01t048700.01	U9M48_000488	8690668	8691571	-	903	621	0.28	-	Os03t0643433-00	+	High	-	-	-	-	-	Os03g0643433	Similar to J013022N21, full insert sequence.	-
Pn01g048800	Pn01t048800.01	U9M48_000487	8730922	8735093	-	4171	2568	0.3	-	Os03t0627900-01	+	High	-	-	-	-	-	Os03g0627900	Similar to H0102C09.1 protein.	-
Pn01g048900	Pn01t048900.01	U9M48_000489	8763577	8765111	+	1534	1458	0.16	-	Os04t0191000-01	+	High	-	-	-	-	-	Os04g0191000	Similar to OSIGBa0114M03.4 protein.	-
Pn01g049000	Pn01t049000.01	U9M48_000494	8780586	8782747	+	2161	672	0.35	AT4G23160.3	Os08t0125300-01	+	High	AT4G23160	AT4G23160	AT4G23160|CRK8|cysteine-rich RLK (RECEPTOR-like protein kinase) 8|F21P8.50|F21P8_50	GO:0004672	F	Os08g0125300	Integrase, catalytic core domain containing protein.	-
Pn01g049100	Pn01t049100.01	U9M48_000493	8785400	8785582	+	182	183	0.35	-	-	+	-	-	-	-	-	-	-	-	-
Pn01g049200	Pn01t049200.01	U9M48_000496	8797144	8800039	-	2895	2634	0.2	-	Os04t0191000-01	+	High	-	-	-	-	-	Os04g0191000	Similar to OSIGBa0114M03.4 protein.	-
Pn01g049300	Pn01t049300.01	U9M48_000495	8815117	8817222	-	2105	2106	0.04	AT5G45540.1	Os08t0194900-00	+	High	AT5G45540	AT5G45540	AT5G45540|MFC19.21|MFC19_21	GO:0003674	F	Os08g0194900	Hypothetical conserved gene.	-
Pn01g049400	Pn01t049400.01	U9M48_000492	8828452	8838211	+	9759	1413	0.32	AT5G27370.1	Os01t0389200-01	+	High	AT5G27370	DMP10	AT5G27370|DMP10|DUF679 domain membrane protein 10|F21A20.80|F21A20_80	GO:0003674	F	Os01g0389200	Protein of unknown function DUF679 family protein.	-
Pn01g049500	Pn01t049500.01	U9M48_000497	8839783	8844354	-	4571	2736	0.34	AT4G23160.3	Os11t0656500-01	+	High	AT4G23160	AT4G23160	AT4G23160|CRK8|cysteine-rich RLK (RECEPTOR-like protein kinase) 8|F21P8.50|F21P8_50	GO:0004672	F	Os11g0656500	Integrase, catalytic core domain containing protein.	-
Pn01g049600	Pn01t049600.01	U9M48_000498	8852468	8853659	-	1191	1128	0.41	AT4G23160.3	Os11t0656500-01	+	High	AT4G23160	AT4G23160	AT4G23160|CRK8|cysteine-rich RLK (RECEPTOR-like protein kinase) 8|F21P8.50|F21P8_50	GO:0004672	F	Os11g0656500	Integrase, catalytic core domain containing protein.	-
Pn01g049700	Pn01t049700.01	U9M48_000491	8873305	8875641	+	2336	1440	0.26	AT3G50180.1	Os09t0305300-01	+	High	AT3G50180	AT3G50180	AT3G50180|F11C1.20	GO:0003674	F	Os09g0305300	Protein of unknown function DUF247, plant family protein.	-
Pn01g049800	Pn01t049800.01	U9M48_000490	8875821	8882866	+	7045	4368	0.11	AT4G23160.3	cds-BAC19858.1	+	High	AT4G23160	AT4G23160	AT4G23160|CRK8|cysteine-rich RLK (RECEPTOR-like protein kinase) 8|F21P8.50|F21P8_50	GO:0004672	F	-	-	-
Pn01g049900	Pn01t049900.01	U9M48_000504	8888872	8889353	-	481	363	0.48	AT3G47580.1	Os11t0695000-01	+	High	AT3G47580	AT3G47580	AT3G47580|F1P2.130	GO:0004672	F	Os11g0695000	Leucine-rich-repeat receptor kinase EXS precursor, Xa26 homolog, Bacterial blight (BB) resistance	-
Pn01g050000	Pn01t050000.01	U9M48_000502	8889467	8901587	-	12120	5301	0.18	AT3G47570.1	Os11t0208900-01	+	High	AT3G47570	AT3G47570	AT3G47570|F1P2.120	GO:0004674	F	Os11g0208900	Leucine rich repeat containing protein kinase.	-
Pn01g050100	Pn01t050100.01	U9M48_000503	8916162	8923631	-	7469	1326	0.14	AT3G50150.1	Os08t0356500-01	+	High	AT3G50150	AT3G50150	AT3G50150|F3A4.230	GO:0003674	F	Os08g0356500	Protein of unknown function DUF247, plant family protein.	-
Pn01g050200	Pn01t050200.01	U9M48_000501	8923674	8927802	-	4128	204	0.18	-	-	+	-	-	-	-	-	-	-	-	-
Pn01g050300	Pn01t050300.01	U9M48_000500	8925952	8926293	+	341	342	0.46	-	-	+	-	-	-	-	-	-	-	-	-
Pn01g050400	Pn01t050400.01	U9M48_000499	8980240	8981321	+	1081	801	0.34	-	Os12t0292200-01	+	-	-	-	-	-	-	Os12g0292200	Hypothetical gene.	-
Pn01g050500	Pn01t050500.01	U9M48_000508	9008557	9013279	-	4722	3348	0.39	-	Os12t0142900-02	+	High	-	-	-	-	-	Os12g0142900	Similar to H0321H01.8 protein.	-
Pn01g050600	Pn01t050600.01	U9M48_000506	9026771	9027625	+	854	855	0.14	-	Os08t0315200-01	+	High	-	-	-	-	-	Os08g0315200	Retrotransposon gag protein family protein.	-
Pn01g050700	Pn01t050700.01	U9M48_000505	9028050	9031063	+	3013	2940	0.07	-	Os04t0191000-01	-	-	-	-	-	-	-	Os04g0191000	Similar to OSIGBa0114M03.4 protein.	-
Pn01g050800	Pn01t050800.01	U9M48_000507	9041104	9046105	-	5001	630	0.4	-	Os08t0315200-01	+	-	-	-	-	-	-	Os08g0315200	Retrotransposon gag protein family protein.	-
Pn01g050900	Pn01t050900.01	U9M48_000510	9089996	9097072	+	7076	1788	0.19	AT4G23160.3	Os11t0656500-01	+	High	AT4G23160	AT4G23160	AT4G23160|CRK8|cysteine-rich RLK (RECEPTOR-like protein kinase) 8|F21P8.50|F21P8_50	GO:0004672	F	Os11g0656500	Integrase, catalytic core domain containing protein.	-
Pn01g051000	Pn01t051000.01	U9M48_000512	9101414	9105073	-	3659	795	0.18	-	-	-	-	-	-	-	-	-	-	-	-
Pn01g051000	Pn01t051000.02	U9M48_000512	9101414	9105073	-	3659	777	0.18	-	-	-	-	-	-	-	-	-	-	-	-
Pn01g051000	Pn01t051000.03	U9M48_000512	9101414	9105073	-	3659	768	0.18	-	-	-	-	-	-	-	-	-	-	-	-
Pn01g051000	Pn01t051000.04	U9M48_000512	9101414	9105073	-	3659	702	0.2	-	-	-	-	-	-	-	-	-	-	-	-
Pn01g051100	Pn01t051100.01	U9M48_000514	9137288	9140274	+	2986	2484	0.17	AT3G24255.5	Os03t0643433-00	+	High	AT3G24255	AT3G24255	AT3G24255|K13K6.3	GO:0003674	F	Os03g0643433	Similar to J013022N21, full insert sequence.	-
Pn01g051200	Pn01t051200.01	U9M48_000509	9152641	9156211	+	3570	1773	0	-	Os08t0208400-02	+	High	-	-	-	-	-	Os08g0208400	Transposon, En/Spm-like domain containing protein.	-
Pn01g051300	Pn01t051300.01	U9M48_000511	9159045	9161563	+	2518	1230	0.26	-	Os06t0271400-00	-	-	-	-	-	-	-	Os06g0271400	Transposase, Ptta/En/Spm, plant domain containing protein.	-
Pn01g051400	Pn01t051400.01	U9M48_000513	9162365	9163194	-	829	600	0.18	-	Os12t0292200-01	+	-	-	-	-	-	-	Os12g0292200	Hypothetical gene.	-
Pn01g051500	Pn01t051500.01	U9M48_000516	9215605	9216373	-	768	744	0.16	AT3G24255.7	Os11t0672600-01	+	High	AT3G24255	AT3G24255	AT3G24255|K13K6.3	GO:0003674	F	Os11g0672600	Reverse transcriptase domain containing protein.	-
Pn01g051600	Pn01t051600.01	U9M48_000515	9220255	9221912	+	1657	1614	0.44	-	Os12t0142900-02	+	High	-	-	-	-	-	Os12g0142900	Similar to H0321H01.8 protein.	-
Pn01g051700	Pn01t051700.01	U9M48_000520	9327283	9328420	+	1137	1086	0.4	-	Os08t0315200-01	+	High	-	-	-	-	-	Os08g0315200	Retrotransposon gag protein family protein.	-
Pn01g051700	Pn01t051700.02	U9M48_000520	9328421	9331475	+	3054	2967	0.21	-	Os04t0191000-01	+	High	-	-	-	-	-	Os04g0191000	Similar to OSIGBa0114M03.4 protein.	-
Pn01g051800	Pn01t051800.01	U9M48_000519	9369992	9371353	-	1361	1236	0.49	-	Os03t0627900-01	+	High	-	-	-	-	-	Os03g0627900	Similar to H0102C09.1 protein.	-
Pn01g051900	Pn01t051900.01	U9M48_000518	9373842	9374114	-	272	273	0.48	-	Os08t0315200-01	+	High	-	-	-	-	-	Os08g0315200	Retrotransposon gag protein family protein.	-
Pn01g052000	Pn01t052000.01	U9M48_000517	9374706	9375527	-	821	822	0.43	-	-	+	-	-	-	-	-	-	-	-	-
Pn01g052100	Pn01t052100.01	U9M48_000522	9416856	9417206	-	350	351	0.39	AT3G08490.1	Os03t0216500-00	+	-	AT3G08490	AT3G08490	AT3G08490|T8G24.9	GO:0003674	F	Os03g0216500	Conserved hypothetical protein.	-
Pn01g052200	Pn01t052200.01	U9M48_000523	9420710	9433615	+	12905	363	0.45	-	Os03t0216500-00	+	-	-	-	-	-	-	Os03g0216500	Conserved hypothetical protein.	-
Pn01g052300	Pn01t052300.01	U9M48_000521	9480304	9480531	-	227	228	0.2	-	-	+	-	-	-	-	-	-	-	-	-
Pn01g052400	Pn01t052400.01	U9M48_000525	9490367	9493421	-	3054	2973	0.29	-	Os04t0191000-01	+	High	-	-	-	-	-	Os04g0191000	Similar to OSIGBa0114M03.4 protein.	-
Pn01g052500	Pn01t052500.01	U9M48_000530	9500532	9501097	-	565	492	0.46	-	Os03t0627900-01	+	-	-	-	-	-	-	Os03g0627900	Similar to H0102C09.1 protein.	-
Pn01g052600	Pn01t052600.01	U9M48_000531	9530571	9530831	-	260	228	0.43	-	Os04t0682600-01	+	High	-	-	-	-	-	Os04g0682600	Similar to H0502G05.7 protein.	-
Pn01g052700	Pn01t052700.01	U9M48_000526	9544254	9545589	+	1335	1281	0.32	-	Os04t0191000-01	-	-	-	-	-	-	-	Os04g0191000	Similar to OSIGBa0114M03.4 protein.	-
Pn01g052800	Pn01t052800.01	U9M48_000529	9545875	9546927	+	1052	1002	0.36	-	Os03t0627900-01	+	High	-	-	-	-	-	Os03g0627900	Similar to H0102C09.1 protein.	-
Pn01g052900	Pn01t052900.01	U9M48_000528	9564971	9566151	-	1180	1095	0.3	-	Os03t0627900-01	+	High	-	-	-	-	-	Os03g0627900	Similar to H0102C09.1 protein.	-
Pn01g053000	Pn01t053000.01	U9M48_000527	9566511	9567850	-	1339	1245	0.27	-	Os12t0142900-02	+	High	-	-	-	-	-	Os12g0142900	Similar to H0321H01.8 protein.	-
Pn01g053100	Pn01t053100.01	U9M48_000524	9576028	9576582	+	554	555	0.3	AT4G23160.3	Os08t0125300-01	+	High	AT4G23160	AT4G23160	AT4G23160|CRK8|cysteine-rich RLK (RECEPTOR-like protein kinase) 8|F21P8.50|F21P8_50	GO:0004672	F	Os08g0125300	Integrase, catalytic core domain containing protein.	-
Pn01g053200	Pn01t053200.01	U9M48_000533	9599850	9600077	+	227	228	0.2	-	-	+	-	-	-	-	-	-	-	-	-
Pn01g053300	Pn01t053300.01	U9M48_000535	9646402	9647817	+	1415	1317	0.39	-	Os08t0125300-01	+	High	-	-	-	-	-	Os08g0125300	Integrase, catalytic core domain containing protein.	-
Pn01g053400	Pn01t053400.01	U9M48_000537	9648100	9648761	+	661	582	0.39	AT4G23160.3	Os11t0656500-01	+	High	AT4G23160	AT4G23160	AT4G23160|CRK8|cysteine-rich RLK (RECEPTOR-like protein kinase) 8|F21P8.50|F21P8_50	GO:0004672	F	Os11g0656500	Integrase, catalytic core domain containing protein.	-
Pn01g053500	Pn01t053500.01	U9M48_000536	9648825	9650481	+	1656	747	0.39	AT4G23160.3	Os11t0656500-01	+	High	AT4G23160	AT4G23160	AT4G23160|CRK8|cysteine-rich RLK (RECEPTOR-like protein kinase) 8|F21P8.50|F21P8_50	GO:0004672	F	Os11g0656500	Integrase, catalytic core domain containing protein.	-
Pn01g053600	Pn01t053600.01	U9M48_000534	9662491	9663618	-	1127	1128	0.3	-	Os08t0202300-03	+	High	-	-	-	-	-	Os08g0202300	Reverse transcriptase domain containing protein.	-
Pn01g053700	Pn01t053700.01	U9M48_000532	9681244	9684756	+	3512	3285	0.14	-	Os04t0191000-01	+	High	-	-	-	-	-	Os04g0191000	Similar to OSIGBa0114M03.4 protein.	-
Pn01g053800	Pn01t053800.01	U9M48_000538	9696544	9696771	+	227	228	0.2	-	-	+	-	-	-	-	-	-	-	-	-
Pn01g053900	Pn01t053900.01	U9M48_000539	9709511	9710083	+	572	573	0.21	-	-	+	-	-	-	-	-	-	-	-	-
Pn01g054000	Pn01t054000.01	U9M48_000541	9713469	9714955	+	1486	1434	0.38	-	Os03t0627900-01	-	-	-	-	-	-	-	Os03g0627900	Similar to H0102C09.1 protein.	-
Pn01g054100	Pn01t054100.01	U9M48_000540	9716596	9718773	+	2177	243	0.3	-	-	+	-	-	-	-	-	-	-	-	-
Pn01g054200	Pn01t054200.01	U9M48_000543	9743941	9744865	+	924	780	0.46	-	Os02t0522300-01	+	High	-	-	-	-	-	Os02g0522300	Conserved hypothetical protein.	-
Pn01g054300	Pn01t054300.01	U9M48_000542	9747649	9750445	+	2796	183	0.43	-	-	+	-	-	-	-	-	-	-	-	-
Pn01g054400	Pn01t054400.01	U9M48_000544	9832835	9833557	-	722	723	0.34	-	Os03t0627900-01	+	High	-	-	-	-	-	Os03g0627900	Similar to H0102C09.1 protein.	-
Pn01g054500	Pn01t054500.01	U9M48_000547	9937650	9938841	+	1191	1113	0.3	-	Os03t0627900-01	+	High	-	-	-	-	-	Os03g0627900	Similar to H0102C09.1 protein.	-
Pn01g054600	Pn01t054600.01	U9M48_000545	9946126	9946353	-	227	228	0.2	-	-	+	-	-	-	-	-	-	-	-	-
Pn01g054700	Pn01t054700.01	U9M48_000548	9968351	9969641	-	1290	579	0.43	-	Os03t0627900-01	+	High	-	-	-	-	-	Os03g0627900	Similar to H0102C09.1 protein.	-
Pn01g054800	Pn01t054800.01	U9M48_000546	9970468	9972299	-	1831	1557	0.34	-	Os04t0191000-01	-	-	-	-	-	-	-	Os04g0191000	Similar to OSIGBa0114M03.4 protein.	-
Pn01g054900	Pn01t054900.01	U9M48_000550	10025480	10026817	+	1337	1095	0.28	-	Os04t0191000-01	+	High	-	-	-	-	-	Os04g0191000	Similar to OSIGBa0114M03.4 protein.	-
Pn01g055000	Pn01t055000.01	U9M48_000549	10027176	10027799	+	623	624	0.42	-	Os03t0627900-01	+	High	-	-	-	-	-	Os03g0627900	Similar to H0102C09.1 protein.	-
Pn01g055100	Pn01t055100.01	U9M48_000551	10081993	10084917	+	2924	2892	0.11	-	Os04t0191000-01	+	High	-	-	-	-	-	Os04g0191000	Similar to OSIGBa0114M03.4 protein.	-
Pn01g055200	Pn01t055200.01	U9M48_000553	10115358	10116799	+	1441	1275	0.07	AT4G23160.3	Os11t0656500-01	-	-	AT4G23160	AT4G23160	AT4G23160|CRK8|cysteine-rich RLK (RECEPTOR-like protein kinase) 8|F21P8.50|F21P8_50	GO:0004672	F	Os11g0656500	Integrase, catalytic core domain containing protein.	-
Pn01g055300	Pn01t055300.01	U9M48_000552	10181489	10182028	+	539	540	0.4	-	-	+	-	-	-	-	-	-	-	-	-
Pn01g055400	Pn01t055400.01	U9M48_000554	10239174	10241590	+	2416	2172	0.37	-	Os12t0142900-02	+	High	-	-	-	-	-	Os12g0142900	Similar to H0321H01.8 protein.	-
Pn01g055500	Pn01t055500.01	U9M48_000560	10335685	10336098	-	413	402	0.48	-	Os09t0375700-01	+	High	-	-	-	-	-	Os09g0375700	Similar to H0616A11.2 protein.	-
Pn01g055600	Pn01t055600.01	U9M48_000559	10353901	10355412	-	1511	1512	0.25	-	Os08t0208400-02	+	High	-	-	-	-	-	Os08g0208400	Transposon, En/Spm-like domain containing protein.	-
Pn01g055700	Pn01t055700.01	U9M48_000556	10359105	10363777	+	4672	306	0.02	-	-	+	-	-	-	-	-	-	-	-	-
Pn01g055800	Pn01t055800.01	U9M48_000555	10366717	10367699	+	982	720	0	-	-	+	-	-	-	-	-	-	-	-	-
Pn01g055900	Pn01t055900.01	U9M48_000558	10368345	10370867	+	2522	2400	0.38	-	Os04t0191000-01	-	-	-	-	-	-	-	Os04g0191000	Similar to OSIGBa0114M03.4 protein.	-
Pn01g056000	Pn01t056000.01	U9M48_000557	10374486	10376159	+	1673	270	0.16	-	-	+	-	-	-	-	-	-	-	-	-
Pn01g056100	Pn01t056100.01	U9M48_000561	10425862	10427102	-	1240	294	0.47	-	Os03t0627900-01	+	-	-	-	-	-	-	Os03g0627900	Similar to H0102C09.1 protein.	-
Pn01g056200	Pn01t056200.01	U9M48_000562	10427900	10429742	-	1842	1743	0.45	-	Os04t0191000-01	+	High	-	-	-	-	-	Os04g0191000	Similar to OSIGBa0114M03.4 protein.	-
Pn01g056300	Pn01t056300.01	U9M48_000564	10521049	10521793	-	744	720	0.27	-	Os04t0191000-01	+	High	-	-	-	-	-	Os04g0191000	Similar to OSIGBa0114M03.4 protein.	-
Pn01g056400	Pn01t056400.01	U9M48_000565	10521814	10522402	-	588	558	0.42	-	Os12t0142900-02	+	High	-	-	-	-	-	Os12g0142900	Similar to H0321H01.8 protein.	-
Pn01g056500	Pn01t056500.01	U9M48_000563	10547494	10547871	+	377	378	0.4	-	-	+	-	-	-	-	-	-	-	-	-
Pn01g056600	Pn01t056600.01	U9M48_000567	10601744	10603972	-	2228	219	0.2	-	-	+	-	-	-	-	-	-	-	-	-
Pn01g056700	Pn01t056700.01	U9M48_000566	10666447	10666674	+	227	228	0.36	-	-	+	-	-	-	-	-	-	-	-	-
Pn01g056800	Pn01t056800.01	U9M48_000569	10702263	10704138	-	1875	345	0.43	-	-	+	-	-	-	-	-	-	-	-	-
Pn01g056900	Pn01t056900.01	U9M48_000570	10736157	10737838	-	1681	1521	0.47	-	Os04t0191000-01	+	High	-	-	-	-	-	Os04g0191000	Similar to OSIGBa0114M03.4 protein.	-
Pn01g057000	Pn01t057000.01	U9M48_000568	10739808	10740269	-	461	462	0.46	-	-	+	-	-	-	-	-	-	-	-	-
Pn01g057100	Pn01t057100.01	U9M48_000572	10813721	10814582	-	861	759	0.46	-	Os04t0191000-01	+	High	-	-	-	-	-	Os04g0191000	Similar to OSIGBa0114M03.4 protein.	-
Pn01g057200	Pn01t057200.01	U9M48_000571	10814693	10816025	-	1332	1191	0.28	-	Os04t0191000-01	+	High	-	-	-	-	-	Os04g0191000	Similar to OSIGBa0114M03.4 protein.	-
Pn01g057300	Pn01t057300.01	U9M48_000574	10894419	10894982	+	563	564	0.3	-	-	+	-	-	-	-	-	-	-	-	-
Pn01g057400	Pn01t057400.01	U9M48_000577	10899769	10900508	+	739	729	0.45	-	Os03t0627900-01	+	High	-	-	-	-	-	Os03g0627900	Similar to H0102C09.1 protein.	-
Pn01g057500	Pn01t057500.01	U9M48_000576	10941731	10942462	-	731	660	0.41	-	Os03t0627900-01	+	High	-	-	-	-	-	Os03g0627900	Similar to H0102C09.1 protein.	-
Pn01g057600	Pn01t057600.01	U9M48_000575	10945449	10945844	-	395	396	0.44	-	Os08t0315200-01	+	High	-	-	-	-	-	Os08g0315200	Retrotransposon gag protein family protein.	-
Pn01g057700	Pn01t057700.01	U9M48_000573	10962002	10962229	+	227	228	0.2	-	-	+	-	-	-	-	-	-	-	-	-
Pn01g057800	Pn01t057800.01	U9M48_000578	10969496	10972675	-	3179	255	0.37	-	-	+	-	-	-	-	-	-	-	-	-
Pn01g057900	Pn01t057900.01	U9M48_000579	11011740	11012413	-	673	642	0.4	-	Os03t0627900-01	+	High	-	-	-	-	-	Os03g0627900	Similar to H0102C09.1 protein.	-
Pn01g058000	Pn01t058000.01	U9M48_000582	11104020	11105528	+	1508	1509	0.34	-	Os03t0627900-01	+	High	-	-	-	-	-	Os03g0627900	Similar to H0102C09.1 protein.	-
Pn01g058100	Pn01t058100.01	U9M48_000581	11145459	11145962	+	503	504	0.25	-	-	+	-	-	-	-	-	-	-	-	-
Pn01g058200	Pn01t058200.01	U9M48_000580	11147705	11151478	+	3773	3774	0.14	-	Os04t0191000-01	+	High	-	-	-	-	-	Os04g0191000	Similar to OSIGBa0114M03.4 protein.	-
Pn01g058300	Pn01t058300.01	U9M48_000583	11165887	11166252	+	365	366	0.45	-	-	+	-	-	-	-	-	-	-	-	-
Pn01g058400	Pn01t058400.01	U9M48_000584	11174173	11174400	-	227	228	0.2	-	-	+	-	-	-	-	-	-	-	-	-
Pn01g058500	Pn01t058500.01	U9M48_000586	11200180	11200816	-	636	633	0.41	-	Os03t0627900-01	+	High	-	-	-	-	-	Os03g0627900	Similar to H0102C09.1 protein.	-
Pn01g058600	Pn01t058600.01	U9M48_000585	11201225	11203196	-	1971	1926	0.39	-	Os04t0191000-01	-	-	-	-	-	-	-	Os04g0191000	Similar to OSIGBa0114M03.4 protein.	-
Pn01g058700	Pn01t058700.01	U9M48_000588	11494163	11499003	+	4840	1470	0.1	AT1G12740.1	Os03t0658800-01	+	High	AT1G12740	CYP87A2	AT1G12740|CYP87A2|cytochrome P450, family 87, subfamily A, polypeptide 2|T12C24.27|T12C24_27	GO:0004497	F	Os03g0658800	Cytochrome P450 family protein.	-
Pn01g058800	Pn01t058800.01	U9M48_000587	11499996	11501273	+	1277	441	0.01	AT3G61550.1	Os01t0736600-01	+	-	AT3G61550	ATL68	AT3G61550|ATL68|Arabidopsis T‚àö√â¬¨‚â•xicos en Levadura 68|F2A19.150	GO:0003674	F	Os01g0736600	Zinc finger, RING/FYVE/PHD-type domain containing protein.	-
Pn01g058900	Pn01t058900.01	U9M48_000597	11501945	11505780	-	3835	1791	0.13	AT1G43760.1	Os03t0643433-00	-	-	AT1G43760	AT1G43760	AT1G43760|F2J6.14	GO:0003674	F	Os03g0643433	Similar to J013022N21, full insert sequence.	-
Pn01g059000	Pn01t059000.01	U9M48_000598	11506287	11506822	-	535	399	0.17	-	Os04t0204200-01	+	High	-	-	-	-	-	Os04g0204200	Endonuclease/exonuclease/phosphatase domain containing protein.	-
Pn01g059100	Pn01t059100.01	U9M48_000593	11517337	11519153	-	1816	1188	0.24	-	Os07t0115700-00	+	High	-	-	-	-	-	Os07g0115700	Hypothetical conserved gene.	-
Pn01g059200	Pn01t059200.01	U9M48_000596	11519219	11519788	-	569	570	0.48	-	Os07t0115720-00	+	High	-	-	-	-	-	Os07g0115720	Conserved hypothetical protein.	-
Pn01g059300	Pn01t059300.01	U9M48_000590	11532185	11536239	+	4054	795	0.39	-	-	+	-	-	-	-	-	-	-	-	-
Pn01g059400	Pn01t059400.01	U9M48_000589	11538659	11539526	+	867	624	0.13	AT5G56530.2	Os07t0573400-01	-	-	AT5G56530	AT5G56530	AT5G56530|MKN22.4|MKN22_4	GO:0003674	F	Os07g0573400	Protein of unknown function DUF239, plant domain containing protein.	-
Pn01g059500	Pn01t059500.01	U9M48_000592	11539940	11541797	-	1857	921	0.11	AT1G49100.1	Os09t0351700-00	-	-	AT1G49100	AT1G49100	AT1G49100|AT1G49100.1|F27J15.13|F27J15_13	GO:0005576	C	Os09g0351700	Protein kinase, catalytic domain domain containing protein.	-
Pn01g059600	Pn01t059600.01	U9M48_000591	11548073	11556256	-	8183	2676	0.07	AT3G46710.1	Os03t0379801-00	+	High	AT3G46710	AT3G46710	AT3G46710|T6H20.260	GO:0005575	C	Os03g0379801	Similar to NB-ARC domain containing protein.	-
Pn01g059700	Pn01t059700.01	U9M48_000594	11577287	11578336	-	1049	1050	0.33	-	-	+	High	-	-	-	-	-	-	-	-
Pn01g059800	Pn01t059800.01	U9M48_000595	11579444	11580148	-	704	705	0.38	-	-	+	-	-	-	-	-	-	-	-	-
Pn01g059900	Pn01t059900.01	U9M48_000601	11596538	11599060	+	2522	996	0.36	AT4G23160.3	Os08t0125300-01	+	High	AT4G23160	AT4G23160	AT4G23160|CRK8|cysteine-rich RLK (RECEPTOR-like protein kinase) 8|F21P8.50|F21P8_50	GO:0004672	F	Os08g0125300	Integrase, catalytic core domain containing protein.	-
Pn01g060000	Pn01t060000.01	U9M48_000603	11605424	11611933	+	6509	405	0.39	-	-	+	-	-	-	-	-	-	-	-	-
Pn01g060000	Pn01t060000.02	U9M48_000603	11605424	11611933	+	6509	381	0.41	-	-	+	-	-	-	-	-	-	-	-	-
Pn01g060000	Pn01t060000.04	U9M48_000603	11605424	11607806	+	2382	330	0.38	-	-	+	-	-	-	-	-	-	-	-	-
Pn01g060000	Pn01t060000.03	U9M48_000603	11607702	11611933	+	4231	240	0.43	-	-	+	-	-	-	-	-	-	-	-	-
Pn01g060100	Pn01t060100.01	U9M48_000604	11614638	11619943	-	5305	1470	0.18	AT1G12740.1	Os03t0658800-01	+	High	AT1G12740	CYP87A2	AT1G12740|CYP87A2|cytochrome P450, family 87, subfamily A, polypeptide 2|T12C24.27|T12C24_27	GO:0004497	F	Os03g0658800	Cytochrome P450 family protein.	-
Pn01g060200	Pn01t060200.01	U9M48_000602	11638944	11647472	+	8528	3570	0.26	-	Os04t0191000-01	+	High	-	-	-	-	-	Os04g0191000	Similar to OSIGBa0114M03.4 protein.	-
Pn01g060300	Pn01t060300.01	U9M48_000599	11655966	11660022	+	4056	321	0.34	-	-	+	-	-	-	-	-	-	-	-	-
Pn01g060400	Pn01t060400.01	U9M48_000600	11663857	11671871	+	8014	489	0.4	-	Os04t0191000-01	+	-	-	-	-	-	-	Os04g0191000	Similar to OSIGBa0114M03.4 protein.	-
Pn01g060500	Pn01t060500.01	U9M48_000608	11708857	11710023	-	1166	1167	0.18	-	Os08t0208400-02	+	High	-	-	-	-	-	Os08g0208400	Transposon, En/Spm-like domain containing protein.	-
Pn01g060600	Pn01t060600.01	U9M48_000606	11711636	11713657	+	2021	210	0.33	-	-	+	-	-	-	-	-	-	-	-	-
Pn01g060700	Pn01t060700.01	U9M48_000609	11734092	11736671	-	2579	1542	0.26	AT4G38180.1	Os10t0381800-02	+	High	AT4G38180	FRS5	AT4G38180|AT4G38180.1|F20D10.300|F20D10_300	GO:0005634	C	Os10g0381800	Zinc finger, SWIM-type domain containing protein.	-
Pn01g060800	Pn01t060800.01	U9M48_000607	11742616	11745369	-	2753	2241	0.03	AT4G19080.1	Os03t0141800-00	+	High	AT4G19080	AT4G19080	AT4G19080|T18B16.4	GO:0003674	F	Os03g0141800	Protein of unknown function DUF594 domain containing protein.	-
Pn01g060900	Pn01t060900.01	U9M48_000611	11757850	11760197	+	2347	2166	0.08	AT3G24255.5	Os03t0643433-00	-	-	AT3G24255	AT3G24255	AT3G24255|K13K6.3	GO:0003674	F	Os03g0643433	Similar to J013022N21, full insert sequence.	-
Pn01g061000	Pn01t061000.01	U9M48_000612	11763465	11763803	-	338	249	0.45	-	Os05t0442550-01	+	-	-	-	-	-	-	Os05g0442550	Similar to H0801D08.16 protein.	-
Pn01g061100	Pn01t061100.01	U9M48_000610	11772524	11775133	-	2609	261	0.32	-	-	+	-	-	-	-	-	-	-	-	-
Pn01g061200	Pn01t061200.01	U9M48_000605	11774513	11775166	+	653	654	0.2	-	-	+	-	-	-	-	-	-	-	-	-
Pn01g061300	Pn01t061300.01	U9M48_000613	11799061	11802969	+	3908	309	0.06	-	-	+	-	-	-	-	-	-	-	-	-
Pn01g061400	Pn01t061400.01	U9M48_000614	11806539	11807036	+	497	498	0.15	AT1G09560.1	Os01t0284500-01	+	High	AT1G09560	GLP5	AT1G09560|PDGLP1|PLASMODESMAL GERMIN-LIKE PROTEIN 1|AT1G09560.1|F14J9.22|F14J9_22	GO:0005576	C	Os01g0284500	Germin-like protein 4, Jasmonic acid-mediated regulation of crown root development	OsGER4
Pn01g061500	Pn01t061500.01	U9M48_000617	11846358	11847941	-	1583	402	0.46	AT3G47570.1	Os11t0208900-01	+	High	AT3G47570	AT3G47570	AT3G47570|F1P2.120	GO:0004674	F	Os11g0208900	Leucine rich repeat containing protein kinase.	-
Pn01g061600	Pn01t061600.01	U9M48_000616	11847976	11850608	-	2632	504	0.43	AT3G47580.1	Os04t0213800-00	+	High	AT3G47580	AT3G47580	AT3G47580|F1P2.130	GO:0004672	F	Os04g0213800	Similar to Bacterial blight resistance protein XA26.	-
Pn01g061700	Pn01t061700.01	U9M48_000618	11860885	11861465	-	580	561	0.4	AT5G07280.1	Os11t0208900-01	+	High	AT5G07280	EMS1	AT5G07280|EMS1|EXS|EXCESS MICROSPOROCYTES1|EXTRA SPOROGENOUS CELLS|T28J14.220|T28J14_220	GO:0004674	F	Os11g0208900	Leucine rich repeat containing protein kinase.	-
Pn01g061800	Pn01t061800.01	U9M48_000619	11861502	11861860	-	358	336	0.46	AT1G12460.2	Os11t0208900-01	+	High	AT1G12460	AT1G12460	AT1G12460|F5O11.21|F5O11_21	GO:0004672	F	Os11g0208900	Leucine rich repeat containing protein kinase.	-
Pn01g061900	Pn01t061900.01	U9M48_000615	11863640	11866751	+	3111	2802	0.19	-	Os04t0191000-01	+	High	-	-	-	-	-	Os04g0191000	Similar to OSIGBa0114M03.4 protein.	-
Pn01g062000	Pn01t062000.01	U9M48_000620	11916940	11920487	+	3547	2055	0.05	AT1G21250.1	Os11t0691280-00	-	-	AT1G21250	WAK1	AT1G21250|WAK1|PRO25|AtWAK1|cell wall-associated kinase 1|F16F4.6|F16F4_6|SERINE THREONINE KINASE	GO:0005509	F	Os11g0691280	EGF-type aspartate/asparagine hydroxylation site domain containing protein.	-
Pn01g062100	Pn01t062100.01	U9M48_000621	11923687	11925541	-	1854	1053	0.16	AT3G25490.1	Os11t0691500-00	+	High	AT3G25490	AT3G25490	AT3G25490|AT3G25490.1|MWL2.11	GO:0005576	C	Os11g0691500	Similar to Protein kinase domain containing protein.	-
Pn01g062200	Pn01t062200.01	U9M48_000623	11942510	11943769	-	1259	777	0.32	AT2G19130.1	Os04t0155500-00	+	-	AT2G19130	AT2G19130	AT2G19130|T20K24.15|T20K24_15	GO:0004674	F	Os04g0155500	S-Domain receptor like kinase-23, Response to B. glumae in susceptible rice genotype	SDRLK-23
Pn01g062300	Pn01t062300.01	U9M48_000622	11980200	11982282	-	2082	2013	0.24	AT4G23160.3	Os11t0656500-01	+	High	AT4G23160	AT4G23160	AT4G23160|CRK8|cysteine-rich RLK (RECEPTOR-like protein kinase) 8|F21P8.50|F21P8_50	GO:0004672	F	Os11g0656500	Integrase, catalytic core domain containing protein.	-
Pn01g062400	Pn01t062400.01	U9M48_000625	11988593	11999062	+	10469	1032	0.08	-	Os08t0125300-01	+	High	-	-	-	-	-	Os08g0125300	Integrase, catalytic core domain containing protein.	-
Pn01g062500	Pn01t062500.01	U9M48_000628	12024606	12034025	-	9419	1833	0.41	AT5G45530.1	Os07t0447000-00	+	High	AT5G45530	AT5G45530	AT5G45530|MFC19.20|MFC19_20	GO:0003674	F	Os07g0447000	Protein of unknown function DUF594 domain containing protein.	-
Pn01g062600	Pn01t062600.01	U9M48_000627	12053857	12059063	-	5206	2796	0.16	AT3G07040.1	Os11t0462500-00	+	High	AT3G07040	RPM1	AT3G07040|RPM1|RPS3|RESISTANCE TO P. SYRINGAE PV MACULICOLA 1|RESISTANCE TO PSEUDOMONAS SYRINGAE 3|F17A9.20|DISEASE RESISTANCE PROTEIN RPM1	GO:0043531	F	Os11g0462500	Similar to NB-ARC domain containing protein.	-
Pn01g062700	Pn01t062700.01	U9M48_000624	12064856	12068942	+	4086	3189	0	AT3G07040.1	Os12t0564800-01	+	High	AT3G07040	RPM1	AT3G07040|RPM1|RPS3|RESISTANCE TO P. SYRINGAE PV MACULICOLA 1|RESISTANCE TO PSEUDOMONAS SYRINGAE 3|F17A9.20|DISEASE RESISTANCE PROTEIN RPM1	GO:0043531	F	Os12g0564800	NB-ARC domain containing protein.	-
Pn01g062800	Pn01t062800.01	U9M48_000626	12075921	12082176	-	6255	2955	0.1	AT3G46530.1	Os11t0684700-01	+	High	AT3G46530	RPP13	AT3G46530|RPP11|RECOGNITION OF PERONOSPORA PARASITICA 11|AT3G46530.1|F12A12.50	GO:0005575	C	Os11g0684700	Similar to NB-ARC domain containing protein, expressed.	-
Pn01g062900	Pn01t062900.01	U9M48_000629	12085594	12098399	+	12805	3498	0.12	AT2G17220.1	Os11t0686400-00	-	-	AT2G17220	Kin3	AT2G17220|Kin3|PBL32|kinase 3|PBS1-Like 32|T23A1.8|T23A1_8	GO:0004674	F	-	-	-
Pn01g063000	Pn01t063000.01	U9M48_000636	12121286	12126486	-	5200	606	0.44	AT1G12740.4	Os03t0658800-01	+	High	AT1G12740	CYP87A2	AT1G12740|CYP87A2|cytochrome P450, family 87, subfamily A, polypeptide 2|T12C24.27|T12C24_27	GO:0004497	F	Os03g0658800	Cytochrome P450 family protein.	-
Pn01g063100	Pn01t063100.01	U9M48_000635	12127971	12129120	-	1149	573	0.35	AT1G12740.3	Os03t0658800-01	+	High	AT1G12740	CYP87A2	AT1G12740|CYP87A2|cytochrome P450, family 87, subfamily A, polypeptide 2|T12C24.27|T12C24_27	GO:0004497	F	Os03g0658800	Cytochrome P450 family protein.	-
Pn01g063200	Pn01t063200.01	U9M48_000631	12131519	12132452	+	933	897	0.19	-	Os02t0109200-01	+	High	-	-	-	-	-	Os02g0109200	Protein of unknown function DUF793 family protein.	-
Pn01g063300	Pn01t063300.01	U9M48_000634	12136908	12144849	-	7941	1230	0.3	AT3G13510.1	Os07t0573400-01	+	High	AT3G13510	AT3G13510	AT3G13510|MRP15.17	GO:0003674	F	Os07g0573400	Protein of unknown function DUF239, plant domain containing protein.	-
Pn01g063400	Pn01t063400.01	U9M48_000633	12152559	12157384	-	4825	1245	0.18	AT5G56530.2	Os01t0550800-01	+	High	AT5G56530	AT5G56530	AT5G56530|MKN22.4|MKN22_4	GO:0003674	F	Os01g0550800	Protein of unknown function DUF239, plant domain containing protein.	-
Pn01g063500	Pn01t063500.01	U9M48_000632	12164316	12173066	-	8750	3360	0.05	AT5G02500.1	Os05t0460000-01	-	-	AT5G02500	HSC70-1	AT5G02500|HSC70-1|HSP70-1|AT-HSC70-1|HSC70|AtHsp70-1|heat shock cognate protein 70-1|HEAT SHOCK PROTEIN 70-1|ARABIDOPSIS THALIANA HEAT SHOCK COGNATE PROTEIN 70-1|HEAT SHOCK COGNATE PROTEIN 70|T22P11.90|T22P11_90	GO:0005737	C	Os05g0460000	Similar to 70 kDa heat shock cognate protein 1.	-
Pn01g063600	Pn01t063600.01	U9M48_000630	12182835	12186081	+	3246	1047	0.14	AT1G48000.1	Os11t0684000-01	+	High	AT1G48000	MYB112	AT1G48000|MYB112|AtMYB112|myb domain protein 112|T2J15.9|T2J15_9|TRANSCRIPTION FACTOR MYB112	GO:0005634	C	Os11g0684000	Myb transcription factor, Jasmonate-dependent defense response, Negative regulation of bacterial blight resistance	OsMYB21, Jamyb
Pn01g063700	Pn01t063700.01	U9M48_000637	12189451	12192035	+	2584	690	0	AT2G21610.1	Os11t0683800-01	+	High	AT2G21610	AT2G21610	AT2G21610|AT2G21610.2	GO:0005739	C	Os11g0683800	Pectin lyase fold/virulence factor domain containing protein.	-
Pn01g063800	Pn01t063800.01	U9M48_000639	12194352	12195976	+	1624	1158	0.06	AT4G35160.1	Os09t0344500-01	+	High	AT4G35160	ASMT	AT4G35160|ASMT1|AT4G35160.1|T12J5.30|T12J5_30	GO:0005634	C	Os09g0344500	Similar to O-methyltransferase ZRP4 (EC 2.1.1.-) (OMT).	-
Pn01g063900	Pn01t063900.01	U9M48_000641	12198464	12205536	+	7072	1959	0.24	AT3G06510.1	Os11t0683500-02	+	High	AT3G06510	SFR2	AT3G06510|AT3G06510.2	GO:0005886	C	Os11g0683500	Glycoside hydrolase, family 1 protein.	-
Pn01g063900	Pn01t063900.02	U9M48_000641	12198464	12205536	+	7072	1944	0.24	AT3G06510.1	Os11t0683500-02	+	High	AT3G06510	SFR2	AT3G06510|AT3G06510.2	GO:0005886	C	Os11g0683500	Glycoside hydrolase, family 1 protein.	-
Pn01g063900	Pn01t063900.03	U9M48_000641	12198464	12208228	+	9764	1257	0.33	AT3G06510.2	Os11t0683500-02	+	High	AT3G06510	SFR2	AT3G06510|AT3G06510.2	GO:0005886	C	Os11g0683500	Glycoside hydrolase, family 1 protein.	-
Pn01g064000	Pn01t064000.01	U9M48_000646	12204951	12205457	-	506	507	0.36	AT1G56580.1	Os11t0683600-00	+	High	AT1G56580	SVB	AT1G56580|SVB|SMALLER WITH VARIABLE BRANCHES|F25P12.97|F25P12_97	GO:0003674	F	Os11g0683600	Similar to predicted protein.	-
Pn01g064100	Pn01t064100.01	U9M48_000638	12212438	12215712	+	3274	225	0.03	-	-	+	-	-	-	-	-	-	-	-	-
Pn01g064200	Pn01t064200.01	U9M48_000648	12216731	12217402	-	671	180	0.36	-	-	+	-	-	-	-	-	-	-	-	-
Pn01g064300	Pn01t064300.01	U9M48_000645	12233548	12236848	-	3300	2886	0.27	AT3G46710.1	Os03t0379801-00	+	High	AT3G46710	AT3G46710	AT3G46710|T6H20.260	GO:0005575	C	Os03g0379801	Similar to NB-ARC domain containing protein.	-
Pn01g064400	Pn01t064400.01	U9M48_000642	12242885	12245648	+	2763	2301	0.29	AT4G09660.1	Os02t0301400-01	+	High	AT4G09660	AT4G09660	AT4G09660|F17A8.10|F17A8_10	GO:0003674	F	Os02g0301400	Thioredoxin-like fold domain containing protein.	-
Pn01g064500	Pn01t064500.01	U9M48_000649	12255888	12258508	+	2620	2586	0.16	AT4G23160.3	cds-BAC19858.1	+	High	AT4G23160	AT4G23160	AT4G23160|CRK8|cysteine-rich RLK (RECEPTOR-like protein kinase) 8|F21P8.50|F21P8_50	GO:0004672	F	-	-	-
Pn01g064600	Pn01t064600.01	U9M48_000647	12262488	12262793	-	305	306	0.43	-	-	+	-	-	-	-	-	-	-	-	-
Pn01g064700	Pn01t064700.01	U9M48_000640	12268187	12269228	+	1041	870	0.14	AT5G41980.1	Os08t0106900-00	+	High	AT5G41980	AT5G41980	AT5G41980|MJC20.8|MJC20_8	GO:0003674	F	Os08g0106900	Similar to retrotransposon protein.	-
Pn01g064800	Pn01t064800.01	U9M48_000644	12274406	12278464	-	4058	2043	0.05	AT1G21680.1	Os12t0431300-01	+	High	AT1G21680	AT1G21680	AT1G21680|F8K7.10|F8K7_10	GO:0003674	F	Os12g0431300	Six-bladed beta-propeller, TolB-like domain containing protein.	-
Pn01g064900	Pn01t064900.01	U9M48_000643	12283472	12286163	-	2691	1155	0.09	AT4G36690.4	Os11t0636900-02	+	High	AT4G36690	ATU2AF65A	AT4G36690|ATU2AF65A|AP22.29|AP22_29	GO:0000243	C	Os11g0636900	U2 snRNP auxiliary factor large subunit A, Response to drought, high salinity, low temperature, and heavy metal exposure	OsU2AF65A
Pn01g065000	Pn01t065000.02	U9M48_000651	12311188	12312577	+	1389	543	0.43	AT5G41980.1	Os10t0468250-00	-	-	AT5G41980	AT5G41980	AT5G41980|MJC20.8|MJC20_8	GO:0003674	F	Os10g0468250	Putative harbinger transposase-derived nuclease domain containing protein.	-
Pn01g065000	Pn01t065000.01	U9M48_000651	12312581	12313197	+	616	402	0.31	AT5G41980.1	Os06t0595433-00	+	High	AT5G41980	AT5G41980	AT5G41980|MJC20.8|MJC20_8	GO:0003674	F	Os06g0595433	Transposase, IS4-like domain containing protein.	-
Pn01g065100	Pn01t065100.01	U9M48_000652	12328965	12344060	-	15095	1545	0.34	AT2G05642.1	Os07t0190600-01	+	High	AT2G05642	AT2G05642	AT2G05642	GO:0000724	P	Os07g0190600	Domain of unknown function DUF223 domain containing protein.	-
Pn01g065100	Pn01t065100.02	U9M48_000652	12328965	12344433	-	15468	1545	0.31	AT2G05642.1	Os07t0190600-01	+	High	AT2G05642	AT2G05642	AT2G05642	GO:0000724	P	Os07g0190600	Domain of unknown function DUF223 domain containing protein.	-
Pn01g065100	Pn01t065100.03	U9M48_000652	12329013	12344060	-	15047	1266	0.37	AT5G08020.1	Os01t0390300-01	+	High	AT5G08020	RPA70B	AT5G08020|ATRPA70B|RPA70B|RPA1B|ARABIDOPSIS THALIANA RPA70-KDA SUBUNIT B|RPA70-kDa subunit B|Replication Protein A 1B|F13G24.220|F13G24_220	GO:0000724	P	Os01g0390300	Nucleic acid-binding, OB-fold domain containing protein.	-
Pn01g065200	Pn01t065200.01	U9M48_000653	12372228	12372918	-	690	672	0.43	-	Os06t0684500-01	+	-	-	-	-	-	-	Os06g0684500	Conserved hypothetical protein.	-
Pn01g065300	Pn01t065300.01	U9M48_000650	12372503	12372796	+	293	294	0.28	-	Os06t0684500-01	+	High	-	-	-	-	-	Os06g0684500	Conserved hypothetical protein.	-
Pn01g065400	Pn01t065400.01	U9M48_000659	12380147	12381400	+	1253	1164	0.32	AT3G24255.5	Os03t0643433-00	+	High	AT3G24255	AT3G24255	AT3G24255|K13K6.3	GO:0003674	F	Os03g0643433	Similar to J013022N21, full insert sequence.	-
Pn01g065500	Pn01t065500.01	U9M48_000661	12381422	12382367	+	945	573	0.44	AT3G24255.5	Os03t0643433-00	+	High	AT3G24255	AT3G24255	AT3G24255|K13K6.3	GO:0003674	F	Os03g0643433	Similar to J013022N21, full insert sequence.	-
Pn01g065600	Pn01t065600.01	U9M48_000660	12388847	12390467	+	1620	1068	0.4	-	Os03t0643433-00	+	High	-	-	-	-	-	Os03g0643433	Similar to J013022N21, full insert sequence.	-
Pn01g065700	Pn01t065700.01	U9M48_000654	12391467	12393584	+	2117	267	0	-	-	+	High	-	-	-	-	-	-	-	-
Pn01g065800	Pn01t065800.01	U9M48_000657	12398806	12399345	-	539	540	0.26	-	Os11t0278300-00	+	High	-	-	-	-	-	Os11g0278300	Hypothetical conserved gene.	-
Pn01g065900	Pn01t065900.01	U9M48_000656	12404696	12405076	+	380	381	0.4	-	-	+	-	-	-	-	-	-	-	-	-
Pn01g066000	Pn01t066000.01	U9M48_000655	12438705	12445624	+	6919	1827	0.12	AT4G03500.1	Os11t0251400-02	-	-	AT4G03500	AT4G03500	AT4G03500|F9H3.13|F9H3_13	GO:0003674	F	Os11g0251400	Ankyrin repeat containing protein.	-
Pn01g066100	Pn01t066100.01	U9M48_000662	12456800	12457310	-	510	417	0.25	AT5G65600.1	Os08t0334300-00	-	-	AT5G65600	LecRK-IX.2	AT5G65600|AT5G65600.1|K21L13.11|K21L13_11	GO:0005576	C	Os08g0334300	Legume lectin, beta chain domain containing protein.	-
Pn01g066200	Pn01t066200.01	U9M48_000658	12482510	12484427	-	1917	1515	0.27	AT5G45540.1	Os04t0152500-01	+	High	AT5G45540	AT5G45540	AT5G45540|MFC19.21|MFC19_21	GO:0003674	F	Os04g0152500	Conserved hypothetical protein.	-
Pn01g066300	Pn01t066300.01	U9M48_000666	12506400	12512982	+	6582	231	0.42	-	-	+	-	-	-	-	-	-	-	-	-
Pn01g066400	Pn01t066400.01	U9M48_000669	12506649	12509835	-	3186	393	0.28	-	-	+	-	-	-	-	-	-	-	-	-
Pn01g066500	Pn01t066500.01	U9M48_000665	12516307	12516813	+	506	507	0.45	-	Os01t0640100-00	+	High	-	-	-	-	-	Os01g0640100	Conserved hypothetical protein.	-
Pn01g066600	Pn01t066600.01	U9M48_000664	12517176	12517985	+	809	759	0.47	-	Os03t0627900-01	+	High	-	-	-	-	-	Os03g0627900	Similar to H0102C09.1 protein.	-
Pn01g066700	Pn01t066700.01	U9M48_000663	12534396	12536376	+	1980	1812	0.13	AT4G23160.3	Os08t0125300-01	+	High	AT4G23160	AT4G23160	AT4G23160|CRK8|cysteine-rich RLK (RECEPTOR-like protein kinase) 8|F21P8.50|F21P8_50	GO:0004672	F	Os08g0125300	Integrase, catalytic core domain containing protein.	-
Pn01g066800	Pn01t066800.01	U9M48_000667	12543468	12544019	-	551	552	0.28	-	Os11t0278300-00	+	High	-	-	-	-	-	Os11g0278300	Hypothetical conserved gene.	-
Pn01g066900	Pn01t066900.01	U9M48_000670	12544093	12544767	-	674	675	0.26	AT5G11290.2	Os08t0121500-00	+	High	AT5G11290	AT5G11290	AT5G11290|F2I11.180|F2I11_180	GO:0003674	F	Os08g0121500	Protein of unknown function DUF247, plant domain containing protein.	-
Pn01g067000	Pn01t067000.01	U9M48_000668	12560888	12561760	-	872	873	0.32	-	-	+	-	-	-	-	-	-	-	-	-
Pn01g067100	Pn01t067100.01	U9M48_000671	12595156	12598429	+	3273	1734	0.03	AT4G03500.3	Os11t0251400-02	-	-	AT4G03500	AT4G03500	AT4G03500|F9H3.13|F9H3_13	GO:0003674	F	Os11g0251400	Ankyrin repeat containing protein.	-
Pn01g067200	Pn01t067200.01	U9M48_000673	12599219	12602596	+	3377	1452	0.24	AT5G63370.3	Os12t0424700-00	-	-	AT5G63370	CDKG1	AT5G63370|CDKG1|cyclin-dependent kinase G1|K9H21.10|K9H21_10	GO:0004672	F	-	-	-
Pn01g067300	Pn01t067300.01	U9M48_000672	12666764	12667913	-	1149	507	0.42	-	-	-	-	-	-	-	-	-	-	-	-
Pn01g067400	Pn01t067400.01	U9M48_000681	12706339	12707873	-	1534	1521	0.32	-	Os04t0191000-01	+	High	-	-	-	-	-	Os04g0191000	Similar to OSIGBa0114M03.4 protein.	-
Pn01g067500	Pn01t067500.01	U9M48_000686	12707944	12708715	-	771	678	0.42	-	Os04t0191000-01	+	High	-	-	-	-	-	Os04g0191000	Similar to OSIGBa0114M03.4 protein.	-
Pn01g067600	Pn01t067600.01	U9M48_000682	12708734	12709132	-	398	399	0.45	-	Os04t0191000-01	+	High	-	-	-	-	-	Os04g0191000	Similar to OSIGBa0114M03.4 protein.	-
Pn01g067700	Pn01t067700.01	U9M48_000685	12709275	12709850	-	575	576	0.43	-	Os04t0191000-01	+	High	-	-	-	-	-	Os04g0191000	Similar to OSIGBa0114M03.4 protein.	-
Pn01g067800	Pn01t067800.01	U9M48_000676	12710853	12714510	+	3657	252	0.34	AT5G27550.2	Os05t0397900-01	+	High	AT5G27550	AT5G27550	AT5G27550|F21A20.1	GO:0003777	F	Os05g0397900	Kinesin, motor region domain containing protein.	-
Pn01g067900	Pn01t067900.01	U9M48_000684	12714181	12714795	-	614	558	0.34	-	Os03t0822100-01	+	High	-	-	-	-	-	Os03g0822100	Similar to Transposase (Fragment).	-
Pn01g068000	Pn01t068000.01	U9M48_000679	12718452	12722021	-	3569	891	0.19	AT5G27550.2	Os05t0397900-01	+	High	AT5G27550	AT5G27550	AT5G27550|F21A20.1	GO:0003777	F	Os05g0397900	Kinesin, motor region domain containing protein.	-
Pn01g068100	Pn01t068100.01	U9M48_000675	12718813	12720330	+	1517	1161	0.37	AT3G42170.2	Os01t0802400-00	+	High	AT3G42170	DAYSLEEPER	AT3G42170|AT3G42170.1|T27B3.40	GO:0005634	C	Os01g0802400	Similar to HAT family dimerisation domain containing protein.	-
Pn01g068200	Pn01t068200.01	U9M48_000678	12723180	12724489	+	1309	1206	0.43	-	Os08t0202300-03	+	High	-	-	-	-	-	Os08g0202300	Reverse transcriptase domain containing protein.	-
Pn01g068300	Pn01t068300.01	U9M48_000674	12724553	12725920	+	1367	1326	0.28	-	Os04t0191000-01	+	High	-	-	-	-	-	Os04g0191000	Similar to OSIGBa0114M03.4 protein.	-
Pn01g068400	Pn01t068400.01	U9M48_000677	12726008	12726259	+	251	252	0.46	-	Os04t0191000-01	+	-	-	-	-	-	-	Os04g0191000	Similar to OSIGBa0114M03.4 protein.	-
Pn01g068500	Pn01t068500.01	U9M48_000680	12727334	12735798	-	8464	882	0.21	-	-	-	-	-	-	-	-	-	-	-	-
Pn01g068600	Pn01t068600.01	U9M48_000683	12752375	12755256	-	2881	1920	0.43	-	Os04t0191000-01	+	High	-	-	-	-	-	Os04g0191000	Similar to OSIGBa0114M03.4 protein.	-
Pn01g068700	Pn01t068700.01	U9M48_000692	12796693	12798079	-	1386	1101	0.35	-	Os03t0627900-01	-	-	-	-	-	-	-	Os03g0627900	Similar to H0102C09.1 protein.	-
Pn01g068800	Pn01t068800.01	U9M48_000690	12831808	12833831	-	2023	2019	0.06	AT5G45470.1	Os10t0184200-00	-	-	AT5G45470	AT5G45470	AT5G45470|MFC19.14|MFC19_14	GO:0003674	F	Os10g0184200	Protein of unknown function DUF594 family protein.	-
Pn01g068900	Pn01t068900.01	U9M48_000687	12858183	12868107	+	9924	1899	0.15	AT1G03670.1	Os11t0251400-02	+	High	AT1G03670	AT1G03670	AT1G03670|F21B7.27	GO:0003674	F	Os11g0251400	Ankyrin repeat containing protein.	-
Pn01g069000	Pn01t069000.01	U9M48_000688	12870167	12870409	+	242	243	0.43	AT4G13020.7	Os12t0424700-00	+	High	AT4G13020	MHK	AT4G13020|MHK|F25G13.110|F25G13_110|PROTEIN KINASE	GO:0004672	F	-	-	-
Pn01g069100	Pn01t069100.01	U9M48_000689	12881260	12882709	-	1449	192	0	-	-	-	-	-	-	-	-	-	-	-	-
Pn01g069200	Pn01t069200.01	U9M48_000693	12885610	12886180	-	570	561	0.42	-	Os03t0627900-01	+	-	-	-	-	-	-	Os03g0627900	Similar to H0102C09.1 protein.	-
Pn01g069300	Pn01t069300.01	U9M48_000691	12887484	12888753	-	1269	1263	0.26	-	Os04t0191000-01	+	High	-	-	-	-	-	Os04g0191000	Similar to OSIGBa0114M03.4 protein.	-
Pn01g069400	Pn01t069400.01	U9M48_000694	12903331	12903642	+	311	312	0.25	-	-	+	-	-	-	-	-	-	-	-	-
Pn01g069500	Pn01t069500.01	U9M48_000695	12917244	12917732	+	488	489	0.45	AT3G42170.1	Os02t0801700-01	+	High	AT3G42170	DAYSLEEPER	AT3G42170|AT3G42170.1|T27B3.40	GO:0005634	C	Os02g0801700	Zinc finger, BED-type predicted domain containing protein.	-
Pn01g069600	Pn01t069600.02	U9M48_000696	12932240	12935604	-	3364	498	0.02	-	-	+	-	-	-	-	-	-	-	-	-
Pn01g069600	Pn01t069600.01	U9M48_000696	12932474	12935604	-	3130	786	0.33	-	-	-	-	-	-	-	-	-	-	-	-
Pn01g069700	Pn01t069700.01	U9M48_000697	12973281	12973869	-	588	579	0.2	AT4G23160.3	cds-BAC19858.1	+	High	AT4G23160	AT4G23160	AT4G23160|CRK8|cysteine-rich RLK (RECEPTOR-like protein kinase) 8|F21P8.50|F21P8_50	GO:0004672	F	-	-	-
Pn01g069800	Pn01t069800.01	U9M48_000699	12976180	12976752	-	572	573	0.4	-	-	+	-	-	-	-	-	-	-	-	-
Pn01g069900	Pn01t069900.01	U9M48_000700	12985848	12986954	-	1106	1107	0.44	AT3G25490.1	Os11t0691650-00	+	High	AT3G25490	AT3G25490	AT3G25490|AT3G25490.1|MWL2.11	GO:0005576	C	Os11g0691650	Serine/threonine protein kinase domain containing protein.	-
Pn01g070000	Pn01t070000.01	U9M48_000698	12987016	12988981	-	1965	1296	0.26	AT1G21250.1	Os11t0694100-01	+	High	AT1G21250	WAK1	AT1G21250|WAK1|PRO25|AtWAK1|cell wall-associated kinase 1|F16F4.6|F16F4_6|SERINE THREONINE KINASE	GO:0005509	F	Os11g0694100	Similar to Protein kinase domain containing protein, expressed.	-
Pn01g070100	Pn01t070100.01	U9M48_000704	13042373	13044713	-	2340	198	0.47	-	-	+	-	-	-	-	-	-	-	-	-
Pn01g070200	Pn01t070200.01	U9M48_000703	13052747	13056783	+	4036	2544	0.34	AT3G46730.1	Os03t0379801-00	+	High	AT3G46730	AT3G46730	AT3G46730|t6h20.240	GO:0005575	C	Os03g0379801	Similar to NB-ARC domain containing protein.	-
Pn01g070300	Pn01t070300.01	U9M48_000702	13065252	13065988	+	736	273	0.49	AT3G46710.1	Os03t0379700-00	+	High	AT3G46710	AT3G46710	AT3G46710|T6H20.260	GO:0005575	C	Os03g0379700	Hypothetical conserved gene.	-
Pn01g070400	Pn01t070400.01	U9M48_000701	13072098	13073948	+	1850	1479	0.45	AT3G46710.1	Os03t0379801-00	+	High	AT3G46710	AT3G46710	AT3G46710|T6H20.260	GO:0005575	C	Os03g0379801	Similar to NB-ARC domain containing protein.	-
Pn01g070500	Pn01t070500.01	U9M48_000705	13096471	13098401	-	1930	1008	0.22	AT1G12740.3	Os03t0658800-01	-	-	AT1G12740	CYP87A2	AT1G12740|CYP87A2|cytochrome P450, family 87, subfamily A, polypeptide 2|T12C24.27|T12C24_27	GO:0004497	F	Os03g0658800	Cytochrome P450 family protein.	-
Pn01g070600	Pn01t070600.01	U9M48_000706	13170454	13173650	-	3196	2757	0.38	-	Os04t0191000-01	+	High	-	-	-	-	-	Os04g0191000	Similar to OSIGBa0114M03.4 protein.	-
Pn01g070700	Pn01t070700.01	U9M48_000711	13181542	13184921	-	3379	1386	0.42	-	-	+	-	-	-	-	-	-	-	-	-
Pn01g070800	Pn01t070800.01	U9M48_000714	13184984	13195539	-	10555	2016	0.39	-	Os08t0315200-01	+	High	-	-	-	-	-	Os08g0315200	Retrotransposon gag protein family protein.	-
Pn01g070800	Pn01t070800.02	U9M48_000714	13184984	13195539	-	10555	531	0.46	-	Os08t0315200-01	+	High	-	-	-	-	-	Os08g0315200	Retrotransposon gag protein family protein.	-
Pn01g070900	Pn01t070900.01	U9M48_000713	13196123	13196545	-	422	423	0.48	-	-	+	-	-	-	-	-	-	-	-	-
Pn01g071000	Pn01t071000.01	U9M48_000715	13196734	13198142	-	1408	429	0.48	-	-	+	-	-	-	-	-	-	-	-	-
Pn01g071100	Pn01t071100.01	U9M48_000708	13205658	13212777	+	7119	2994	0.16	-	Os08t0208400-02	+	High	-	-	-	-	-	Os08g0208400	Transposon, En/Spm-like domain containing protein.	-
Pn01g071200	Pn01t071200.01	U9M48_000707	13221419	13229942	+	8523	2652	0.12	AT1G51800.1	Os09t0356000-00	+	High	AT1G51800	IOS1	AT1G51800|AT1G51800.1|F19C24.3|F19C24_3	GO:0005576	C	Os09g0356000	Similar to OsD305.	-
Pn01g071300	Pn01t071300.01	U9M48_000710	13239568	13243275	-	3707	1023	0.4	AT3G13510.1	Os01t0550800-01	+	High	AT3G13510	AT3G13510	AT3G13510|MRP15.17	GO:0003674	F	Os01g0550800	Protein of unknown function DUF239, plant domain containing protein.	-
Pn01g071400	Pn01t071400.01	U9M48_000712	13246616	13249768	-	3152	417	0.46	AT3G13510.1	Os07t0573400-01	+	High	AT3G13510	AT3G13510	AT3G13510|MRP15.17	GO:0003674	F	Os07g0573400	Protein of unknown function DUF239, plant domain containing protein.	-
Pn01g071500	Pn01t071500.01	U9M48_000709	13263325	13272005	-	8680	3123	0.05	AT3G14470.2	Os11t0479100-00	+	High	AT3G14470	LRR4	AT3G14470|AT3G14470.1|MOA2.9	GO:0005576	C	Os11g0479100	Similar to NB-ARC domain containing protein, expressed.	-
Pn01g071600	Pn01t071600.01	U9M48_000720	13336963	13339042	+	2079	162	0.26	-	-	+	-	-	-	-	-	-	-	-	-
Pn01g071700	Pn01t071700.01	U9M48_000717	13352663	13353799	+	1136	1137	0.13	AT3G50950.2	Os05t0250700-00	+	High	AT3G50950	ZAR1	AT3G50950|AT3G50950.1|F18B3.230	GO:0005634	C	Os05g0250700	Similar to NB-ARC domain containing protein.	-
Pn01g071800	Pn01t071800.01	U9M48_000716	13371438	13384864	+	13426	3606	0.03	AT3G14470.2	Os03t0689400-01	-	-	AT3G14470	LRR4	AT3G14470|AT3G14470.1|MOA2.9	GO:0005576	C	Os03g0689400	Similar to NB-ARC domain containing protein, expressed.	-
Pn01g071900	Pn01t071900.01	U9M48_000719	13387264	13387737	+	473	474	0.26	-	-	+	-	-	-	-	-	-	-	-	-
Pn01g072000	Pn01t072000.01	U9M48_000718	13388530	13388772	+	242	243	0.21	-	-	+	-	-	-	-	-	-	-	-	-
Pn01g072100	Pn01t072100.01	U9M48_000724	13406643	13410551	-	3908	756	0.18	AT5G56530.2	Os07t0573400-01	-	-	AT5G56530	AT5G56530	AT5G56530|MKN22.4|MKN22_4	GO:0003674	F	Os07g0573400	Protein of unknown function DUF239, plant domain containing protein.	-
Pn01g072200	Pn01t072200.01	U9M48_000723	13415055	13419908	-	4853	3153	0.06	AT3G46530.1	Os11t0684700-01	+	High	AT3G46530	RPP13	AT3G46530|RPP11|RECOGNITION OF PERONOSPORA PARASITICA 11|AT3G46530.1|F12A12.50	GO:0005575	C	Os11g0684700	Similar to NB-ARC domain containing protein, expressed.	-
Pn01g072300	Pn01t072300.01	U9M48_000721	13428551	13434155	+	5604	2970	0.02	AT3G50950.2	Os11t0686400-00	+	High	AT3G50950	ZAR1	AT3G50950|AT3G50950.1|F18B3.230	GO:0005634	C	-	-	-
Pn01g072400	Pn01t072400.01	U9M48_000726	13434791	13435969	-	1178	1080	0.24	-	Os02t0818601-00	-	-	-	-	-	-	-	Os02g0818601	Similar to H0215A08.3 protein.	-
Pn01g072500	Pn01t072500.01	U9M48_000722	13442564	13448158	+	5594	1203	0.21	AT2G28930.2	Os03t0274800-01	+	High	AT2G28930	PK1B	AT2G28930|APK1B|PK1B|PBL10|protein kinase 1B|PBS1-LIKE 10|T9I4.1|T9I4_1	GO:0004674	F	Os03g0274800	Receptor-like cytoplasmic kinase, Positive regulation of chitin- and PGN induced immunity, Positive regulation of seed set rate	OsRLCK107
Pn01g072600	Pn01t072600.01	U9M48_000725	13462421	13462849	-	428	429	0.45	-	-	+	-	-	-	-	-	-	-	-	-
Pn01g072700	Pn01t072700.01	U9M48_000732	13489752	13494026	-	4274	2796	0.3	AT5G35450.2	Os11t0462500-00	+	High	AT5G35450	AT5G35450	AT5G35450|MOK9.3|MOK9_3	GO:0005575	C	Os11g0462500	Similar to NB-ARC domain containing protein.	-
Pn01g072800	Pn01t072800.01	U9M48_000727	13497804	13501817	+	4013	3189	0	AT3G07040.1	Os12t0564800-01	+	High	AT3G07040	RPM1	AT3G07040|RPM1|RPS3|RESISTANCE TO P. SYRINGAE PV MACULICOLA 1|RESISTANCE TO PSEUDOMONAS SYRINGAE 3|F17A9.20|DISEASE RESISTANCE PROTEIN RPM1	GO:0043531	F	Os12g0564800	NB-ARC domain containing protein.	-
Pn01g072900	Pn01t072900.01	U9M48_000733	13508903	13514929	-	6026	2994	0.32	AT3G46530.1	Os11t0684700-01	+	High	AT3G46530	RPP13	AT3G46530|RPP11|RECOGNITION OF PERONOSPORA PARASITICA 11|AT3G46530.1|F12A12.50	GO:0005575	C	Os11g0684700	Similar to NB-ARC domain containing protein, expressed.	-
Pn01g073000	Pn01t073000.01	U9M48_000730	13533197	13534863	-	1666	240	0	-	-	-	-	-	-	-	-	-	-	-	-
Pn01g073100	Pn01t073100.01	U9M48_000734	13560588	13563998	-	3410	3327	0.23	-	Os04t0191000-01	-	-	-	-	-	-	-	Os04g0191000	Similar to OSIGBa0114M03.4 protein.	-
Pn01g073200	Pn01t073200.01	U9M48_000729	13564666	13565648	-	982	561	0	-	-	+	-	-	-	-	-	-	-	-	-
Pn01g073300	Pn01t073300.01	U9M48_000728	13566447	13568117	-	1670	129	0	-	-	+	-	-	-	-	-	-	-	-	-
Pn01g073400	Pn01t073400.01	U9M48_000731	13577732	13579035	-	1303	909	0.07	AT3G47570.1	Os11t0695000-01	+	High	AT3G47570	AT3G47570	AT3G47570|F1P2.120	GO:0004674	F	Os11g0695000	Leucine-rich-repeat receptor kinase EXS precursor, Xa26 homolog, Bacterial blight (BB) resistance	-
Pn01g073500	Pn01t073500.01	U9M48_000742	13584164	13590201	-	6037	1485	0.04	-	Os06t0271400-00	+	High	-	-	-	-	-	Os06g0271400	Transposase, Ptta/En/Spm, plant domain containing protein.	-
Pn01g073600	Pn01t073600.01	U9M48_000740	13591573	13595134	-	3561	3261	0.01	-	Os08t0208400-02	-	-	-	-	-	-	-	Os08g0208400	Transposon, En/Spm-like domain containing protein.	-
Pn01g073700	Pn01t073700.01	U9M48_000737	13604458	13606246	+	1788	1059	0.19	AT3G50170.2	Os09t0305300-01	+	High	AT3G50170	AT3G50170	AT3G50170|F11C1.10	GO:0003674	F	Os09g0305300	Protein of unknown function DUF247, plant family protein.	-
Pn01g073800	Pn01t073800.01	U9M48_000735	13607280	13610247	+	2967	588	0.01	-	Os01t0519700-00	+	High	-	-	-	-	-	Os01g0519700	Hypothetical protein.	-
Pn01g073900	Pn01t073900.01	U9M48_000743	13609473	13611886	-	2413	567	0.12	-	Os10t0474000-00	+	High	-	-	-	-	-	Os10g0474000	Peptidase C48, SUMO/Sentrin/Ubl1 domain containing protein.	-
Pn01g074000	Pn01t074000.01	U9M48_000736	13619962	13625598	+	5636	396	0.1	AT3G50120.1	Os09t0304500-01	+	High	AT3G50120	DUF247-1	AT3G50120|DUF247-1|F3A4.200	GO:0003674	F	Os09g0304500	Protein of unknown function DUF247, plant family protein.	-
Pn01g074100	Pn01t074100.01	U9M48_000744	13626734	13628471	-	1737	246	0.39	-	-	+	-	-	-	-	-	-	-	-	-
Pn01g074200	Pn01t074200.01	U9M48_000747	13635033	13637111	-	2078	1740	0.42	AT4G26540.1	Os11t0208900-01	-	-	AT4G26540	RGFR3	AT4G26540|RGFR3|RGI3|RGF1 INSENSITIVE 3|M3E9.30|M3E9_30	GO:0004674	F	Os11g0208900	Leucine rich repeat containing protein kinase.	-
Pn01g074300	Pn01t074300.01	U9M48_000739	13638795	13642472	+	3677	2007	0.24	AT4G23160.3	Os11t0656500-01	-	-	AT4G23160	AT4G23160	AT4G23160|CRK8|cysteine-rich RLK (RECEPTOR-like protein kinase) 8|F21P8.50|F21P8_50	GO:0004672	F	Os11g0656500	Integrase, catalytic core domain containing protein.	-
Pn01g074400	Pn01t074400.01	U9M48_000741	13657116	13660718	-	3602	3243	0.02	AT3G47570.1	Os11t0208900-01	+	High	AT3G47570	AT3G47570	AT3G47570|F1P2.120	GO:0004674	F	Os11g0208900	Leucine rich repeat containing protein kinase.	-
Pn01g074500	Pn01t074500.01	U9M48_000738	13664017	13664346	+	329	330	0.32	-	-	+	-	-	-	-	-	-	-	-	-
Pn01g074600	Pn01t074600.01	U9M48_000746	13667720	13667917	-	197	198	0.47	-	-	+	-	-	-	-	-	-	-	-	-
Pn01g074700	Pn01t074700.01	U9M48_000745	13667987	13668490	-	503	504	0.42	-	Os08t0315200-01	+	High	-	-	-	-	-	Os08g0315200	Retrotransposon gag protein family protein.	-
Pn01g074800	Pn01t074800.01	U9M48_000748	13698719	13704032	-	5313	2331	0.05	AT2G13770.1	Os01t0872900-01	+	High	AT2G13770	AT2G13770	AT2G13770|F13J11.12|F13J11_12	GO:0003674	F	Os01g0872900	Protein of unknown function DUF635 family protein.	-
Pn01g074900	Pn01t074900.01	U9M48_000750	13726668	13729361	-	2693	1932	0.27	-	Os04t0191000-01	+	High	-	-	-	-	-	Os04g0191000	Similar to OSIGBa0114M03.4 protein.	-
Pn01g075000	Pn01t075000.01	U9M48_000751	13729629	13730159	-	530	531	0.43	-	Os04t0191000-01	+	High	-	-	-	-	-	Os04g0191000	Similar to OSIGBa0114M03.4 protein.	-
Pn01g075100	Pn01t075100.01	U9M48_000752	13730341	13730550	-	209	210	0.47	-	Os04t0191000-01	+	-	-	-	-	-	-	Os04g0191000	Similar to OSIGBa0114M03.4 protein.	-
Pn01g075200	Pn01t075200.01	U9M48_000749	13771766	13774036	-	2270	2067	0.08	AT5G10530.1	Os02t0156000-00	+	High	AT5G10530	LecRK-IX.1	AT5G10530|LecRK-IX.1|L-type lectin receptor kinase IX.1|F12B17.120|F12B17_120	GO:0004674	F	Os02g0156000	Similar to H0201G08.2 protein.	-
Pn01g075300	Pn01t075300.01	U9M48_000754	13791899	13805060	-	13161	3624	0.06	AT3G47570.1	Os11t0208900-01	+	High	AT3G47570	AT3G47570	AT3G47570|F1P2.120	GO:0004674	F	Os11g0208900	Leucine rich repeat containing protein kinase.	-
Pn01g075400	Pn01t075400.01	U9M48_000753	13814853	13819767	+	4914	744	0.25	-	Os07t0633400-01	+	High	-	-	-	-	-	Os07g0633400	IQ-motif containing protein 5, Response to PEG, NaCl, ABA and MeJA stress	OsIQM5
Pn01g075400	Pn01t075400.02	U9M48_000753	13814853	13819349	+	4496	729	0.25	-	Os07t0633400-01	-	-	-	-	-	-	-	Os07g0633400	IQ-motif containing protein 5, Response to PEG, NaCl, ABA and MeJA stress	OsIQM5
Pn01g075500	Pn01t075500.01	U9M48_000755	13823159	13827065	-	3906	2304	0.2	-	Os10t0195100-00	-	-	-	-	-	-	-	Os10g0195100	Hypothetical conserved gene.	-
Pn01g075600	Pn01t075600.01	U9M48_000759	13827458	13829979	-	2521	2316	0.04	-	Os08t0208400-02	-	-	-	-	-	-	-	Os08g0208400	Transposon, En/Spm-like domain containing protein.	-
Pn01g075700	Pn01t075700.01	U9M48_000756	13837044	13844173	-	7129	2994	0.19	AT3G47570.1	Os11t0208900-01	+	High	AT3G47570	AT3G47570	AT3G47570|F1P2.120	GO:0004674	F	Os11g0208900	Leucine rich repeat containing protein kinase.	-
Pn01g075800	Pn01t075800.01	U9M48_000761	13850844	13851732	-	888	726	0.48	-	Os08t0125300-01	+	High	-	-	-	-	-	Os08g0125300	Integrase, catalytic core domain containing protein.	-
Pn01g075900	Pn01t075900.01	U9M48_000758	13854797	13857581	-	2784	1278	0.42	AT4G23160.3	Os11t0656500-01	+	High	AT4G23160	AT4G23160	AT4G23160|CRK8|cysteine-rich RLK (RECEPTOR-like protein kinase) 8|F21P8.50|F21P8_50	GO:0004672	F	Os11g0656500	Integrase, catalytic core domain containing protein.	-
Pn01g076000	Pn01t076000.01	U9M48_000757	13879555	13881043	-	1488	1332	0.28	-	Os04t0191000-01	+	High	-	-	-	-	-	Os04g0191000	Similar to OSIGBa0114M03.4 protein.	-
Pn01g076100	Pn01t076100.01	U9M48_000760	13881140	13882374	-	1234	1215	0.3	-	Os04t0191000-01	+	High	-	-	-	-	-	Os04g0191000	Similar to OSIGBa0114M03.4 protein.	-
Pn01g076200	Pn01t076200.01	U9M48_000765	13896566	13915251	-	18685	726	0.42	AT1G09560.1	Os01t0284500-01	-	-	AT1G09560	GLP5	AT1G09560|PDGLP1|PLASMODESMAL GERMIN-LIKE PROTEIN 1|AT1G09560.1|F14J9.22|F14J9_22	GO:0005576	C	Os01g0284500	Germin-like protein 4, Jasmonic acid-mediated regulation of crown root development	OsGER4
Pn01g076200	Pn01t076200.02	U9M48_000765	13903648	13915294	-	11646	531	0.4	-	-	+	-	-	-	-	-	-	-	-	-
Pn01g076300	Pn01t076300.01	U9M48_000762	13915538	13918048	-	2510	2274	0.28	AT4G19080.1	Os03t0141800-00	+	High	AT4G19080	AT4G19080	AT4G19080|T18B16.4	GO:0003674	F	Os03g0141800	Protein of unknown function DUF594 domain containing protein.	-
Pn01g076400	Pn01t076400.01	U9M48_000763	13936196	13936447	-	251	252	0.3	-	-	+	-	-	-	-	-	-	-	-	-
Pn01g076500	Pn01t076500.01	U9M48_000764	13939259	13941539	-	2280	711	0.37	AT3G47570.1	Os11t0208900-01	+	High	AT3G47570	AT3G47570	AT3G47570|F1P2.120	GO:0004674	F	Os11g0208900	Leucine rich repeat containing protein kinase.	-
Pn01g076600	Pn01t076600.01	U9M48_000766	13942547	13944031	-	1484	1431	0.32	AT4G26540.1	Os11t0208900-01	+	High	AT4G26540	RGFR3	AT4G26540|RGFR3|RGI3|RGF1 INSENSITIVE 3|M3E9.30|M3E9_30	GO:0004674	F	Os11g0208900	Leucine rich repeat containing protein kinase.	-
Pn01g076700	Pn01t076700.01	U9M48_000769	13995887	13998554	-	2667	1395	0.46	-	-	+	High	-	-	-	-	-	-	-	-
Pn01g076800	Pn01t076800.01	U9M48_000767	14048641	14049822	+	1181	996	0.32	-	Os12t0142900-02	+	High	-	-	-	-	-	Os12g0142900	Similar to H0321H01.8 protein.	-
Pn01g076900	Pn01t076900.01	U9M48_000768	14056356	14057264	-	908	909	0.05	-	Os03t0627900-01	+	High	-	-	-	-	-	Os03g0627900	Similar to H0102C09.1 protein.	-
Pn01g077000	Pn01t077000.01	U9M48_000770	14127317	14128635	+	1318	1074	0.31	-	-	+	High	-	-	-	-	-	-	-	-
Pn01g077100	Pn01t077100.01	U9M48_000773	14154664	14156355	-	1691	246	0.04	-	-	-	-	-	-	-	-	-	-	-	-
Pn01g077200	Pn01t077200.01	U9M48_000771	14177268	14177768	-	500	501	0.12	-	-	+	-	-	-	-	-	-	-	-	-
Pn01g077300	Pn01t077300.01	U9M48_000772	14181866	14184917	-	3051	1113	0.15	AT3G24790.1	Os11t0608300-01	+	High	AT3G24790	PBL25	AT3G24790|PBL25|PBS1-Like 25|K7P8.12	GO:0004674	F	Os11g0608300	Barley stem rust resistance protein.	-
Pn01g077400	Pn01t077400.01	U9M48_000776	14211823	14215786	-	3963	1140	0.26	AT1G61480.1	Os11t0212300-00	+	High	AT1G61480	AT1G61480	AT1G61480|T1F9.2|T1F9_2	GO:0004674	F	Os11g0212300	Similar to Protein kinase domain containing protein, expressed.	-
Pn01g077500	Pn01t077500.01	U9M48_000774	14250846	14256523	+	5677	2913	0.22	AT4G19050.1	Os04t0431700-01	+	-	AT4G19050	AT4G19050	AT4G19050|AT4G19050.1|T18B16.1	GO:0005634	C	Os04g0431700	Exocyst-localized protein, Resistance to planthoppers, (Nipponbare: BPH-susceptible)	Bph6
Pn01g077600	Pn01t077600.01	U9M48_000775	14260534	14263073	-	2539	744	0.03	-	-	+	-	-	-	-	-	-	-	-	-
Pn01g077700	Pn01t077700.01	U9M48_000777	14281940	14282681	-	741	294	0.41	AT3G47570.1	Os11t0208900-01	+	High	AT3G47570	AT3G47570	AT3G47570|F1P2.120	GO:0004674	F	Os11g0208900	Leucine rich repeat containing protein kinase.	-
Pn01g077800	Pn01t077800.01	U9M48_000779	14289687	14290832	+	1145	495	0.04	-	-	+	-	-	-	-	-	-	-	-	-
Pn01g077900	Pn01t077900.01	U9M48_000786	14291548	14292328	+	780	777	0.44	-	Os12t0142900-02	-	-	-	-	-	-	-	Os12g0142900	Similar to H0321H01.8 protein.	-
Pn01g078000	Pn01t078000.01	U9M48_000785	14292378	14293919	+	1541	1317	0.26	-	Os04t0191000-01	+	High	-	-	-	-	-	Os04g0191000	Similar to OSIGBa0114M03.4 protein.	-
Pn01g078100	Pn01t078100.01	U9M48_000781	14299086	14301311	+	2225	141	0.31	-	-	+	-	-	-	-	-	-	-	-	-
Pn01g078200	Pn01t078200.01	U9M48_000780	14307040	14308597	+	1557	525	0.23	AT1G49100.1	Os09t0351700-00	+	High	AT1G49100	AT1G49100	AT1G49100|AT1G49100.1|F27J15.13|F27J15_13	GO:0005576	C	Os09g0351700	Protein kinase, catalytic domain domain containing protein.	-
Pn01g078300	Pn01t078300.01	U9M48_000778	14315251	14317645	+	2394	906	0.04	-	Os06t0271400-00	+	High	-	-	-	-	-	Os06g0271400	Transposase, Ptta/En/Spm, plant domain containing protein.	-
Pn01g078400	Pn01t078400.01	U9M48_000784	14318875	14330184	-	11309	2232	0.15	AT3G13510.1	Os07t0573400-01	+	High	AT3G13510	AT3G13510	AT3G13510|MRP15.17	GO:0003674	F	Os07g0573400	Protein of unknown function DUF239, plant domain containing protein.	-
Pn01g078500	Pn01t078500.01	U9M48_000783	14355487	14357057	-	1570	582	0.04	AT2G44210.1	Os07t0573400-01	-	-	AT2G44210	AT2G44210	AT2G44210|F4I1.2	GO:0003674	F	Os07g0573400	Protein of unknown function DUF239, plant domain containing protein.	-
Pn01g078600	Pn01t078600.01	U9M48_000782	14383411	14386963	-	3552	1125	0.01	AT4G02210.2	Os10t0468301-00	+	High	AT4G02210	AT4G02210	AT4G02210|T2H3.2	GO:0003674	F	Os10g0468301	Hypothetical conserved gene.	-
Pn01g078700	Pn01t078700.01	U9M48_000796	14390771	14391590	-	819	729	0.21	AT3G30525.1	Os11t0202600-01	+	High	AT3G30525	AT3G30525	AT3G30525	GO:0003674	F	Os11g0202600	Similar to OSIGBa0126J24.2 protein.	-
Pn01g078800	Pn01t078800.01	U9M48_000795	14394272	14395510	+	1238	1143	0.19	-	Os08t0208400-02	+	High	-	-	-	-	-	Os08g0208400	Transposon, En/Spm-like domain containing protein.	-
Pn01g078900	Pn01t078900.01	U9M48_000792	14395547	14396370	+	823	555	0.47	-	Os08t0208400-02	+	High	-	-	-	-	-	Os08g0208400	Transposon, En/Spm-like domain containing protein.	-
Pn01g079000	Pn01t079000.01	U9M48_000791	14397741	14398991	+	1250	882	0.44	-	Os08t0208400-02	+	High	-	-	-	-	-	Os08g0208400	Transposon, En/Spm-like domain containing protein.	-
Pn01g079100	Pn01t079100.01	U9M48_000794	14417375	14423161	-	5786	2997	0.18	AT3G46730.1	Os12t0495600-01	+	High	AT3G46730	AT3G46730	AT3G46730|t6h20.240	GO:0005575	C	Os12g0495600	NB-ARC domain containing protein.	-
Pn01g079200	Pn01t079200.01	U9M48_000788	14424962	14428893	+	3931	2733	0.11	AT3G46730.1	Os08t0246100-01	+	High	AT3G46730	AT3G46730	AT3G46730|t6h20.240	GO:0005575	C	Os08g0246100	Hypothetical conserved gene.	-
Pn01g079300	Pn01t079300.01	U9M48_000797	14434618	14435018	-	400	351	0.46	-	-	+	-	-	-	-	-	-	-	-	-
Pn01g079400	Pn01t079400.01	U9M48_000793	14435061	14439124	-	4063	2415	0.2	AT3G07040.1	Os11t0684700-01	+	High	AT3G07040	RPM1	AT3G07040|RPM1|RPS3|RESISTANCE TO P. SYRINGAE PV MACULICOLA 1|RESISTANCE TO PSEUDOMONAS SYRINGAE 3|F17A9.20|DISEASE RESISTANCE PROTEIN RPM1	GO:0043531	F	Os11g0684700	Similar to NB-ARC domain containing protein, expressed.	-
Pn01g079500	Pn01t079500.01	U9M48_000787	14447310	14451301	+	3991	2985	0.02	AT3G50950.2	Os11t0686400-00	+	High	AT3G50950	ZAR1	AT3G50950|AT3G50950.1|F18B3.230	GO:0005634	C	-	-	-
Pn01g079600	Pn01t079600.01	U9M48_000789	14469640	14471799	+	2159	945	0.33	AT3G09010.1	Os03t0264300-00	-	-	AT3G09010	AT3G09010	AT3G09010|T16O11.3	GO:0004674	F	Os03g0264300	Similar to Protein kinase domain containing protein, expressed.	-
Pn01g079700	Pn01t079700.01	U9M48_000790	14485570	14487077	+	1507	627	0.35	AT4G30610.1	Os02t0794500-04	+	High	AT4G30610	BRS1	AT4G30610|BRS1|SCPL24|BRI1 SUPPRESSOR 1|SERINE CARBOXYPEPTIDASE 24 PRECURSOR|F17I23.50|F17I23_50	GO:0004185	F	Os02g0794500	Similar to serine carboxypeptidase K10B2.2.	-
Pn01g079800	Pn01t079800.01	U9M48_000798	14509611	14512022	+	2411	270	0.11	-	-	+	-	-	-	-	-	-	-	-	-
Pn01g079900	Pn01t079900.01	U9M48_000800	14569528	14571355	+	1827	375	0.3	-	-	+	-	-	-	-	-	-	-	-	-
Pn01g080000	Pn01t080000.01	U9M48_000801	14571544	14576810	-	5266	975	0.04	-	-	-	-	-	-	-	-	-	-	-	-
Pn01g080000	Pn01t080000.02	U9M48_000801	14571544	14576810	-	5266	975	0.26	-	-	-	-	-	-	-	-	-	-	-	-
Pn01g080000	Pn01t080000.03	U9M48_000801	14571544	14576810	-	5266	975	0.3	-	-	-	-	-	-	-	-	-	-	-	-
Pn01g080100	Pn01t080100.01	U9M48_000799	14581812	14588134	+	6322	288	0.11	-	-	-	-	-	-	-	-	-	-	-	-
Pn01g080100	Pn01t080100.02	U9M48_000799	14581812	14588134	+	6322	189	0.13	-	-	-	-	-	-	-	-	-	-	-	-
Pn01g080200	Pn01t080200.01	U9M48_000812	14603138	14607239	-	4101	549	0.26	-	-	-	-	-	-	-	-	-	-	-	-
Pn01g080300	Pn01t080300.01	U9M48_000805	14611168	14617939	+	6771	510	0.39	-	-	-	-	-	-	-	-	-	-	-	-
Pn01g080400	Pn01t080400.01	U9M48_000809	14639770	14641935	-	2165	213	0.11	-	-	+	-	-	-	-	-	-	-	-	-
Pn01g080500	Pn01t080500.01	U9M48_000803	14644067	14646189	+	2122	258	0.37	-	-	+	-	-	-	-	-	-	-	-	-
Pn01g080600	Pn01t080600.01	U9M48_000811	14650076	14655434	-	5358	5130	0.29	AT1G43760.1	Os03t0643433-00	-	-	AT1G43760	AT1G43760	AT1G43760|F2J6.14	GO:0003674	F	Os03g0643433	Similar to J013022N21, full insert sequence.	-
Pn01g080700	Pn01t080700.01	U9M48_000810	14659359	14661524	-	2165	213	0.11	-	-	+	-	-	-	-	-	-	-	-	-
Pn01g080800	Pn01t080800.01	U9M48_000804	14663656	14665778	+	2122	258	0.37	-	-	+	-	-	-	-	-	-	-	-	-
Pn01g080900	Pn01t080900.01	U9M48_000802	14672012	14677709	+	5697	3609	0.3	AT5G02500.2	Os11t0656500-01	-	-	AT5G02500	HSC70-1	AT5G02500|HSC70-1|HSP70-1|AT-HSC70-1|HSC70|AtHsp70-1|heat shock cognate protein 70-1|HEAT SHOCK PROTEIN 70-1|ARABIDOPSIS THALIANA HEAT SHOCK COGNATE PROTEIN 70-1|HEAT SHOCK COGNATE PROTEIN 70|T22P11.90|T22P11_90	GO:0005737	C	Os11g0656500	Integrase, catalytic core domain containing protein.	-
Pn01g081000	Pn01t081000.01	U9M48_000807	14677713	14678150	+	437	438	0.48	AT5G02500.2	Os11t0187600-01	+	High	AT5G02500	HSC70-1	AT5G02500|HSC70-1|HSP70-1|AT-HSC70-1|HSC70|AtHsp70-1|heat shock cognate protein 70-1|HEAT SHOCK PROTEIN 70-1|ARABIDOPSIS THALIANA HEAT SHOCK COGNATE PROTEIN 70-1|HEAT SHOCK COGNATE PROTEIN 70|T22P11.90|T22P11_90	GO:0005737	C	Os11g0187600	Similar to Heat shock protein 70.	-
Pn01g081100	Pn01t081100.01	U9M48_000808	14678169	14678804	+	635	636	0.46	AT3G12580.1	Os11t0187600-01	+	High	AT3G12580	HSP70-4	AT3G12580|HSP70|ATHSP70|HSC70-4|HSP70-4|heat shock protein 70|ARABIDOPSIS HEAT SHOCK PROTEIN 70|Heat shock 70 kDa protein 4|T2E22.11	GO:0005737	C	Os11g0187600	Similar to Heat shock protein 70.	-
Pn01g081200	Pn01t081200.01	U9M48_000806	14679327	14683410	+	4083	1623	0.41	AT3G12580.1	Os05t0460000-01	-	-	AT3G12580	HSP70-4	AT3G12580|HSP70|ATHSP70|HSC70-4|HSP70-4|heat shock protein 70|ARABIDOPSIS HEAT SHOCK PROTEIN 70|Heat shock 70 kDa protein 4|T2E22.11	GO:0005737	C	Os05g0460000	Similar to 70 kDa heat shock cognate protein 1.	-
Pn01g081300	Pn01t081300.01	U9M48_000822	14687261	14690459	-	3198	753	0.43	AT2G17220.1	Os06t0727400-01	+	High	AT2G17220	Kin3	AT2G17220|Kin3|PBL32|kinase 3|PBS1-Like 32|T23A1.8|T23A1_8	GO:0004674	F	Os06g0727400	Similar to Protein kinase APK1A, chloroplast precursor (EC 2.7.1.-).	-
Pn01g081400	Pn01t081400.01	U9M48_000823	14691554	14691784	-	230	231	0.48	-	-	+	-	-	-	-	-	-	-	-	-
Pn01g081500	Pn01t081500.01	U9M48_000821	14697367	14701379	-	4012	2349	0.43	AT5G65600.1	Os02t0156000-00	+	High	AT5G65600	LecRK-IX.2	AT5G65600|AT5G65600.1|K21L13.11|K21L13_11	GO:0005576	C	Os02g0156000	Similar to H0201G08.2 protein.	-
Pn01g081600	Pn01t081600.01	U9M48_000819	14719667	14722986	-	3319	1626	0.06	AT5G02500.1	Os05t0460000-01	+	High	AT5G02500	HSC70-1	AT5G02500|HSC70-1|HSP70-1|AT-HSC70-1|HSC70|AtHsp70-1|heat shock cognate protein 70-1|HEAT SHOCK PROTEIN 70-1|ARABIDOPSIS THALIANA HEAT SHOCK COGNATE PROTEIN 70-1|HEAT SHOCK COGNATE PROTEIN 70|T22P11.90|T22P11_90	GO:0005737	C	Os05g0460000	Similar to 70 kDa heat shock cognate protein 1.	-
Pn01g081700	Pn01t081700.01	U9M48_000814	14732710	14735991	+	3281	1050	0.14	AT1G48000.1	Os11t0684000-01	+	High	AT1G48000	MYB112	AT1G48000|MYB112|AtMYB112|myb domain protein 112|T2J15.9|T2J15_9|TRANSCRIPTION FACTOR MYB112	GO:0005634	C	Os11g0684000	Myb transcription factor, Jasmonate-dependent defense response, Negative regulation of bacterial blight resistance	OsMYB21, Jamyb
Pn01g081800	Pn01t081800.01	U9M48_000813	14739326	14741884	+	2558	1641	0	AT5G55590.1	Os11t0683700-01	+	High	AT5G55590	QRT1	AT5G55590|AT5G55590.1|MDF20.3|MDF20_3	GO:0005576	C	Os11g0683700	Pectin lyase fold domain containing protein.	-
Pn01g081900	Pn01t081900.01	U9M48_000815	14744213	14750518	+	6305	3468	0.12	AT4G23160.3	cds-BAC19858.1	+	High	AT4G23160	AT4G23160	AT4G23160|CRK8|cysteine-rich RLK (RECEPTOR-like protein kinase) 8|F21P8.50|F21P8_50	GO:0004672	F	-	-	-
Pn01g082000	Pn01t082000.01	U9M48_000817	14752965	14760060	+	7095	1959	0.24	AT3G06510.1	Os11t0683500-02	+	High	AT3G06510	SFR2	AT3G06510|AT3G06510.2	GO:0005886	C	Os11g0683500	Glycoside hydrolase, family 1 protein.	-
Pn01g082000	Pn01t082000.02	U9M48_000817	14752965	14762753	+	9788	744	0.33	AT3G06510.1	Os11t0683500-02	+	High	AT3G06510	SFR2	AT3G06510|AT3G06510.2	GO:0005886	C	Os11g0683500	Glycoside hydrolase, family 1 protein.	-
Pn01g082000	Pn01t082000.03	U9M48_000817	14752965	14755408	+	2443	1272	0.41	AT3G06510.2	Os11t0683500-02	+	High	AT3G06510	SFR2	AT3G06510|AT3G06510.2	GO:0005886	C	Os11g0683500	Glycoside hydrolase, family 1 protein.	-
Pn01g082100	Pn01t082100.01	U9M48_000820	14759475	14759981	-	506	507	0.36	AT1G56580.1	Os11t0683600-00	+	High	AT1G56580	SVB	AT1G56580|SVB|SMALLER WITH VARIABLE BRANCHES|F25P12.97|F25P12_97	GO:0003674	F	Os11g0683600	Similar to predicted protein.	-
Pn01g082200	Pn01t082200.01	U9M48_000818	14764438	14764830	+	392	393	0.26	-	-	+	-	-	-	-	-	-	-	-	-
Pn01g082300	Pn01t082300.01	U9M48_000816	14779722	14785899	+	6177	1371	0.23	-	Os11t0636050-00	+	High	-	-	-	-	-	Os11g0636050	Hypothetical protein.	-
Pn01g082300	Pn01t082300.02	U9M48_000816	14779722	14785899	+	6177	543	0.41	-	-	+	-	-	-	-	-	-	-	-	-
Pn01g082400	Pn01t082400.01	U9M48_000824	14798719	14800547	+	1828	1419	0.1	AT5G13930.1	Os11t0529800-00	+	High	AT5G13930	TT4	AT5G13930|CHS|ATCHS|CHALCONE SYNTHASE|AT5G13930.1|MAC12.28|MAC12_28|CHALCONE SYNTHASE|CHALCONE/STILBENE SYNTHASE|NARINGENIN-CHALCONE SYNTHASE	GO:0005737	C	Os11g0529800	Similar to Chalcone synthase.	-
Pn01g082500	Pn01t082500.01	U9M48_000825	14801540	14804733	-	3193	2823	0.04	AT1G21680.1	Os12t0431300-01	+	High	AT1G21680	AT1G21680	AT1G21680|F8K7.10|F8K7_10	GO:0003674	F	Os12g0431300	Six-bladed beta-propeller, TolB-like domain containing protein.	-
Pn01g082600	Pn01t082600.02	U9M48_000826	14856038	14856469	+	431	420	0.29	AT5G41980.1	Os10t0468250-00	-	-	AT5G41980	AT5G41980	AT5G41980|MJC20.8|MJC20_8	GO:0003674	F	Os10g0468250	Putative harbinger transposase-derived nuclease domain containing protein.	-
Pn01g082600	Pn01t082600.01	U9M48_000826	14856476	14856903	+	427	321	0.34	AT5G41980.1	Os10t0126100-00	+	High	AT5G41980	AT5G41980	AT5G41980|MJC20.8|MJC20_8	GO:0003674	F	Os10g0126100	Transposase, IS4-like domain containing protein.	-
Pn01g082700	Pn01t082700.01	U9M48_000833	14897148	14897690	-	542	543	0.41	-	Os08t0120900-01	+	High	-	-	-	-	-	Os08g0120900	Protein of unknown function DUF247, plant family protein.	-
Pn01g082800	Pn01t082800.01	U9M48_000834	14905417	14906671	+	1254	1164	0.42	AT3G24255.5	Os03t0643433-00	+	High	AT3G24255	AT3G24255	AT3G24255|K13K6.3	GO:0003674	F	Os03g0643433	Similar to J013022N21, full insert sequence.	-
Pn01g082900	Pn01t082900.01	U9M48_000836	14906847	14907640	+	793	534	0.49	AT3G24255.5	Os03t0643433-00	+	High	AT3G24255	AT3G24255	AT3G24255|K13K6.3	GO:0003674	F	Os03g0643433	Similar to J013022N21, full insert sequence.	-
Pn01g083000	Pn01t083000.01	U9M48_000831	14908953	14913821	+	4868	4869	0.46	-	Os04t0191000-01	+	High	-	-	-	-	-	Os04g0191000	Similar to OSIGBa0114M03.4 protein.	-
Pn01g083100	Pn01t083100.01	U9M48_000835	14917386	14919481	+	2095	738	0.48	-	Os03t0643433-00	-	-	-	-	-	-	-	Os03g0643433	Similar to J013022N21, full insert sequence.	-
Pn01g083200	Pn01t083200.01	U9M48_000827	14919604	14921715	+	2111	267	0	-	-	+	High	-	-	-	-	-	-	-	-
Pn01g083300	Pn01t083300.01	U9M48_000832	14926936	14927475	-	539	540	0.26	-	Os11t0278300-00	+	High	-	-	-	-	-	Os11g0278300	Hypothetical conserved gene.	-
Pn01g083400	Pn01t083400.01	U9M48_000829	14933980	14935443	+	1463	1464	0.38	AT5G10530.1	Os07t0569550-00	+	High	AT5G10530	LecRK-IX.1	AT5G10530|LecRK-IX.1|L-type lectin receptor kinase IX.1|F12B17.120|F12B17_120	GO:0004674	F	Os07g0569550	Similar to protein kinase.	-
Pn01g083500	Pn01t083500.01	U9M48_000828	14939619	14944329	+	4710	2136	0.37	AT5G65600.1	Os11t0251400-02	+	High	AT5G65600	LecRK-IX.2	AT5G65600|AT5G65600.1|K21L13.11|K21L13_11	GO:0005576	C	Os11g0251400	Ankyrin repeat containing protein.	-
Pn01g083600	Pn01t083600.01	U9M48_000830	14946420	14947481	+	1061	1062	0.42	AT5G63370.3	Os12t0424700-00	+	High	AT5G63370	CDKG1	AT5G63370|CDKG1|cyclin-dependent kinase G1|K9H21.10|K9H21_10	GO:0004672	F	-	-	-
Pn01g083700	Pn01t083700.01	U9M48_000844	14987597	14992494	-	4897	2295	0.31	-	Os11t0707900-02	+	High	-	-	-	-	-	Os11g0707900	Uncharacterised protein family UPF0503 domain containing protein.	-
Pn01g083800	Pn01t083800.01	U9M48_000841	15046665	15048167	-	1502	1023	0.38	-	Os04t0191000-01	+	High	-	-	-	-	-	Os04g0191000	Similar to OSIGBa0114M03.4 protein.	-
Pn01g083900	Pn01t083900.01	U9M48_000842	15048238	15048936	-	698	699	0.42	-	Os04t0191000-01	+	High	-	-	-	-	-	Os04g0191000	Similar to OSIGBa0114M03.4 protein.	-
Pn01g084000	Pn01t084000.01	U9M48_000846	15049003	15049307	-	304	222	0.47	-	Os04t0191000-01	+	High	-	-	-	-	-	Os04g0191000	Similar to OSIGBa0114M03.4 protein.	-
Pn01g084100	Pn01t084100.01	U9M48_000845	15049711	15050223	-	512	513	0.47	-	Os04t0191000-01	-	-	-	-	-	-	-	Os04g0191000	Similar to OSIGBa0114M03.4 protein.	-
Pn01g084200	Pn01t084200.01	U9M48_000839	15054763	15056138	+	1375	1341	0.44	-	Os04t0191000-01	+	High	-	-	-	-	-	Os04g0191000	Similar to OSIGBa0114M03.4 protein.	-
Pn01g084300	Pn01t084300.01	U9M48_000838	15056202	15056540	+	338	339	0.44	-	Os01t0640100-00	+	High	-	-	-	-	-	Os01g0640100	Conserved hypothetical protein.	-
Pn01g084400	Pn01t084400.01	U9M48_000837	15056553	15057534	+	981	870	0.35	-	Os04t0191000-01	+	High	-	-	-	-	-	Os04g0191000	Similar to OSIGBa0114M03.4 protein.	-
Pn01g084500	Pn01t084500.01	U9M48_000840	15058880	15068785	-	9905	612	0.3	AT1G07930.2	Os03t0177900-02	+	High	AT1G07930	AT1G07930	AT1G07930|T6D22.31	GO:0003746	F	Os03g0177900	Similar to Elongation factor 1-alpha.	-
Pn01g084600	Pn01t084600.01	U9M48_000843	15077696	15079861	-	2165	2166	0.4	-	Os04t0191000-01	+	High	-	-	-	-	-	Os04g0191000	Similar to OSIGBa0114M03.4 protein.	-
Pn01g084700	Pn01t084700.02	U9M48_000850	15112694	15122126	+	9432	390	0.44	-	-	+	-	-	-	-	-	-	-	-	-
Pn01g084700	Pn01t084700.01	U9M48_000850	15121365	15122526	+	1161	207	0.41	-	-	+	-	-	-	-	-	-	-	-	-
Pn01g084800	Pn01t084800.01	U9M48_000853	15125112	15126309	-	1197	1116	0.44	AT5G45480.1	Os07t0447000-00	-	-	AT5G45480	AT5G45480	AT5G45480|MFC19.15|MFC19_15	GO:0003674	F	Os07g0447000	Protein of unknown function DUF594 domain containing protein.	-
Pn01g084900	Pn01t084900.01	U9M48_000852	15126346	15129304	-	2958	915	0.3	AT5G45540.1	Os10t0184200-00	+	High	AT5G45540	AT5G45540	AT5G45540|MFC19.21|MFC19_21	GO:0003674	F	Os10g0184200	Protein of unknown function DUF594 family protein.	-
Pn01g085000	Pn01t085000.01	U9M48_000851	15132456	15136914	-	4458	1224	0.13	-	-	-	-	-	-	-	-	-	-	-	-
Pn01g085000	Pn01t085000.02	U9M48_000851	15132456	15137014	-	4558	648	0.05	-	-	+	High	-	-	-	-	-	-	-	-
Pn01g085100	Pn01t085100.01	U9M48_000848	15148220	15152686	+	4466	1332	0.25	AT3G09550.2	Os11t0251400-02	+	High	AT3G09550	AT3G09550	AT3G09550|F11F8.13	GO:0003674	F	Os11g0251400	Ankyrin repeat containing protein.	-
Pn01g085200	Pn01t085200.01	U9M48_000847	15160028	15165042	+	5014	864	0.13	AT5G63370.3	Os12t0424700-00	+	High	AT5G63370	CDKG1	AT5G63370|CDKG1|cyclin-dependent kinase G1|K9H21.10|K9H21_10	GO:0004672	F	-	-	-
Pn01g085300	Pn01t085300.01	U9M48_000849	15182673	15182984	+	311	312	0.27	-	-	+	-	-	-	-	-	-	-	-	-
Pn01g085400	Pn01t085400.01	U9M48_000856	15192374	15195000	+	2626	1749	0.35	AT3G42170.1	Os10t0426100-00	-	-	AT3G42170	DAYSLEEPER	AT3G42170|AT3G42170.1|T27B3.40	GO:0005634	C	Os10g0426100	Similar to HAT family dimerisation domain containing protein.	-
Pn01g085500	Pn01t085500.02	U9M48_000857	15209093	15212539	-	3446	498	0.12	-	-	+	-	-	-	-	-	-	-	-	-
Pn01g085500	Pn01t085500.03	U9M48_000857	15209173	15212539	-	3366	498	0.02	-	-	+	-	-	-	-	-	-	-	-	-
Pn01g085500	Pn01t085500.01	U9M48_000857	15209923	15212539	-	2616	801	0.32	-	-	+	-	-	-	-	-	-	-	-	-
Pn01g085600	Pn01t085600.01	U9M48_000854	15236321	15236953	+	632	633	0.26	AT1G05640.1	Os11t0250600-00	+	High	AT1G05640	AT1G05640	AT1G05640|F3F20.9|F3F20_9	GO:0003674	F	Os11g0250600	Similar to cDNA clone:001-115-E06, full insert sequence.	-
Pn01g085700	Pn01t085700.01	U9M48_000855	15245560	15246791	+	1231	642	0.28	AT1G05640.1	Os11t0250600-00	+	High	AT1G05640	AT1G05640	AT1G05640|F3F20.9|F3F20_9	GO:0003674	F	Os11g0250600	Similar to cDNA clone:001-115-E06, full insert sequence.	-
Pn01g085800	Pn01t085800.01	U9M48_000858	15255324	15257635	-	2311	1860	0.13	AT5G45540.1	Os10t0190500-01	+	High	AT5G45540	AT5G45540	AT5G45540|MFC19.21|MFC19_21	GO:0003674	F	Os10g0190500	Protein of unknown function DUF594 family protein.	-
Pn01g085900	Pn01t085900.01	U9M48_000859	15274666	15276974	-	2308	1860	0.13	AT5G45540.1	Os10t0190500-01	+	High	AT5G45540	AT5G45540	AT5G45540|MFC19.21|MFC19_21	GO:0003674	F	Os10g0190500	Protein of unknown function DUF594 family protein.	-
Pn01g086000	Pn01t086000.01	U9M48_000860	15285150	15295133	+	9983	1179	0.24	AT5G65600.1	Os11t0251400-04	-	-	AT5G65600	LecRK-IX.2	AT5G65600|AT5G65600.1|K21L13.11|K21L13_11	GO:0005576	C	Os11g0251400	Ankyrin repeat domain containing protein.	-
Pn01g086000	Pn01t086000.02	U9M48_000860	15285150	15294477	+	9327	765	0.32	AT4G14320.1	Os11t0251200-00	+	High	AT4G14320	RPL36aB	AT4G14320|RPL36aB|API2|eL42y|RPL36a B|APICULATA 2|Ribosomal Protein eL42y|FCAALL.124	GO:0003735	F	Os11g0251200	Ankyrin repeat domain containing protein.	-
Pn01g086000	Pn01t086000.03	U9M48_000860	15285150	15295133	+	9983	1179	0.12	AT5G65600.1	Os11t0251400-04	-	-	AT5G65600	LecRK-IX.2	AT5G65600|AT5G65600.1|K21L13.11|K21L13_11	GO:0005576	C	Os11g0251400	Ankyrin repeat domain containing protein.	-
Pn01g086000	Pn01t086000.04	U9M48_000860	15285150	15294477	+	9327	636	0.33	AT4G14320.1	Os11t0251200-00	+	High	AT4G14320	RPL36aB	AT4G14320|RPL36aB|API2|eL42y|RPL36a B|APICULATA 2|Ribosomal Protein eL42y|FCAALL.124	GO:0003735	F	Os11g0251200	Ankyrin repeat domain containing protein.	-
Pn01g086000	Pn01t086000.05	U9M48_000860	15285150	15294477	+	9327	597	0.33	AT4G14320.1	Os11t0251200-00	+	High	AT4G14320	RPL36aB	AT4G14320|RPL36aB|API2|eL42y|RPL36a B|APICULATA 2|Ribosomal Protein eL42y|FCAALL.124	GO:0003735	F	Os11g0251200	Ankyrin repeat domain containing protein.	-
Pn01g086000	Pn01t086000.06	U9M48_000860	15285150	15294477	+	9327	579	0.33	AT4G14320.1	Os11t0251200-00	+	High	AT4G14320	RPL36aB	AT4G14320|RPL36aB|API2|eL42y|RPL36a B|APICULATA 2|Ribosomal Protein eL42y|FCAALL.124	GO:0003735	F	Os11g0251200	Ankyrin repeat domain containing protein.	-
Pn01g086100	Pn01t086100.01	U9M48_000861	15356793	15357857	+	1064	1065	0.14	AT5G63370.3	Os12t0424700-00	+	High	AT5G63370	CDKG1	AT5G63370|CDKG1|cyclin-dependent kinase G1|K9H21.10|K9H21_10	GO:0004672	F	-	-	-
Pn01g086200	Pn01t086200.01	U9M48_000862	15359453	15361701	+	2248	648	0.15	AT3G09510.1	Os02t0118800-00	+	High	AT3G09510	AT3G09510	AT3G09510|F11F8.9	GO:0003676	F	Os02g0118800	Similar to NBS-LRR disease resistance protein homologue (Fragment).	-
Pn01g086300	Pn01t086300.01	U9M48_000863	15363071	15373128	-	10057	3345	0.08	AT3G14460.1	Os11t0668100-00	+	High	AT3G14460	LRRAC1	AT3G14460|AT3G14460.1|MOA2.7	GO:0005634	C	Os11g0668100	Similar to NB-ARC domain containing protein, expressed.	-
Pn01g086400	Pn01t086400.01	U9M48_000866	15381235	15391029	-	9794	2985	0.37	AT5G53670.1	Os04t0629600-02	+	High	AT5G53670	AT5G53670	AT5G53670|MGN6.1|MGN6_1	GO:0003674	F	Os04g0629600	Similar to Transposase of Tn10 [Oryza sativa (japonica cultivar-group)].	-
Pn01g086500	Pn01t086500.01	U9M48_000864	15393303	15395693	-	2390	2391	0.07	AT5G45470.1	Os04t0152500-01	+	High	AT5G45470	AT5G45470	AT5G45470|MFC19.14|MFC19_14	GO:0003674	F	Os04g0152500	Conserved hypothetical protein.	-
Pn01g086600	Pn01t086600.01	U9M48_000865	15423745	15427754	-	4009	1434	0.19	AT3G14460.1	Os11t0668100-00	+	High	AT3G14460	LRRAC1	AT3G14460|AT3G14460.1|MOA2.7	GO:0005634	C	Os11g0668100	Similar to NB-ARC domain containing protein, expressed.	-
Pn01g086700	Pn01t086700.01	U9M48_000874	15494337	15500124	-	5787	1911	0.26	AT1G60900.1	Os11t0636900-02	-	-	AT1G60900	U2AF65b	AT1G60900|U2AF65b|ATU2AF65B|T7P1.5|T7P1_5	GO:0000243	C	Os11g0636900	U2 snRNP auxiliary factor large subunit A, Response to drought, high salinity, low temperature, and heavy metal exposure	OsU2AF65A
Pn01g086800	Pn01t086800.01	U9M48_000869	15508360	15513047	+	4687	2127	0.19	AT5G10530.1	Os09t0339000-01	+	High	AT5G10530	LecRK-IX.1	AT5G10530|LecRK-IX.1|L-type lectin receptor kinase IX.1|F12B17.120|F12B17_120	GO:0004674	F	Os09g0339000	Protein kinase, core domain containing protein.	-
Pn01g086900	Pn01t086900.01	U9M48_000876	15513530	15514568	+	1038	963	0.15	AT4G23160.3	Os08t0125300-01	+	High	AT4G23160	AT4G23160	AT4G23160|CRK8|cysteine-rich RLK (RECEPTOR-like protein kinase) 8|F21P8.50|F21P8_50	GO:0004672	F	Os08g0125300	Integrase, catalytic core domain containing protein.	-
Pn01g087000	Pn01t087000.01	U9M48_000870	15515623	15517669	-	2046	465	0.12	-	-	+	-	-	-	-	-	-	-	-	-
Pn01g087100	Pn01t087100.01	U9M48_000872	15522031	15534977	-	12946	2319	0.15	AT3G14460.1	Os11t0668100-00	+	High	AT3G14460	LRRAC1	AT3G14460|AT3G14460.1|MOA2.7	GO:0005634	C	Os11g0668100	Similar to NB-ARC domain containing protein, expressed.	-
Pn01g087100	Pn01t087100.02	U9M48_000872	15522031	15525729	-	3698	2463	0.39	AT3G14460.1	Os11t0668100-00	+	High	AT3G14460	LRRAC1	AT3G14460|AT3G14460.1|MOA2.7	GO:0005634	C	Os11g0668100	Similar to NB-ARC domain containing protein, expressed.	-
Pn01g087200	Pn01t087200.01	U9M48_000868	15539454	15540615	+	1161	975	0.1	AT1G16480.1	Os11t0680200-00	+	High	AT1G16480	AT1G16480	AT1G16480|F3O9.28|F3O9_28	GO:0003723	F	-	-	-
Pn01g087300	Pn01t087300.01	U9M48_000867	15557838	15559837	+	1999	1305	0.07	AT1G16130.1	Os04t0368000-01	+	High	AT1G16130	WAKL2	AT1G16130|WAKL2|wall associated kinase-like 2|T24D18.21|T24D18_21	GO:0005509	F	Os04g0368000	Serine/threonine protein kinase-related domain containing protein.	-
Pn01g087400	Pn01t087400.01	U9M48_000875	15562911	15563495	-	584	585	0.28	AT5G42510.1	Os07t0617100-01	+	High	AT5G42510	DIR1	AT5G42510|DIR1|DIRIGENT PROTEIN 1|MDH9.21|MDH9_21	GO:0003674	F	Os07g0617100	Plant disease resistance response protein family protein.	-
Pn01g087500	Pn01t087500.01	U9M48_000873	15566632	15567198	-	566	567	0.26	AT5G42510.1	Os07t0617100-01	+	High	AT5G42510	DIR1	AT5G42510|DIR1|DIRIGENT PROTEIN 1|MDH9.21|MDH9_21	GO:0003674	F	Os07g0617100	Plant disease resistance response protein family protein.	-
Pn01g087600	Pn01t087600.01	U9M48_000871	15570151	15575183	-	5032	1197	0.15	AT3G13510.1	Os07t0573400-01	-	-	AT3G13510	AT3G13510	AT3G13510|MRP15.17	GO:0003674	F	Os07g0573400	Protein of unknown function DUF239, plant domain containing protein.	-
Pn01g087700	Pn01t087700.02	U9M48_000881	15589693	15591779	-	2086	480	0.34	-	Os03t0388300-01	+	-	-	-	-	-	-	Os03g0388300	Conserved hypothetical protein.	-
Pn01g087800	Pn01t087800.01	U9M48_000880	15613445	15620154	-	6709	1293	0.16	AT1G02390.1	Os11t0679700-01	+	High	AT1G02390	GPAT2	AT1G02390|ATGPAT2|GPAT2|GLYCEROL-3-PHOSPHATE sn-2-ACYLTRANSFERASE 2|T6A9.8|T6A9_8	GO:0004366	F	Os11g0679700	Glycerol-3-phosphate acyltransferase, Anther development, Pollen formation	OsGPAT3
Pn01g087900	Pn01t087900.01	U9M48_000878	15614475	15615272	+	797	792	0.44	-	Os11t0656500-01	+	High	-	-	-	-	-	Os11g0656500	Integrase, catalytic core domain containing protein.	-
Pn01g088000	Pn01t088000.01	U9M48_000877	15615381	15618672	+	3291	2820	0.3	AT4G23160.3	Os11t0656500-01	+	High	AT4G23160	AT4G23160	AT4G23160|CRK8|cysteine-rich RLK (RECEPTOR-like protein kinase) 8|F21P8.50|F21P8_50	GO:0004672	F	Os11g0656500	Integrase, catalytic core domain containing protein.	-
Pn01g088100	Pn01t088100.01	U9M48_000879	15621687	15622460	-	773	774	0.14	AT1G13530.1	Os08t0413100-00	+	High	AT1G13530	S-P30	AT1G13530|SNAP30|soluble N-ethylmaleimide-sensitive factor (NSF) adaptor protein 30|F13B4.17|F13B4_17	GO:0003674	F	Os08g0413100	Protein of unknown function DUF1262 domain containing protein.	-
Pn01g088200	Pn01t088200.01	U9M48_000884	15633571	15637407	+	3836	3279	0.36	-	Os04t0191000-01	+	High	-	-	-	-	-	Os04g0191000	Similar to OSIGBa0114M03.4 protein.	-
Pn01g088300	Pn01t088300.01	U9M48_000883	15638377	15641437	-	3060	345	0.44	-	-	+	-	-	-	-	-	-	-	-	-
Pn01g088400	Pn01t088400.01	U9M48_000882	15643937	15647634	-	3697	429	0.42	-	-	+	-	-	-	-	-	-	-	-	-
Pn01g088500	Pn01t088500.01	U9M48_000886	15719813	15722704	-	2891	2871	0.37	-	Os04t0191000-01	+	High	-	-	-	-	-	Os04g0191000	Similar to OSIGBa0114M03.4 protein.	-
Pn01g088600	Pn01t088600.01	U9M48_000885	15723279	15723798	+	519	276	0.28	-	-	+	-	-	-	-	-	-	-	-	-
Pn01g088700	Pn01t088700.01	U9M48_000887	15734258	15734891	-	633	627	0.43	-	Os03t0627900-01	+	High	-	-	-	-	-	Os03g0627900	Similar to H0102C09.1 protein.	-
Pn01g088800	Pn01t088800.01	U9M48_000889	15804218	15807450	-	3232	3045	0.09	-	Os04t0191000-01	+	High	-	-	-	-	-	Os04g0191000	Similar to OSIGBa0114M03.4 protein.	-
Pn01g088900	Pn01t088900.01	U9M48_000888	15809754	15810317	-	563	564	0.21	-	-	+	-	-	-	-	-	-	-	-	-
Pn01g089000	Pn01t089000.02	U9M48_000890	15921006	15922259	+	1253	1137	0.33	-	Os12t0142900-02	+	High	-	-	-	-	-	Os12g0142900	Similar to H0321H01.8 protein.	-
Pn01g089000	Pn01t089000.01	U9M48_000890	15922262	15923875	+	1613	1368	0.3	-	Os03t0627900-01	+	High	-	-	-	-	-	Os03g0627900	Similar to H0102C09.1 protein.	-
Pn01g089100	Pn01t089100.01	U9M48_000892	15939535	15940257	-	722	723	0.42	-	Os03t0627900-01	+	High	-	-	-	-	-	Os03g0627900	Similar to H0102C09.1 protein.	-
Pn01g089200	Pn01t089200.01	U9M48_000891	15941514	15942539	-	1025	1026	0.38	-	Os12t0142900-02	+	High	-	-	-	-	-	Os12g0142900	Similar to H0321H01.8 protein.	-
Pn01g089300	Pn01t089300.01	U9M48_000893	16030331	16033339	+	3008	1836	0.29	-	Os03t0627900-01	+	High	-	-	-	-	-	Os03g0627900	Similar to H0102C09.1 protein.	-
Pn01g089400	Pn01t089400.01	U9M48_000894	16077232	16079444	-	2212	378	0.38	-	-	+	-	-	-	-	-	-	-	-	-
Pn01g089500	Pn01t089500.01	U9M48_000895	16094383	16094610	+	227	228	0.2	-	-	+	-	-	-	-	-	-	-	-	-
Pn01g089600	Pn01t089600.01	U9M48_000896	16120146	16120550	-	404	405	0.42	-	-	+	-	-	-	-	-	-	-	-	-
Pn01g089700	Pn01t089700.01	U9M48_000900	16190332	16190667	+	335	336	0.46	AT1G13470.1	Os08t0413100-00	+	High	AT1G13470	AT1G13470	AT1G13470|T6J4.20|T6J4_20	GO:0003674	F	Os08g0413100	Protein of unknown function DUF1262 domain containing protein.	-
Pn01g089800	Pn01t089800.01	U9M48_000898	16191215	16191939	+	724	651	0.34	AT1G13520.1	Os08t0413500-00	+	High	AT1G13520	AT1G13520	AT1G13520|F13B4.3|F13B4_3	GO:0003674	F	Os08g0413500	Hypothetical conserved gene.	-
Pn01g089900	Pn01t089900.01	U9M48_000899	16221017	16225601	+	4584	1719	0.28	AT1G43722.1	Os11t0202600-01	+	High	AT1G43722	AT1G43722	AT1G43722	GO:0003674	F	Os11g0202600	Similar to OSIGBa0126J24.2 protein.	-
Pn01g090000	Pn01t090000.01	U9M48_000901	16225777	16235842	-	10065	2541	0.29	AT5G10530.1	Os09t0339000-01	+	High	AT5G10530	LecRK-IX.1	AT5G10530|LecRK-IX.1|L-type lectin receptor kinase IX.1|F12B17.120|F12B17_120	GO:0004674	F	Os09g0339000	Protein kinase, core domain containing protein.	-
Pn01g090000	Pn01t090000.02	U9M48_000901	16235846	16245924	-	10078	2754	0.27	AT5G10530.1	Os09t0339000-01	+	High	AT5G10530	LecRK-IX.1	AT5G10530|LecRK-IX.1|L-type lectin receptor kinase IX.1|F12B17.120|F12B17_120	GO:0004674	F	Os09g0339000	Protein kinase, core domain containing protein.	-
Pn01g090100	Pn01t090100.01	U9M48_000902	16248266	16248688	-	422	423	0.32	-	-	+	-	-	-	-	-	-	-	-	-
Pn01g090200	Pn01t090200.01	U9M48_000897	16261849	16262909	+	1060	999	0.23	AT3G24255.7	Os11t0672600-01	+	High	AT3G24255	AT3G24255	AT3G24255|K13K6.3	GO:0003674	F	Os11g0672600	Reverse transcriptase domain containing protein.	-
Pn01g090300	Pn01t090300.01	U9M48_000903	16276318	16276755	-	437	438	0.35	AT2G28960.2	Os09t0334800-01	+	-	AT2G28960	AT2G28960	AT2G28960|T9I4.4|T9I4_4	GO:0004674	F	Os09g0334800	Similar to protein kinase.	-
Pn01g090400	Pn01t090400.01	U9M48_000906	16285642	16292354	+	6712	1833	0.22	AT1G21240.1	Os04t0370100-01	+	High	AT1G21240	WAK3	AT1G21240|WAK3|wall associated kinase 3|F16F4.8|F16F4_8	GO:0005509	F	Os04g0370100	Similar to OSIGBa0107E14.7 protein.	-
Pn01g090400	Pn01t090400.02	U9M48_000906	16292110	16301604	+	9494	966	0.39	AT1G21240.1	Os09t0561600-01	+	High	AT1G21240	WAK3	AT1G21240|WAK3|wall associated kinase 3|F16F4.8|F16F4_8	GO:0005509	F	Os09g0561600	Wall-associated receptor-like kinase, Regulation of early embryo sac development, Female gametophyte development, Positive regulation of rice blast resistance	DEES1, WAK91, OsWAK91, OsDEES1
Pn01g090500	Pn01t090500.01	U9M48_000905	16322718	16330030	+	7312	339	0.2	-	-	+	-	-	-	-	-	-	-	-	-
Pn01g090500	Pn01t090500.03	U9M48_000905	16322718	16330030	+	7312	339	0.08	-	-	+	-	-	-	-	-	-	-	-	-
Pn01g090500	Pn01t090500.02	U9M48_000905	16325501	16330030	+	4529	651	0.46	AT5G51280.1	Os02t0150100-02	+	High	AT5G51280	AT5G51280	AT5G51280|MWD22.23|MWD22_23	GO:0000398	P	Os02g0150100	Similar to DEAD-box protein abstrakt.	-
Pn01g090500	Pn01t090500.04	U9M48_000905	16325501	16330030	+	4529	651	0.31	AT5G51280.1	Os02t0150100-02	+	High	AT5G51280	AT5G51280	AT5G51280|MWD22.23|MWD22_23	GO:0000398	P	Os02g0150100	Similar to DEAD-box protein abstrakt.	-
Pn01g090600	Pn01t090600.01	U9M48_000904	16333670	16334944	+	1274	1275	0.04	AT1G13520.1	Os08t0413100-00	+	High	AT1G13520	AT1G13520	AT1G13520|F13B4.3|F13B4_3	GO:0003674	F	Os08g0413100	Protein of unknown function DUF1262 domain containing protein.	-
Pn01g090700	Pn01t090700.01	U9M48_000909	16337751	16338191	-	440	441	0.24	-	Os07t0617500-00	+	High	-	-	-	-	-	Os07g0617500	Plant disease resistance response protein family protein.	-
Pn01g090800	Pn01t090800.01	U9M48_000907	16350236	16350745	+	509	510	0.29	-	-	-	-	-	-	-	-	-	-	-	-
Pn01g090900	Pn01t090900.01	U9M48_000910	16370029	16373896	-	3867	267	0.32	-	-	+	-	-	-	-	-	-	-	-	-
Pn01g091000	Pn01t091000.01	U9M48_000908	16381508	16384176	-	2668	2661	0.08	AT4G23160.3	Os11t0656500-01	+	High	AT4G23160	AT4G23160	AT4G23160|CRK8|cysteine-rich RLK (RECEPTOR-like protein kinase) 8|F21P8.50|F21P8_50	GO:0004672	F	Os11g0656500	Integrase, catalytic core domain containing protein.	-
Pn01g091100	Pn01t091100.01	U9M48_000911	16384188	16384547	-	359	360	0.44	-	-	+	-	-	-	-	-	-	-	-	-
Pn01g091200	Pn01t091200.01	U9M48_000914	16394232	16395542	+	1310	183	0.44	-	-	+	-	-	-	-	-	-	-	-	-
Pn01g091300	Pn01t091300.01	U9M48_000915	16400678	16400872	-	194	195	0.44	-	-	+	-	-	-	-	-	-	-	-	-
Pn01g091400	Pn01t091400.01	U9M48_000912	16424536	16425428	+	892	399	0	-	-	+	-	-	-	-	-	-	-	-	-
Pn01g091500	Pn01t091500.01	U9M48_000913	16432773	16437048	+	4275	4125	0.02	AT4G23160.3	Os11t0656500-01	+	High	AT4G23160	AT4G23160	AT4G23160|CRK8|cysteine-rich RLK (RECEPTOR-like protein kinase) 8|F21P8.50|F21P8_50	GO:0004672	F	Os11g0656500	Integrase, catalytic core domain containing protein.	-
Pn01g091600	Pn01t091600.01	U9M48_000919	16514382	16517214	-	2832	2796	0.05	AT3G14470.2	Os11t0668100-00	-	-	AT3G14470	LRR4	AT3G14470|AT3G14470.1|MOA2.9	GO:0005576	C	Os11g0668100	Similar to NB-ARC domain containing protein, expressed.	-
Pn01g091700	Pn01t091700.01	U9M48_000918	16541599	16544666	-	3067	2172	0.14	AT3G14470.2	Os11t0682501-00	+	High	AT3G14470	LRR4	AT3G14470|AT3G14470.1|MOA2.9	GO:0005576	C	-	-	-
Pn01g091800	Pn01t091800.01	U9M48_000917	16554329	16558608	-	4279	711	0.18	-	-	+	-	-	-	-	-	-	-	-	-
Pn01g091900	Pn01t091900.01	U9M48_000916	16564181	16568913	-	4732	3300	0	AT3G14470.2	Os11t0668100-00	+	High	AT3G14470	LRR4	AT3G14470|AT3G14470.1|MOA2.9	GO:0005576	C	Os11g0668100	Similar to NB-ARC domain containing protein, expressed.	-
Pn01g092000	Pn01t092000.01	U9M48_000923	16583544	16592974	+	9430	2325	0.11	AT1G21240.1	Os04t0370100-01	+	High	AT1G21240	WAK3	AT1G21240|WAK3|wall associated kinase 3|F16F4.8|F16F4_8	GO:0005509	F	Os04g0370100	Similar to OSIGBa0107E14.7 protein.	-
Pn01g092100	Pn01t092100.01	U9M48_000926	16594005	16594250	+	245	246	0.39	-	Os06t0684500-01	+	-	-	-	-	-	-	Os06g0684500	Conserved hypothetical protein.	-
Pn01g092200	Pn01t092200.01	U9M48_000925	16594315	16594722	+	407	408	0.31	-	Os06t0684500-01	+	-	-	-	-	-	-	Os06g0684500	Conserved hypothetical protein.	-
Pn01g092300	Pn01t092300.01	U9M48_000921	16607666	16612856	+	5190	2652	0.07	AT1G21240.1	Os04t0370100-01	+	High	AT1G21240	WAK3	AT1G21240|WAK3|wall associated kinase 3|F16F4.8|F16F4_8	GO:0005509	F	Os04g0370100	Similar to OSIGBa0107E14.7 protein.	-
Pn01g092400	Pn01t092400.01	U9M48_000922	16614685	16616302	+	1617	1386	0.07	AT2G45570.1	Os10t0171500-02	+	High	AT2G45570	CYP76C2	AT2G45570|CYP76C2|cytochrome P450, family 76, subfamily C, polypeptide 2|F17K2.10	GO:0005506	F	Os10g0171500	Similar to Cytochrome P450 family protein, expressed.	-
Pn01g092500	Pn01t092500.01	U9M48_000932	16634718	16635362	+	644	645	0.47	-	Os04t0370100-01	+	High	-	-	-	-	-	Os04g0370100	Similar to OSIGBa0107E14.7 protein.	-
Pn01g092600	Pn01t092600.01	U9M48_000931	16635494	16635781	+	287	288	0.47	AT1G21240.1	Os09t0471550-01	+	High	AT1G21240	WAK3	AT1G21240|WAK3|wall associated kinase 3|F16F4.8|F16F4_8	GO:0005509	F	Os09g0471550	EGF-like calcium-binding domain containing protein.	-
Pn01g092700	Pn01t092700.01	U9M48_000927	16639879	16643130	+	3251	1353	0.36	AT1G21230.1	Os04t0368000-01	+	High	AT1G21230	WAK5	AT1G21230|WAK5|wall associated kinase 5|F16F4.9|F16F4_9	GO:0005509	F	Os04g0368000	Serine/threonine protein kinase-related domain containing protein.	-
Pn01g092800	Pn01t092800.01	U9M48_000929	16643784	16644751	+	967	897	0.42	AT2G45560.2	Os10t0171500-01	+	High	AT2G45560	CYP76C1	AT2G45560|CYP76C1|cytochrome P450, family 76, subfamily C, polypeptide 1|F17K2.9	GO:0004497	F	Os10g0171500	Similar to Cytochrome P450 CYP76H18.	-
Pn01g092900	Pn01t092900.01	U9M48_000930	16648979	16649824	+	845	846	0.42	-	Os04t0370100-01	+	High	-	-	-	-	-	Os04g0370100	Similar to OSIGBa0107E14.7 protein.	-
Pn01g093000	Pn01t093000.01	U9M48_000933	16653942	16658555	-	4613	4614	0.35	-	Os04t0191000-01	+	High	-	-	-	-	-	Os04g0191000	Similar to OSIGBa0114M03.4 protein.	-
Pn01g093100	Pn01t093100.01	U9M48_000924	16667897	16668982	+	1085	1086	0.31	AT1G16130.1	Os04t0368000-01	+	High	AT1G16130	WAKL2	AT1G16130|WAKL2|wall associated kinase-like 2|T24D18.21|T24D18_21	GO:0005509	F	Os04g0368000	Serine/threonine protein kinase-related domain containing protein.	-
Pn01g093200	Pn01t093200.01	U9M48_000928	16669397	16671847	+	2450	702	0.38	AT2G45560.1	Os10t0171300-01	+	High	AT2G45560	CYP76C1	AT2G45560|CYP76C1|cytochrome P450, family 76, subfamily C, polypeptide 1|F17K2.9	GO:0004497	F	Os10g0171300	Cytochrome P450 family protein.	-
Pn01g093300	Pn01t093300.01	U9M48_000920	16679697	16683767	+	4070	2379	0.07	AT1G21230.1	Os04t0370100-01	+	High	AT1G21230	WAK5	AT1G21230|WAK5|wall associated kinase 5|F16F4.9|F16F4_9	GO:0005509	F	Os04g0370100	Similar to OSIGBa0107E14.7 protein.	-
Pn01g093400	Pn01t093400.01	U9M48_000939	16684736	16687908	+	3172	618	0.36	AT3G48310.1	Os10t0171500-02	+	High	AT3G48310	CYP71A22	AT3G48310|CYP71A22|cytochrome P450, family 71, subfamily A, polypeptide 22	GO:0005506	F	Os10g0171500	Similar to Cytochrome P450 family protein, expressed.	-
Pn01g093500	Pn01t093500.01	U9M48_000935	16694956	16700822	+	5866	2382	0.07	AT1G21230.1	Os04t0368000-01	+	High	AT1G21230	WAK5	AT1G21230|WAK5|wall associated kinase 5|F16F4.9|F16F4_9	GO:0005509	F	Os04g0368000	Serine/threonine protein kinase-related domain containing protein.	-
Pn01g093600	Pn01t093600.01	U9M48_000934	16726922	16737089	+	10167	2340	0.07	AT1G21270.1	Os04t0370100-01	+	High	AT1G21270	WAK2	AT1G21270|WAK2|wall-associated kinase 2|F16F4.5|F16F4_5	GO:0005509	F	Os04g0370100	Similar to OSIGBa0107E14.7 protein.	-
Pn01g093700	Pn01t093700.01	U9M48_000936	16737723	16739530	+	1807	963	0.08	AT2G45550.1	Os10t0171500-01	+	High	AT2G45550	CYP76C4	AT2G45550|CYP76C4|cytochrome P450, family 76, subfamily C, polypeptide 4|F17K2.8	GO:0005506	F	Os10g0171500	Similar to Cytochrome P450 CYP76H18.	-
Pn01g093800	Pn01t093800.01	U9M48_000940	16743692	16748921	-	5229	1005	0.08	AT3G13662.1	Os12t0247700-01	+	High	AT3G13662	DIR8	AT3G13662|DIR8|DIRIGENT PROTEIN 8|MMM17.6	GO:0003674	F	Os12g0247700	Mannose-binding jacalin-related lectin, Response to DNA damage from ionizing radiation, Resistant against fungal pathogens	OsJAC1
Pn01g093900	Pn01t093900.01	U9M48_000937	16757554	16757793	+	239	240	0.32	-	-	-	-	-	-	-	-	-	-	-	-
Pn01g094000	Pn01t094000.01	U9M48_000938	16764407	16769710	+	5303	3972	0.3	-	Os08t0208400-02	+	High	-	-	-	-	-	Os08g0208400	Transposon, En/Spm-like domain containing protein.	-
Pn01g094100	Pn01t094100.01	U9M48_000943	16783259	16786877	+	3618	1752	0.11	AT1G03670.1	Os11t0435800-00	+	High	AT1G03670	AT1G03670	AT1G03670|F21B7.27	GO:0003674	F	Os11g0435800	Ankyrin repeat domain containing protein.	-
Pn01g094200	Pn01t094200.01	U9M48_000941	16788344	16792465	+	4121	3549	0.06	AT3G47570.1	Os11t0208900-01	+	High	AT3G47570	AT3G47570	AT3G47570|F1P2.120	GO:0004674	F	Os11g0208900	Leucine rich repeat containing protein kinase.	-
Pn01g094300	Pn01t094300.01	U9M48_000949	16796504	16797185	-	681	651	0.09	AT5G19000.3	Os11t0622600-00	+	High	AT5G19000	BPM1	AT5G19000|ATBPM1|BTB-POZ AND MATH DOMAIN 1|AT5G19000.1|T16G12.40|T16G12_40	GO:0005634	C	Os11g0622600	TRAF-type domain containing protein.	-
Pn01g094400	Pn01t094400.01	U9M48_000945	16797228	16803110	+	5882	1275	0.29	AT1G13490.2	Os08t0413100-00	+	High	AT1G13490	AT1G13490	AT1G13490|F13B4.1|F13B4_1	GO:0008150	P	Os08g0413100	Protein of unknown function DUF1262 domain containing protein.	-
Pn01g094500	Pn01t094500.01	U9M48_000946	16812701	16813357	+	656	657	0.31	-	-	+	-	-	-	-	-	-	-	-	-
Pn01g094600	Pn01t094600.01	U9M48_000948	16857781	16860935	-	3154	1509	0.09	AT5G13930.1	Os10t0162856-00	+	High	AT5G13930	TT4	AT5G13930|CHS|ATCHS|CHALCONE SYNTHASE|AT5G13930.1|MAC12.28|MAC12_28|CHALCONE SYNTHASE|CHALCONE/STILBENE SYNTHASE|NARINGENIN-CHALCONE SYNTHASE	GO:0005737	C	Os10g0162856	Similar to Chalcone and stilbene synthases, N-terminal domain containing protein.	-
Pn01g094700	Pn01t094700.01	U9M48_000942	16863672	16875754	+	12082	4074	0.1	AT3G55320.1	Os03t0280000-01	+	High	AT3G55320	ABCB20	AT3G55320|PGP20|P-glycoprotein 20|AT3G55320.1|T26I12.200	GO:0009507	C	Os03g0280000	Similar to MDR-like ABC transporter.	-
Pn01g094800	Pn01t094800.01	U9M48_000944	16877540	16881694	+	4154	2814	0.18	AT3G05850.1	Os08t0326300-01	+	High	AT3G05850	MUG7	AT3G05850|AT3G05850.1|F10A16.15|F10A16_15	GO:0005634	C	Os08g0326300	Transposase, MuDR, plant domain containing protein.	-
Pn01g094900	Pn01t094900.01	U9M48_000947	16885280	16888958	-	3678	1884	0.1	AT2G01820.1	Os11t0608300-01	+	High	AT2G01820	TMK3	AT2G01820|TMK3|Transmembrane kinase 3|T23K3.1|T23K3_1	GO:0004674	F	Os11g0608300	Barley stem rust resistance protein.	-
Pn01g094900	Pn01t094900.02	U9M48_000947	16885280	16888958	-	3678	1866	0.1	AT2G01820.1	Os11t0608300-01	+	High	AT2G01820	TMK3	AT2G01820|TMK3|Transmembrane kinase 3|T23K3.1|T23K3_1	GO:0004674	F	Os11g0608300	Barley stem rust resistance protein.	-
Pn01g095000	Pn01t095000.01	U9M48_000953	16905923	16911223	-	5300	1017	0.16	-	-	+	-	-	-	-	-	-	-	-	-
Pn01g095100	Pn01t095100.01	U9M48_000954	16935337	16940273	-	4936	3588	0.23	AT3G14470.2	Os11t0668100-00	+	High	AT3G14470	LRR4	AT3G14470|AT3G14470.1|MOA2.9	GO:0005576	C	Os11g0668100	Similar to NB-ARC domain containing protein, expressed.	-
Pn01g095200	Pn01t095200.01	U9M48_000959	16948759	16949400	-	641	642	0.48	-	Os06t0279900-00	+	High	-	-	-	-	-	Os06g0279900	Similar to NB-ARC domain containing protein, expressed.	-
Pn01g095300	Pn01t095300.01	U9M48_000952	16950292	16952851	-	2559	2283	0.16	AT3G14460.1	Os04t0111100-00	+	High	AT3G14460	LRRAC1	AT3G14460|AT3G14460.1|MOA2.7	GO:0005634	C	Os04g0111100	Similar to H0215A08.1 protein.	-
Pn01g095400	Pn01t095400.01	U9M48_000951	16964524	16969023	-	4499	3666	0.12	AT3G14460.1	Os11t0668100-00	+	High	AT3G14460	LRRAC1	AT3G14460|AT3G14460.1|MOA2.7	GO:0005634	C	Os11g0668100	Similar to NB-ARC domain containing protein, expressed.	-
Pn01g095500	Pn01t095500.01	U9M48_000950	16971467	16973598	-	2131	1917	0.07	AT3G03050.1	Os07t0553000-00	+	High	AT3G03050	CSLD3	AT3G03050|KJK|ATCSLD3|RHD7|KOJAK|CELLULOSE SYNTHASE LIKE D3|ROOT HAIR DEFECTIVE 7|AT3G03050.1|T17B22.26|T17B22_26	GO:0005794	C	-	-	-
Pn01g095600	Pn01t095600.01	U9M48_000958	16981471	16982494	-	1023	957	0.35	AT3G14470.2	Os06t0279900-00	+	High	AT3G14470	LRR4	AT3G14470|AT3G14470.1|MOA2.9	GO:0005576	C	Os06g0279900	Similar to NB-ARC domain containing protein, expressed.	-
Pn01g095700	Pn01t095700.01	U9M48_000955	16982643	16984149	-	1506	1464	0.24	AT3G14460.1	Os11t0682501-00	-	-	AT3G14460	LRRAC1	AT3G14460|AT3G14460.1|MOA2.7	GO:0005634	C	-	-	-
Pn01g095800	Pn01t095800.01	U9M48_000957	16985050	16985289	-	239	240	0.45	-	-	+	-	-	-	-	-	-	-	-	-
Pn01g095900	Pn01t095900.01	U9M48_000956	16986026	16986946	-	920	921	0.3	-	-	+	-	-	-	-	-	-	-	-	-
Pn01g096000	Pn01t096000.01	U9M48_000960	16995398	16999398	+	4000	2730	0.02	AT4G38180.1	Os02t0202800-01	+	High	AT4G38180	FRS5	AT4G38180|AT4G38180.1|F20D10.300|F20D10_300	GO:0005634	C	Os02g0202800	FAR1 domain containing protein.	-
Pn01g096100	Pn01t096100.01	U9M48_000964	16995565	16999398	-	3833	258	0.45	-	-	+	-	-	-	-	-	-	-	-	-
Pn01g096200	Pn01t096200.01	U9M48_000963	17027166	17030003	+	2837	2382	0.11	AT3G24255.5	Os03t0643433-00	+	High	AT3G24255	AT3G24255	AT3G24255|K13K6.3	GO:0003674	F	Os03g0643433	Similar to J013022N21, full insert sequence.	-
Pn01g096300	Pn01t096300.01	U9M48_000962	17043838	17045682	+	1844	933	0.19	AT5G10530.1	Os09t0341100-00	+	High	AT5G10530	LecRK-IX.1	AT5G10530|LecRK-IX.1|L-type lectin receptor kinase IX.1|F12B17.120|F12B17_120	GO:0004674	F	Os09g0341100	Similar to protein kinase.	-
Pn01g096400	Pn01t096400.01	U9M48_000961	17077720	17085906	+	8186	966	0.11	-	-	+	-	-	-	-	-	-	-	-	-
Pn01g096500	Pn01t096500.01	U9M48_000967	17091404	17094316	-	2912	1365	0.02	AT2G13770.1	Os06t0597250-00	+	High	AT2G13770	AT2G13770	AT2G13770|F13J11.12|F13J11_12	GO:0003674	F	Os06g0597250	Similar to B protein.	-
Pn01g096600	Pn01t096600.01	U9M48_000968	17142786	17147272	-	4486	3645	0.12	AT3G14460.1	Os11t0668100-00	+	High	AT3G14460	LRRAC1	AT3G14460|AT3G14460.1|MOA2.7	GO:0005634	C	Os11g0668100	Similar to NB-ARC domain containing protein, expressed.	-
Pn01g096700	Pn01t096700.01	U9M48_000970	17149716	17150270	-	554	555	0.4	AT1G02730.1	Os07t0553000-00	+	High	AT1G02730	CSLD5	AT1G02730|ATCSLD5|CSLD5|SOS6|cellulose synthase-like D5|CELLULOSE SYNTHASE LIKE D5|SALT OVERLY SENSITIVE 6|AT1G02730.1|T14P4.29	GO:0005794	C	-	-	-
Pn01g096800	Pn01t096800.01	U9M48_000969	17150300	17152543	-	2243	1935	0.16	AT3G03050.1	Os07t0552800-01	+	High	AT3G03050	CSLD3	AT3G03050|KJK|ATCSLD3|RHD7|KOJAK|CELLULOSE SYNTHASE LIKE D3|ROOT HAIR DEFECTIVE 7|AT3G03050.1|T17B22.26|T17B22_26	GO:0005794	C	Os07g0552800	Cellulose synthase like protein F2	OsCSLF2
Pn01g096900	Pn01t096900.01	U9M48_000966	17160354	17164635	+	4281	1458	0.34	AT1G16480.2	Os05t0212100-01	+	High	AT1G16480	AT1G16480	AT1G16480|F3O9.28|F3O9_28	GO:0003723	F	Os05g0212100	Asp/Glu racemase, active site domain containing protein.	-
Pn01g097000	Pn01t097000.02	U9M48_000965	17169799	17178979	+	9180	2028	0.26	AT1G21230.1	Os04t0370100-01	+	High	AT1G21230	WAK5	AT1G21230|WAK5|wall associated kinase 5|F16F4.9|F16F4_9	GO:0005509	F	Os04g0370100	Similar to OSIGBa0107E14.7 protein.	-
Pn01g097000	Pn01t097000.01	U9M48_000965	17178986	17188122	+	9136	1638	0.3	AT1G21240.1	Os04t0370100-01	+	High	AT1G21240	WAK3	AT1G21240|WAK3|wall associated kinase 3|F16F4.8|F16F4_8	GO:0005509	F	Os04g0370100	Similar to OSIGBa0107E14.7 protein.	-
Pn01g097100	Pn01t097100.01	U9M48_000971	17189709	17198335	+	8626	1800	0.08	AT2G45550.1	Os03t0248200-01	+	High	AT2G45550	CYP76C4	AT2G45550|CYP76C4|cytochrome P450, family 76, subfamily C, polypeptide 4|F17K2.8	GO:0005506	F	Os03g0248200	Similar to Cytochrome P450 family protein, expressed.	-
Pn01g097200	Pn01t097200.01	U9M48_000973	17251564	17253572	+	2008	1338	0.02	AT1G21230.1	Os04t0368000-01	-	-	AT1G21230	WAK5	AT1G21230|WAK5|wall associated kinase 5|F16F4.9|F16F4_9	GO:0005509	F	Os04g0368000	Serine/threonine protein kinase-related domain containing protein.	-
Pn01g097300	Pn01t097300.01	U9M48_000972	17259377	17264200	-	4823	1299	0.13	-	Os12t0539700-01	-	-	-	-	-	-	-	Os12g0539700	Conserved hypothetical protein.	-
Pn01g097400	Pn01t097400.01	U9M48_000978	17273542	17284257	+	10715	2682	0.21	AT2G45560.1	Os10t0171500-02	+	High	AT2G45560	CYP76C1	AT2G45560|CYP76C1|cytochrome P450, family 76, subfamily C, polypeptide 1|F17K2.9	GO:0004497	F	Os10g0171500	Similar to Cytochrome P450 family protein, expressed.	-
Pn01g097500	Pn01t097500.01	U9M48_000974	17273575	17274392	-	817	813	0.4	AT2G45560.2	Os10t0171500-01	-	-	AT2G45560	CYP76C1	AT2G45560|CYP76C1|cytochrome P450, family 76, subfamily C, polypeptide 1|F17K2.9	GO:0004497	F	Os10g0171500	Similar to Cytochrome P450 CYP76H18.	-
Pn01g097600	Pn01t097600.01	U9M48_000975	17274706	17275104	-	398	384	0.43	AT2G45580.2	Os02t0500700-00	+	-	AT2G45580	CYP76C3	AT2G45580|CYP76C3|cytochrome P450, family 76, subfamily C, polypeptide 3|F17K2.11	GO:0004497	F	Os02g0500700	Similar to Cytochrome P450 family protein.	-
Pn01g097700	Pn01t097700.01	U9M48_000976	17339460	17342779	+	3319	2085	0.14	AT3G47570.1	Os11t0208900-01	-	-	AT3G47570	AT3G47570	AT3G47570|F1P2.120	GO:0004674	F	Os11g0208900	Leucine rich repeat containing protein kinase.	-
Pn01g097800	Pn01t097800.01	U9M48_000980	17343949	17344437	-	488	489	0.19	AT1G65870.1	Os07t0617500-00	+	High	AT1G65870	DIR21	AT1G65870|DIR21|DIRIGENT PROTEIN 21|F12P19.3|F12P19_3	GO:0003674	F	Os07g0617500	Plant disease resistance response protein family protein.	-
Pn01g097900	Pn01t097900.01	U9M48_000977	17364783	17366297	+	1514	1515	0.2	AT3G24255.5	Os11t0672600-01	+	High	AT3G24255	AT3G24255	AT3G24255|K13K6.3	GO:0003674	F	Os11g0672600	Reverse transcriptase domain containing protein.	-
Pn01g098000	Pn01t098000.01	U9M48_000982	17367193	17367564	-	371	372	0.38	AT1G13500.1	Os08t0413100-00	-	-	AT1G13500	AT1G13500	AT1G13500|F13B4.2|F13B4_2	GO:0003674	F	Os08g0413100	Protein of unknown function DUF1262 domain containing protein.	-
Pn01g098100	Pn01t098100.01	U9M48_000981	17367591	17368472	-	881	882	0.2	AT1G13480.1	Os08t0413100-00	+	High	AT1G13480	AT1G13480	AT1G13480|T6J4.21|T6J4_21	GO:0003674	F	Os08g0413100	Protein of unknown function DUF1262 domain containing protein.	-
Pn01g098200	Pn01t098200.01	U9M48_000983	17372774	17375732	+	2958	2934	0.08	AT3G29750.1	Os04t0191000-01	+	High	AT3G29750	AT3G29750	AT3G29750|MOD1.18	GO:0003674	F	Os04g0191000	Similar to OSIGBa0114M03.4 protein.	-
Pn01g098300	Pn01t098300.01	U9M48_000979	17379271	17383041	+	3770	396	0.34	-	-	+	-	-	-	-	-	-	-	-	-
Pn01g098400	Pn01t098400.01	U9M48_000987	17386395	17387821	+	1426	1062	0.29	AT1G21250.1	Os04t0275100-01	+	High	AT1G21250	WAK1	AT1G21250|WAK1|PRO25|AtWAK1|cell wall-associated kinase 1|F16F4.6|F16F4_6|SERINE THREONINE KINASE	GO:0005509	F	Os04g0275100	Serine/threonine protein kinase-related domain containing protein.	-
Pn01g098500	Pn01t098500.01	U9M48_000995	17391434	17394573	+	3139	1200	0.29	AT1G16130.1	Os04t0368000-01	+	High	AT1G16130	WAKL2	AT1G16130|WAKL2|wall associated kinase-like 2|T24D18.21|T24D18_21	GO:0005509	F	Os04g0368000	Serine/threonine protein kinase-related domain containing protein.	-
Pn01g098600	Pn01t098600.01	U9M48_000991	17395733	17398270	-	2537	366	0.43	AT1G51780.1	Os07t0249700-01	-	-	AT1G51780	ILL5	AT1G51780|AT1G51780.1|F19C24.29|F19C24_29	GO:0009507	C	Os07g0249700	Similar to IAA-amino acid hydrolase ILR1-like 7.	-
Pn01g098700	Pn01t098700.01	U9M48_000985	17399566	17407183	+	7617	5178	0.28	AT4G23160.3	cds-BAC19858.1	+	High	AT4G23160	AT4G23160	AT4G23160|CRK8|cysteine-rich RLK (RECEPTOR-like protein kinase) 8|F21P8.50|F21P8_50	GO:0004672	F	-	-	-
Pn01g098800	Pn01t098800.01	U9M48_000986	17409640	17424481	+	14841	3441	0.3	AT1G21270.1	Os04t0368000-01	-	-	AT1G21270	WAK2	AT1G21270|WAK2|wall-associated kinase 2|F16F4.5|F16F4_5	GO:0005509	F	Os04g0368000	Serine/threonine protein kinase-related domain containing protein.	-
Pn01g098900	Pn01t098900.01	U9M48_000988	17424511	17431400	+	6889	414	0.41	AT1G33720.5	Os03t0248300-01	+	-	AT1G33720	CYP76C6	AT1G33720|CYP76C6|cytochrome P450, family 76, subfamily C, polypeptide 6|F14M2.15|F14M2_15	GO:0005506	F	Os03g0248300	Similar to Cytochrome P450 76C4 (EC 1.14.-.-).	-
Pn01g098900	Pn01t098900.02	U9M48_000988	17424511	17431400	+	6889	258	0.41	AT3G61040.1	Os03t0248300-01	+	-	AT3G61040	CYP76C7	AT3G61040|CYP76C7|cytochrome P450, family 76, subfamily C, polypeptide 7|T27I15.130	GO:0004497	F	Os03g0248300	Similar to Cytochrome P450 76C4 (EC 1.14.-.-).	-
Pn01g098900	Pn01t098900.03	U9M48_000988	17431217	17433460	+	2243	375	0.48	-	-	+	-	-	-	-	-	-	-	-	-
Pn01g099000	Pn01t099000.01	U9M48_000990	17427025	17430888	-	3863	654	0.18	-	-	+	-	-	-	-	-	-	-	-	-
Pn01g099100	Pn01t099100.01	U9M48_000989	17433476	17434542	+	1066	975	0.45	AT1G33720.5	Os10t0171300-01	+	High	AT1G33720	CYP76C6	AT1G33720|CYP76C6|cytochrome P450, family 76, subfamily C, polypeptide 6|F14M2.15|F14M2_15	GO:0005506	F	Os10g0171300	Cytochrome P450 family protein.	-
Pn01g099100	Pn01t099100.02	U9M48_000989	17433476	17434512	+	1036	945	0.45	AT1G33720.5	Os10t0171300-01	-	-	AT1G33720	CYP76C6	AT1G33720|CYP76C6|cytochrome P450, family 76, subfamily C, polypeptide 6|F14M2.15|F14M2_15	GO:0005506	F	Os10g0171300	Cytochrome P450 family protein.	-
Pn01g099200	Pn01t099200.01	U9M48_000992	17447033	17448179	-	1146	381	0.47	-	Os03t0627900-01	+	High	-	-	-	-	-	Os03g0627900	Similar to H0102C09.1 protein.	-
Pn01g099300	Pn01t099300.01	U9M48_000994	17451389	17453227	+	1838	1707	0.32	-	Os04t0191000-01	-	-	-	-	-	-	-	Os04g0191000	Similar to OSIGBa0114M03.4 protein.	-
Pn01g099400	Pn01t099400.01	U9M48_000993	17456209	17458402	-	2193	339	0.47	-	Os03t0627900-01	+	-	-	-	-	-	-	Os03g0627900	Similar to H0102C09.1 protein.	-
Pn01g099500	Pn01t099500.01	U9M48_000984	17478822	17484446	+	5624	222	0.07	-	-	+	-	-	-	-	-	-	-	-	-
Pn01g099600	Pn01t099600.01	U9M48_000999	17500228	17503185	-	2957	1365	0.33	-	Os08t0315200-01	-	-	-	-	-	-	-	Os08g0315200	Retrotransposon gag protein family protein.	-
Pn01g099700	Pn01t099700.01	U9M48_000997	17510813	17512114	+	1301	315	0.38	-	-	+	-	-	-	-	-	-	-	-	-
Pn01g099800	Pn01t099800.01	U9M48_001001	17518793	17519638	-	845	534	0.45	-	-	-	-	-	-	-	-	-	-	-	-
Pn01g099900	Pn01t099900.01	U9M48_000996	17528406	17531393	+	2987	2868	0.19	AT4G23160.3	cds-BAC19858.1	+	High	AT4G23160	AT4G23160	AT4G23160|CRK8|cysteine-rich RLK (RECEPTOR-like protein kinase) 8|F21P8.50|F21P8_50	GO:0004672	F	-	-	-
Pn01g100000	Pn01t100000.01	U9M48_001000	17534136	17534528	-	392	393	0.47	AT5G42510.1	Os07t0617100-01	-	-	AT5G42510	DIR1	AT5G42510|DIR1|DIRIGENT PROTEIN 1|MDH9.21|MDH9_21	GO:0003674	F	Os07g0617100	Plant disease resistance response protein family protein.	-
Pn01g100100	Pn01t100100.01	U9M48_000998	17541645	17548063	-	6418	861	0.38	AT1G65870.1	Os07t0617500-00	+	High	AT1G65870	DIR21	AT1G65870|DIR21|DIRIGENT PROTEIN 21|F12P19.3|F12P19_3	GO:0003674	F	Os07g0617500	Plant disease resistance response protein family protein.	-
Pn01g100200	Pn01t100200.01	U9M48_001002	17586205	17589658	+	3453	1434	0.16	AT1G12740.4	Os03t0658800-01	-	-	AT1G12740	CYP87A2	AT1G12740|CYP87A2|cytochrome P450, family 87, subfamily A, polypeptide 2|T12C24.27|T12C24_27	GO:0004497	F	Os03g0658800	Cytochrome P450 family protein.	-
Pn01g100300	Pn01t100300.01	U9M48_001003	17614297	17619568	-	5271	573	0.09	-	Os10t0501500-01	-	-	-	-	-	-	-	Os10g0501500	Protein of unknown function DUF607 family protein.	-
Pn01g100400	Pn01t100400.01	U9M48_001005	17627726	17628397	-	671	672	0.21	AT5G42510.1	Os07t0617100-01	+	High	AT5G42510	DIR1	AT5G42510|DIR1|DIRIGENT PROTEIN 1|MDH9.21|MDH9_21	GO:0003674	F	Os07g0617100	Plant disease resistance response protein family protein.	-
Pn01g100500	Pn01t100500.01	U9M48_001004	17638263	17640501	-	2238	1650	0.12	AT4G01950.1	Os11t0679700-01	+	High	AT4G01950	AT4G01950	AT4G01950|ATGPAT3|GPAT3|GLYCEROL-3-PHOSPHATE sn-2-ACYLTRANSFERASE 3|T7B11.21|T7B11_21	GO:0004366	F	Os11g0679700	Glycerol-3-phosphate acyltransferase, Anther development, Pollen formation	OsGPAT3
Pn01g100600	Pn01t100600.01	U9M48_001008	17716410	17719612	-	3202	555	0.3	-	Os11t0435800-00	+	-	-	-	-	-	-	Os11g0435800	Ankyrin repeat domain containing protein.	-
Pn01g100700	Pn01t100700.01	U9M48_001007	17718526	17722897	+	4371	792	0.25	AT3G12360.2	Os11t0435800-00	+	High	AT3G12360	ITN1	AT3G12360|AT3G12360.1|T2E22.31	GO:0005737	C	Os11g0435800	Ankyrin repeat domain containing protein.	-
Pn01g100800	Pn01t100800.01	U9M48_001006	17741325	17743944	+	2619	1866	0.05	AT3G24255.5	Os03t0643433-00	-	-	AT3G24255	AT3G24255	AT3G24255|K13K6.3	GO:0003674	F	Os03g0643433	Similar to J013022N21, full insert sequence.	-
Pn01g100900	Pn01t100900.01	U9M48_001010	17771694	17772338	-	644	216	0.48	-	-	+	-	-	-	-	-	-	-	-	-
Pn01g101000	Pn01t101000.01	U9M48_001011	17776808	17777736	-	928	888	0.44	-	Os04t0191000-01	+	High	-	-	-	-	-	Os04g0191000	Similar to OSIGBa0114M03.4 protein.	-
Pn01g101100	Pn01t101100.01	U9M48_001009	17779434	17780619	-	1185	996	0.42	-	-	+	-	-	-	-	-	-	-	-	-
Pn01g101200	Pn01t101200.01	U9M48_001015	17791770	17793113	-	1343	381	0	-	-	+	-	-	-	-	-	-	-	-	-
Pn01g101300	Pn01t101300.01	U9M48_001019	17805491	17806606	-	1115	1062	0.16	AT2G37650.2	Os11t0706200-00	+	-	AT2G37650	AT2G37650	AT2G37650|F13M22.15|F13M22_15	GO:0003700	F	-	-	-
Pn01g101400	Pn01t101400.01	U9M48_001016	17811216	17819048	-	7832	1788	0.04	AT4G03500.1	Os11t0435800-00	+	High	AT4G03500	AT4G03500	AT4G03500|F9H3.13|F9H3_13	GO:0003674	F	Os11g0435800	Ankyrin repeat domain containing protein.	-
Pn01g101500	Pn01t101500.01	U9M48_001017	17835284	17839167	-	3883	906	0.21	-	Os03t0643433-00	+	High	-	-	-	-	-	Os03g0643433	Similar to J013022N21, full insert sequence.	-
Pn01g101600	Pn01t101600.01	U9M48_001012	17846557	17851290	+	4733	678	0.16	AT5G13710.2	Os03t0807600-00	+	High	AT5G13710	SMT1	AT5G13710|SMT1|CPH|sterol methyltransferase 1|CEPHALOPOD|MSH12.18|MSH12_18|SAM:CYCLOARTENOL-C24-METHYLTRANSFERASE	GO:0003838	F	Os03g0807600	Similar to Cyclopropane-fatty-acyl-phospholipid synthase family protein, expressed.	-
Pn01g101700	Pn01t101700.01	U9M48_001013	17870760	17872217	+	1457	444	0.27	-	Os08t0120900-01	+	High	-	-	-	-	-	Os08g0120900	Protein of unknown function DUF247, plant family protein.	-
Pn01g101800	Pn01t101800.01	U9M48_001018	17878917	17881384	+	2467	1599	0.18	-	Os03t0643433-00	-	-	-	-	-	-	-	Os03g0643433	Similar to J013022N21, full insert sequence.	-
Pn01g101900	Pn01t101900.01	U9M48_001028	17882258	17893819	-	11561	216	0.05	-	Os03t0329200-02	+	-	-	-	-	-	-	Os03g0329200	Similar to cDNA clone:J013002B05, full insert sequence.	-
Pn01g102000	Pn01t102000.01	U9M48_001014	17883575	17888979	+	5404	3651	0.47	-	Os04t0357300-01	-	-	-	-	-	-	-	Os04g0357300	Similar to Helicase-like protein [Oryza sativa (japonica cultivar-group)].	-
Pn01g102100	Pn01t102100.01	U9M48_001020	17889053	17889687	+	634	591	0.38	AT5G28780.1	Os04t0206200-02	-	-	AT5G28780	AT5G28780	AT5G28780|T32B20.70|T32B20_70	GO:0000723	P	Os04g0206200	Similar to Helicase-like protein.	-
Pn01g102200	Pn01t102200.01	U9M48_001024	17897041	17906201	+	9160	1044	0.25	AT5G13710.2	Os07t0206700-01	+	High	AT5G13710	SMT1	AT5G13710|SMT1|CPH|sterol methyltransferase 1|CEPHALOPOD|MSH12.18|MSH12_18|SAM:CYCLOARTENOL-C24-METHYLTRANSFERASE	GO:0003838	F	Os07g0206700	Cycloartenol-C-24-methyltransferase 1 (EC 2.1.1.41) (24-sterol C- methyltransferase 1) (Sterol C-methyltransferase 1).	-
Pn01g102200	Pn01t102200.02	U9M48_001024	17897041	17906201	+	9160	999	0.26	AT5G13710.2	Os07t0206700-01	+	High	AT5G13710	SMT1	AT5G13710|SMT1|CPH|sterol methyltransferase 1|CEPHALOPOD|MSH12.18|MSH12_18|SAM:CYCLOARTENOL-C24-METHYLTRANSFERASE	GO:0003838	F	Os07g0206700	Cycloartenol-C-24-methyltransferase 1 (EC 2.1.1.41) (24-sterol C- methyltransferase 1) (Sterol C-methyltransferase 1).	-
Pn01g102300	Pn01t102300.01	U9M48_001022	17912164	17913144	+	980	981	0.11	-	Os11t0278300-00	+	High	-	-	-	-	-	Os11g0278300	Hypothetical conserved gene.	-
Pn01g102400	Pn01t102400.01	U9M48_001023	17919660	17920975	+	1315	1236	0.21	AT2G20340.2	Os10t0400500-00	-	-	AT2G20340	AAS	AT2G20340|AAS|AtAAS|aromatic aldehyde synthase|F11A3.11|F11A3_11	GO:0005737	C	Os10g0400500	Similar to Pyridoxal-dependent decarboxylase conserved domain containing protein, expressed.	-
Pn01g102500	Pn01t102500.01	U9M48_001025	17936557	17936859	+	302	303	0.4	-	-	+	-	-	-	-	-	-	-	-	-
Pn01g102600	Pn01t102600.01	U9M48_001021	17942181	17944107	+	1926	276	0.09	-	-	-	-	-	-	-	-	-	-	-	-
Pn01g102600	Pn01t102600.03	U9M48_001021	17942181	17944107	+	1926	453	0.29	-	-	-	-	-	-	-	-	-	-	-	-
Pn01g102600	Pn01t102600.02	U9M48_001021	17942342	17944107	+	1765	456	0	-	Os06t0271500-01	+	-	-	-	-	-	-	Os06g0271500	Transposon, En/Spm-like domain containing protein.	-
Pn01g102700	Pn01t102700.01	U9M48_001027	17944585	17952203	-	7618	2265	0.02	AT1G21270.1	Os11t0691280-00	+	High	AT1G21270	WAK2	AT1G21270|WAK2|wall-associated kinase 2|F16F4.5|F16F4_5	GO:0005509	F	Os11g0691280	EGF-type aspartate/asparagine hydroxylation site domain containing protein.	-
Pn01g102800	Pn01t102800.01	U9M48_001029	17963696	17964688	-	992	993	0.22	AT5G65600.1	Os07t0569800-01	+	High	AT5G65600	LecRK-IX.2	AT5G65600|AT5G65600.1|K21L13.11|K21L13_11	GO:0005576	C	Os07g0569800	Similar to protein kinase.	-
Pn01g102900	Pn01t102900.01	U9M48_001030	17965633	17966301	-	668	669	0.31	AT5G65600.1	Os08t0334300-00	+	High	AT5G65600	LecRK-IX.2	AT5G65600|AT5G65600.1|K21L13.11|K21L13_11	GO:0005576	C	Os08g0334300	Legume lectin, beta chain domain containing protein.	-
Pn01g103000	Pn01t103000.01	U9M48_001026	17987173	17989412	-	2239	1020	0	-	-	+	High	-	-	-	-	-	-	-	-
Pn01g103100	Pn01t103100.01	U9M48_001039	17995695	18004202	-	8507	1998	0.28	-	Os11t0678301-00	+	High	-	-	-	-	-	Os11g0678301	Hypothetical conserved gene.	-
Pn01g103200	Pn01t103200.01	U9M48_001033	18005712	18008268	+	2556	2367	0.18	AT5G06740.1	Os02t0156000-00	+	High	AT5G06740	AT5G06740	AT5G06740|LecRK-S.5|L-type lectin receptor kinase S.5|MPH15.10|MPH15_10	GO:0004674	F	Os02g0156000	Similar to H0201G08.2 protein.	-
Pn01g103300	Pn01t103300.01	U9M48_001037	18014115	18021768	-	7653	1605	0.28	-	Os11t0678301-00	+	-	-	-	-	-	-	Os11g0678301	Hypothetical conserved gene.	-
Pn01g103400	Pn01t103400.01	U9M48_001038	18021823	18022146	-	323	324	0.45	-	Os11t0678200-01	+	-	-	-	-	-	-	Os11g0678200	Conserved hypothetical protein.	-
Pn01g103500	Pn01t103500.01	U9M48_001035	18025730	18034118	-	8388	2418	0.13	AT5G49470.2	Os12t0562500-00	+	High	AT5G49470	RAF10	AT5G49470|RAF10|K7J8.16|K7J8_16	GO:0004672	F	Os12g0562500	Similar to Protein kinase-like protein (Fragment).	-
Pn01g103500	Pn01t103500.02	U9M48_001035	18025730	18034118	-	8388	2211	0.14	AT5G49470.3	Os12t0562500-00	+	High	AT5G49470	RAF10	AT5G49470|RAF10|K7J8.16|K7J8_16	GO:0004672	F	Os12g0562500	Similar to Protein kinase-like protein (Fragment).	-
Pn01g103600	Pn01t103600.01	U9M48_001032	18041623	18051175	+	9552	2679	0.12	AT2G47300.4	Os11t0677500-00	+	High	AT2G47300	POP1	AT2G47300|POP1|similar to yeast POP1	GO:0000172	C	Os11g0677500	Similar to Ribonucleases P/MRP protein subunit POP1 containing protein, expressed.	-
Pn01g103700	Pn01t103700.01	U9M48_001034	18050174	18052345	-	2171	402	0.01	-	-	+	-	-	-	-	-	-	-	-	-
Pn01g103800	Pn01t103800.01	U9M48_001031	18069535	18070529	+	994	309	0.1	-	-	-	-	-	-	-	-	-	-	-	-
Pn01g103900	Pn01t103900.01	U9M48_001036	18076370	18084426	-	8056	4851	0.18	AT1G64255.1	Os06t0232700-01	+	High	AT1G64255	AT1G64255	AT1G64255|AT1G64255.1	GO:0005634	C	Os06g0232700	Similar to SWIM zinc finger family protein.	-
Pn01g103900	Pn01t103900.02	U9M48_001036	18076370	18084426	-	8056	2007	0.37	AT1G06740.1	Os04t0195400-00	+	High	AT1G06740	MUG3	AT1G06740|AT1G06740.1|F4H5.17|F4H5_17	GO:0005634	C	Os04g0195400	Transposase, MuDR, plant domain containing protein.	-
Pn01g104000	Pn01t104000.01	U9M48_001044	18117313	18122121	-	4808	2127	0.24	-	Os08t0208400-02	+	High	-	-	-	-	-	Os08g0208400	Transposon, En/Spm-like domain containing protein.	-
Pn01g104100	Pn01t104100.01	U9M48_001040	18126039	18130980	+	4941	1251	0.22	-	-	+	High	-	-	-	-	-	-	-	-
Pn01g104200	Pn01t104200.01	U9M48_001041	18145832	18154526	+	8694	3537	0.22	AT1G21680.1	Os03t0314500-01	+	High	AT1G21680	AT1G21680	AT1G21680|F8K7.10|F8K7_10	GO:0003674	F	Os03g0314500	WD40-like Beta Propeller domain containing protein.	-
Pn01g104300	Pn01t104300.01	U9M48_001043	18162429	18172388	-	9959	3339	0.08	AT3G14470.2	Os11t0623800-00	+	High	AT3G14470	LRR4	AT3G14470|AT3G14470.1|MOA2.9	GO:0005576	C	Os11g0623800	Similar to NB-ARC domain containing protein.	-
Pn01g104400	Pn01t104400.01	U9M48_001042	18173689	18176708	+	3019	747	0.31	-	-	+	-	-	-	-	-	-	-	-	-
Pn01g104500	Pn01t104500.01	U9M48_001048	18181204	18186637	-	5433	3327	0.27	AT3G14460.1	Os11t0674400-00	+	High	AT3G14460	LRRAC1	AT3G14460|AT3G14460.1|MOA2.7	GO:0005634	C	Os11g0674400	Similar to NB-ARC domain containing protein, expressed.	-
Pn01g104600	Pn01t104600.01	U9M48_001053	18189534	18189887	-	353	354	0.48	-	Os11t0677000-00	+	High	-	-	-	-	-	Os11g0677000	Similar to NB-ARC domain containing protein, expressed.	-
Pn01g104700	Pn01t104700.01	U9M48_001055	18189954	18191329	-	1375	1338	0.42	AT3G14470.2	Os11t0676200-00	+	High	AT3G14470	LRR4	AT3G14470|AT3G14470.1|MOA2.9	GO:0005576	C	Os11g0676200	Similar to NBS-LRR-like protein NBA2 (Fragment).	-
Pn01g104800	Pn01t104800.01	U9M48_001050	18191360	18192503	-	1143	1125	0.44	AT1G50180.1	Os11t0676800-00	+	High	AT1G50180	CAR1	AT1G50180|CAR1|CEL-Activated Resistance 1|F14I3.19|F14I3_19	GO:0043531	F	Os11g0676800	Similar to NB-ARC domain containing protein.	-
Pn01g104900	Pn01t104900.01	U9M48_001049	18206564	18213499	-	6935	1161	0.37	AT3G26922.2	Os04t0440300-01	+	High	AT3G26922	AT3G26922	AT3G26922	GO:0003674	F	Os04g0440300	Cyclin-like F-box domain containing protein.	-
Pn01g104900	Pn01t104900.02	U9M48_001049	18206564	18214201	-	7637	1545	0.49	AT3G26922.2	Os04t0440300-01	+	High	AT3G26922	AT3G26922	AT3G26922	GO:0003674	F	Os04g0440300	Cyclin-like F-box domain containing protein.	-
Pn01g105000	Pn01t105000.01	U9M48_001052	18217770	18219492	-	1722	1350	0.44	-	Os04t0440300-01	+	High	-	-	-	-	-	Os04g0440300	Cyclin-like F-box domain containing protein.	-
Pn01g105100	Pn01t105100.02	U9M48_001051	18224606	18226773	-	2167	906	0.44	AT2G24960.1	Os02t0813200-00	+	High	AT2G24960	AT2G24960	AT2G24960|F27C12.12|F27C12_12	GO:0003674	F	Os02g0813200	Myb/SANT-like domain domain containing protein.	-
Pn01g105200	Pn01t105200.01	U9M48_001054	18246549	18249667	-	3118	3063	0.08	AT3G14470.2	Os11t0623800-00	-	-	AT3G14470	LRR4	AT3G14470|AT3G14470.1|MOA2.9	GO:0005576	C	Os11g0623800	Similar to NB-ARC domain containing protein.	-
Pn01g105300	Pn01t105300.01	U9M48_001046	18264124	18266330	+	2206	1566	0.02	AT4G37340.1	Os12t0582000-00	+	High	AT4G37340	CYP81D3	AT4G37340|CYP81D3|cytochrome P450, family 81, subfamily D, polypeptide 3|F6G17.1	GO:0005506	F	Os12g0582000	Similar to Cytochrome P450 family protein.	-
Pn01g105400	Pn01t105400.01	U9M48_001047	18272510	18275331	+	2821	357	0.04	-	-	+	-	-	-	-	-	-	-	-	-
Pn01g105500	Pn01t105500.01	U9M48_001045	18279730	18281490	+	1760	1038	0	AT3G14250.1	Os08t0451800-01	+	High	AT3G14250	AT3G14250	AT3G14250|MLN21.3	GO:0000151	C	Os08g0451800	Zinc finger, C6HC-type domain containing protein.	-
Pn01g105600	Pn01t105600.01	U9M48_001057	18310701	18312473	+	1772	1047	0.04	AT3G14250.1	Os08t0451800-01	+	High	AT3G14250	AT3G14250	AT3G14250|MLN21.3	GO:0000151	C	Os08g0451800	Zinc finger, C6HC-type domain containing protein.	-
Pn01g105700	Pn01t105700.01	U9M48_001062	18323148	18328374	-	5226	4512	0.15	AT5G48620.6	Os11t0676800-00	-	-	AT5G48620	AT5G48620	AT5G48620|K15N18.9|K15N18_9	GO:0005575	C	Os11g0676800	Similar to NB-ARC domain containing protein.	-
Pn01g105800	Pn01t105800.01	U9M48_001056	18342491	18344586	+	2095	282	0	-	-	+	-	-	-	-	-	-	-	-	-
Pn01g105900	Pn01t105900.01	U9M48_001063	18365670	18366787	+	1117	1035	0.07	AT3G04070.2	Os11t0126900-01	-	-	AT3G04070	#VALUE!	AT3G04070|ANAC047|NAC047|SHG|SHYG|NAC domain containing protein 47|SPEEDY HYPONASTIC GROWTH|T11I18.18|T11I18_18	GO:0003677	F	Os11g0126900	NAC-domain protein, Drought tolerance	NAC122, OsNAC10, ONAC122, NAC122
Pn01g106000	Pn01t106000.01	U9M48_001061	18370055	18372562	-	2507	2508	0.08	AT3G14470.2	Os11t0673900-00	+	High	AT3G14470	LRR4	AT3G14470|AT3G14470.1|MOA2.9	GO:0005576	C	Os11g0673900	Similar to NB-ARC domain containing protein.	-
Pn01g106100	Pn01t106100.01	U9M48_001060	18376413	18376670	+	257	258	0.48	-	-	+	-	-	-	-	-	-	-	-	-
Pn01g106200	Pn01t106200.01	U9M48_001059	18377038	18377376	+	338	339	0.48	-	-	+	-	-	-	-	-	-	-	-	-
Pn01g106300	Pn01t106300.01	U9M48_001058	18377787	18378387	+	600	564	0.46	-	Os08t0315200-01	+	High	-	-	-	-	-	Os08g0315200	Retrotransposon gag protein family protein.	-
Pn01g106400	Pn01t106400.01	U9M48_001070	18397006	18409770	-	12764	4281	0.32	AT3G14470.2	Os11t0623800-00	+	High	AT3G14470	LRR4	AT3G14470|AT3G14470.1|MOA2.9	GO:0005576	C	Os11g0623800	Similar to NB-ARC domain containing protein.	-
Pn01g106400	Pn01t106400.02	U9M48_001070	18409770	18429397	-	19627	4320	0.3	AT3G14470.2	Os11t0674400-00	+	High	AT3G14470	LRR4	AT3G14470|AT3G14470.1|MOA2.9	GO:0005576	C	Os11g0674400	Similar to NB-ARC domain containing protein, expressed.	-
Pn01g106500	Pn01t106500.01	U9M48_001068	18435960	18440628	-	4668	1146	0.21	AT4G10400.3	Os04t0440300-01	+	High	AT4G10400	AT4G10400	AT4G10400|AT4G10400.1|F7L13.1	GO:0005634	C	Os04g0440300	Cyclin-like F-box domain containing protein.	-
Pn01g106600	Pn01t106600.01	U9M48_001069	18445945	18453205	-	7260	1308	0.23	-	Os04t0440300-01	+	High	-	-	-	-	-	Os04g0440300	Cyclin-like F-box domain containing protein.	-
Pn01g106700	Pn01t106700.01	U9M48_001067	18458838	18461029	-	2191	1713	0.09	AT1G55865.1	-	+	High	AT1G55865	AT1G55865	AT1G55865	GO:0003674	F	-	-	-
Pn01g106800	Pn01t106800.01	U9M48_001064	18465212	18465707	+	495	267	0	-	-	+	-	-	-	-	-	-	-	-	-
Pn01g106900	Pn01t106900.01	U9M48_001066	18467525	18470646	+	3121	507	0.48	AT3G16980.1	Os12t0560400-01	+	-	AT3G16980	NRPB9A	AT3G16980|NRPB9A|NRPD9A|NRPE9A|K14A17.16	GO:0001193	P	Os12g0560400	Similar to DNA-directed RNA polymerase II 14.5 kDa polypeptide (EC 2.7.7.6) (RPB9) (RPB14.5).	-
Pn01g107000	Pn01t107000.01	U9M48_001065	18473856	18475843	+	1987	1410	0.03	AT5G17050.1	Os07t0148200-01	+	High	AT5G17050	UGT78D2	AT5G17050|AT5G17050.1|F2K13.200|F2K13_200	GO:0009507	C	Os07g0148200	Similar to Flavonol 3-O-glucosyltransferase (EC 2.4.1.91) (UDP-glucose flavonoid 3-O-glucosyltransferase) (Bronze-1) (Bz-McC allele).	-
Pn01g107100	Pn01t107100.01	U9M48_001075	18485203	18485924	-	721	366	0.32	AT4G16265.1	Os03t0102200-01	+	High	AT4G16265	AT4G16265	AT4G16265|NRPB9B|NRPD9B|NRPE9B|DMS13|DEFECTIVE IN MERISTEM SILENCING 13	GO:0001193	P	Os03g0102200	Similar to DNA-directed RNA polymerase II 14.5 kDa polypeptide (EC 2.7.7.6) (RPB9) (RPB14.5).	-
Pn01g107200	Pn01t107200.01	U9M48_001077	18491996	18492841	-	845	426	0.47	AT3G16980.1	Os12t0560400-01	+	High	AT3G16980	NRPB9A	AT3G16980|NRPB9A|NRPD9A|NRPE9A|K14A17.16	GO:0001193	P	Os12g0560400	Similar to DNA-directed RNA polymerase II 14.5 kDa polypeptide (EC 2.7.7.6) (RPB9) (RPB14.5).	-
Pn01g107300	Pn01t107300.01	U9M48_001074	18502329	18503828	+	1499	681	0.29	AT5G08740.1	Os06t0214900-01	+	High	AT5G08740	NDC1	AT5G08740|AT5G08740.1	GO:0005739	C	Os06g0214900	FAD-dependent pyridine nucleotide-disulphide oxidoreductase domain containing protein.	-
Pn01g107400	Pn01t107400.01	U9M48_001072	18527106	18530934	+	3828	1947	0.13	AT5G49360.1	Os11t0673200-01	+	High	AT5G49360	BXL1	AT5G49360|ATBXL1|BETA-XYLOSIDASE 1|AT5G49360.1|K7J8.3|K7J8_3	GO:0005576	C	Os11g0673200	Similar to Auxin-induced beta-glucosidase.	-
Pn01g107500	Pn01t107500.01	U9M48_001071	18535932	18537917	+	1985	1416	0	AT5G17050.1	Os07t0148200-01	+	High	AT5G17050	UGT78D2	AT5G17050|AT5G17050.1|F2K13.200|F2K13_200	GO:0009507	C	Os07g0148200	Similar to Flavonol 3-O-glucosyltransferase (EC 2.4.1.91) (UDP-glucose flavonoid 3-O-glucosyltransferase) (Bronze-1) (Bz-McC allele).	-
Pn01g107600	Pn01t107600.01	U9M48_001076	18547153	18547871	-	718	366	0.32	AT4G16265.1	Os03t0102200-01	+	High	AT4G16265	AT4G16265	AT4G16265|NRPB9B|NRPD9B|NRPE9B|DMS13|DEFECTIVE IN MERISTEM SILENCING 13	GO:0001193	P	Os03g0102200	Similar to DNA-directed RNA polymerase II 14.5 kDa polypeptide (EC 2.7.7.6) (RPB9) (RPB14.5).	-
Pn01g107700	Pn01t107700.01	U9M48_001078	18553953	18554798	-	845	426	0.47	AT3G16980.1	Os12t0560400-01	+	High	AT3G16980	NRPB9A	AT3G16980|NRPB9A|NRPD9A|NRPE9A|K14A17.16	GO:0001193	P	Os12g0560400	Similar to DNA-directed RNA polymerase II 14.5 kDa polypeptide (EC 2.7.7.6) (RPB9) (RPB14.5).	-
Pn01g107800	Pn01t107800.01	U9M48_001073	18562044	18565801	+	3757	792	0.27	AT5G08740.1	Os06t0214900-01	+	High	AT5G08740	NDC1	AT5G08740|AT5G08740.1	GO:0005739	C	Os06g0214900	FAD-dependent pyridine nucleotide-disulphide oxidoreductase domain containing protein.	-
Pn01g107900	Pn01t107900.01	U9M48_001079	18581582	18592165	+	10583	1953	0.09	AT1G02640.1	Os11t0673200-01	+	High	AT1G02640	BXL2	AT1G02640|ATBXL2|BETA-XYLOSIDASE 2|AT1G02640.1|T14P4.8|T14P4_8	GO:0005576	C	Os11g0673200	Similar to Auxin-induced beta-glucosidase.	-
Pn01g108000	Pn01t108000.01	U9M48_001083	18601562	18606662	-	5100	4971	0.2	AT4G23160.3	Os11t0656500-01	+	High	AT4G23160	AT4G23160	AT4G23160|CRK8|cysteine-rich RLK (RECEPTOR-like protein kinase) 8|F21P8.50|F21P8_50	GO:0004672	F	Os11g0656500	Integrase, catalytic core domain containing protein.	-
Pn01g108100	Pn01t108100.01	U9M48_001084	18608616	18614495	-	5879	3030	0.37	AT2G37710.1	Os07t0283125-00	+	High	AT2G37710	LecRK-IV.1	AT2G37710|RLK|LecRK-IV.1|receptor lectin kinase|L-type lectin receptor kinase IV.1|F13M22.21|F13M22_21	GO:0002229	P	Os07g0283125	Similar to lectin-like receptor kinase 7.	-
Pn01g108200	Pn01t108200.01	U9M48_001086	18616088	18624091	-	8003	4014	0.26	AT3G53810.1	Os07t0130100-01	+	High	AT3G53810	LecRK-IV.2	AT3G53810|LecRK-IV.2|L-type lectin receptor kinase IV.2|F5K20.110	GO:0002229	P	Os07g0130100	Similar to Resistance protein candidate (Fragment).	-
Pn01g108300	Pn01t108300.01	U9M48_001080	18629821	18631637	+	1816	711	0.08	AT3G62580.1	Os11t0673100-01	+	High	AT3G62580	AT3G62580	AT3G62580|T12C14.280	GO:0003674	F	Os11g0673100	Seed maturation protein, osa-miR164c target gene, Regulation of seed vigor	OsPM27, PM27
Pn01g108400	Pn01t108400.01	U9M48_001085	18635579	18638050	-	2471	2472	0.39	AT5G45530.1	Os01t0373500-01	+	High	AT5G45530	AT5G45530	AT5G45530|MFC19.20|MFC19_20	GO:0003674	F	Os01g0373500	Protein of unknown function DUF594 domain containing protein.	-
Pn01g108500	Pn01t108500.01	U9M48_001082	18656999	18659460	-	2461	2430	0.05	AT5G45530.1	Os01t0373500-01	+	High	AT5G45530	AT5G45530	AT5G45530|MFC19.20|MFC19_20	GO:0003674	F	Os01g0373500	Protein of unknown function DUF594 domain containing protein.	-
Pn01g108600	Pn01t108600.02	U9M48_001081	18677708	18678311	+	603	417	0.32	AT4G15090.5	Os10t0381800-02	+	High	AT4G15090	FAR1	AT4G15090|AT4G15090.1|DL3590W|FCAALL.134	GO:0005634	C	Os10g0381800	Zinc finger, SWIM-type domain containing protein.	-
Pn01g108600	Pn01t108600.01	U9M48_001081	18678314	18678555	+	241	234	0.4	-	-	+	-	-	-	-	-	-	-	-	-
Pn01g108700	Pn01t108700.01	U9M48_001088	18698649	18701025	+	2376	2043	0.14	-	Os01t0333600-00	+	High	-	-	-	-	-	Os01g0333600	Protein of unknown function DUF594 domain containing protein.	-
Pn01g108800	Pn01t108800.01	U9M48_001092	18704574	18705988	-	1414	1050	0.25	AT3G24255.3	Os03t0643433-00	+	High	AT3G24255	AT3G24255	AT3G24255|K13K6.3	GO:0003674	F	Os03g0643433	Similar to J013022N21, full insert sequence.	-
Pn01g108900	Pn01t108900.01	U9M48_001093	18729063	18729566	-	503	504	0.41	-	Os08t0315200-01	+	High	-	-	-	-	-	Os08g0315200	Retrotransposon gag protein family protein.	-
Pn01g109000	Pn01t109000.01	U9M48_001095	18742494	18743709	+	1215	1152	0.33	AT3G24255.3	Os03t0643433-00	+	High	AT3G24255	AT3G24255	AT3G24255|K13K6.3	GO:0003674	F	Os03g0643433	Similar to J013022N21, full insert sequence.	-
Pn01g109100	Pn01t109100.01	U9M48_001090	18749422	18750564	+	1142	1053	0.35	AT4G23160.3	cds-BAC19858.1	+	High	AT4G23160	AT4G23160	AT4G23160|CRK8|cysteine-rich RLK (RECEPTOR-like protein kinase) 8|F21P8.50|F21P8_50	GO:0004672	F	-	-	-
Pn01g109200	Pn01t109200.01	U9M48_001089	18757968	18761045	+	3077	1443	0.28	AT4G23160.3	Os11t0656500-01	+	High	AT4G23160	AT4G23160	AT4G23160|CRK8|cysteine-rich RLK (RECEPTOR-like protein kinase) 8|F21P8.50|F21P8_50	GO:0004672	F	Os11g0656500	Integrase, catalytic core domain containing protein.	-
Pn01g109300	Pn01t109300.01	U9M48_001091	18763265	18765278	+	2013	246	0.36	-	-	+	-	-	-	-	-	-	-	-	-
Pn01g109400	Pn01t109400.01	U9M48_001096	18765971	18767434	-	1463	828	0.32	AT4G16265.2	Os12t0560400-01	+	High	AT4G16265	AT4G16265	AT4G16265|NRPB9B|NRPD9B|NRPE9B|DMS13|DEFECTIVE IN MERISTEM SILENCING 13	GO:0001193	P	Os12g0560400	Similar to DNA-directed RNA polymerase II 14.5 kDa polypeptide (EC 2.7.7.6) (RPB9) (RPB14.5).	-
Pn01g109500	Pn01t109500.01	U9M48_001097	18767468	18768246	-	778	717	0.37	AT3G24255.7	Os03t0643433-00	-	-	AT3G24255	AT3G24255	AT3G24255|K13K6.3	GO:0003674	F	Os03g0643433	Similar to J013022N21, full insert sequence.	-
Pn01g109600	Pn01t109600.01	U9M48_001087	18782301	18784080	+	1779	636	0.04	AT3G62580.1	Os11t0673100-01	+	High	AT3G62580	AT3G62580	AT3G62580|T12C14.280	GO:0003674	F	Os11g0673100	Seed maturation protein, osa-miR164c target gene, Regulation of seed vigor	OsPM27, PM27
Pn01g109700	Pn01t109700.01	U9M48_001094	18785135	18787648	-	2513	2514	0.39	AT5G45530.1	Os01t0373500-01	+	High	AT5G45530	AT5G45530	AT5G45530|MFC19.20|MFC19_20	GO:0003674	F	Os01g0373500	Protein of unknown function DUF594 domain containing protein.	-
Pn01g109800	Pn01t109800.01	U9M48_001109	18801927	18804780	-	2853	1602	0.32	AT3G30730.1	Os12t0539700-03	+	High	AT3G30730	AT3G30730	AT3G30730|T4A2.2	GO:0003674	F	Os12g0539700	Conserved hypothetical protein.	-
Pn01g109900	Pn01t109900.01	U9M48_001099	18806815	18807726	+	911	204	0.08	-	-	+	-	-	-	-	-	-	-	-	-
Pn01g110000	Pn01t110000.01	U9M48_001107	18809488	18809883	-	395	396	0.41	-	-	-	-	-	-	-	-	-	-	-	-
Pn01g110100	Pn01t110100.01	U9M48_001101	18812376	18812922	+	546	213	0.34	AT3G62580.1	Os11t0673100-01	+	High	AT3G62580	AT3G62580	AT3G62580|T12C14.280	GO:0003674	F	Os11g0673100	Seed maturation protein, osa-miR164c target gene, Regulation of seed vigor	OsPM27, PM27
Pn01g110200	Pn01t110200.01	U9M48_001098	18814721	18816804	+	2083	426	0.02	-	-	+	-	-	-	-	-	-	-	-	-
Pn01g110300	Pn01t110300.01	U9M48_001104	18822558	18822797	+	239	240	0.45	-	-	+	-	-	-	-	-	-	-	-	-
Pn01g110400	Pn01t110400.01	U9M48_001102	18826575	18835963	+	9388	3330	0.31	AT3G62580.1	Os04t0191000-01	-	-	AT3G62580	AT3G62580	AT3G62580|T12C14.280	GO:0003674	F	Os04g0191000	Similar to OSIGBa0114M03.4 protein.	-
Pn01g110500	Pn01t110500.01	U9M48_001106	18832869	18834882	-	2013	876	0.07	AT3G51700.1	Os07t0255200-01	+	High	AT3G51700	AT3G51700	AT3G51700|T18N14.80	GO:0000723	P	Os07g0255200	Similar to Helicase-like protein [Oryza sativa (japonica cultivar-group)].	-
Pn01g110600	Pn01t110600.01	U9M48_001105	18836016	18838695	+	2679	1608	0.38	-	Os08t0202300-03	+	High	-	-	-	-	-	Os08g0202300	Reverse transcriptase domain containing protein.	-
Pn01g110700	Pn01t110700.01	U9M48_001103	18838762	18839565	+	803	804	0.45	AT1G09190.1	Os11t0673000-00	+	High	AT1G09190	AT1G09190	AT1G09190|T12M4.11|T12M4_11	GO:0003723	F	Os11g0673000	Pentatricopeptide repeat domain containing protein.	-
Pn01g110800	Pn01t110800.01	U9M48_001108	18845421	18852261	-	6840	342	0.43	-	Os11t0147700-01	+	-	-	-	-	-	-	Os11g0147700	Conserved hypothetical protein.	-
Pn01g110900	Pn01t110900.01	U9M48_001100	18861092	18880955	+	19863	1599	0.17	AT2G07050.2	Os11t0286800-02	+	High	AT2G07050	CAS1	AT2G07050|CAS1|cycloartenol synthase 1|T4E14.16|T4E14_16|cycloartenol synthase 1	GO:0005811	C	Os11g0286800	Similar to Cycloartenol synthase.	-
Pn01g111000	Pn01t111000.01	U9M48_001118	18889556	18892700	-	3144	324	0.3	-	-	+	-	-	-	-	-	-	-	-	-
Pn01g111100	Pn01t111100.01	U9M48_001113	18901678	18904757	+	3079	306	0.2	-	-	+	-	-	-	-	-	-	-	-	-
Pn01g111100	Pn01t111100.02	U9M48_001113	18901678	18904757	+	3079	354	0.22	-	-	-	-	-	-	-	-	-	-	-	-
Pn01g111200	Pn01t111200.01	U9M48_001120	18911266	18912722	-	1456	777	0.33	AT4G16265.2	Os12t0560400-01	+	High	AT4G16265	AT4G16265	AT4G16265|NRPB9B|NRPD9B|NRPE9B|DMS13|DEFECTIVE IN MERISTEM SILENCING 13	GO:0001193	P	Os12g0560400	Similar to DNA-directed RNA polymerase II 14.5 kDa polypeptide (EC 2.7.7.6) (RPB9) (RPB14.5).	-
Pn01g111300	Pn01t111300.01	U9M48_001122	18912753	18913153	-	400	336	0.43	-	Os03t0643433-00	+	-	-	-	-	-	-	Os03g0643433	Similar to J013022N21, full insert sequence.	-
Pn01g111400	Pn01t111400.01	U9M48_001115	18922627	18923175	+	548	213	0.39	AT3G62580.1	Os11t0673100-01	+	High	AT3G62580	AT3G62580	AT3G62580|T12C14.280	GO:0003674	F	Os11g0673100	Seed maturation protein, osa-miR164c target gene, Regulation of seed vigor	OsPM27, PM27
Pn01g111500	Pn01t111500.01	U9M48_001119	18926447	18932755	+	6308	1764	0.17	AT1G22360.2	Os09t0119600-01	+	High	AT1G22360	UGT85A2	AT1G22360|AtUGT85A2|UDP-glucosyl transferase 85A2|AT1G22360.1	GO:0005634	C	Os09g0119600	UDP-glucuronosyl/UDP-glucosyltransferase family protein.	-
Pn01g111600	Pn01t111600.01	U9M48_001114	18935781	18938034	+	2253	627	0.36	AT3G62580.1	Os11t0673100-01	+	High	AT3G62580	AT3G62580	AT3G62580|T12C14.280	GO:0003674	F	Os11g0673100	Seed maturation protein, osa-miR164c target gene, Regulation of seed vigor	OsPM27, PM27
Pn01g111700	Pn01t111700.01	U9M48_001112	18938244	18942146	+	3902	1770	0.22	AT1G09190.1	Os11t0673000-00	+	High	AT1G09190	AT1G09190	AT1G09190|T12M4.11|T12M4_11	GO:0003723	F	Os11g0673000	Pentatricopeptide repeat domain containing protein.	-
Pn01g111800	Pn01t111800.01	U9M48_001117	18941253	18943095	-	1842	333	0.07	AT4G16265.2	Os12t0560400-01	+	High	AT4G16265	AT4G16265	AT4G16265|NRPB9B|NRPD9B|NRPE9B|DMS13|DEFECTIVE IN MERISTEM SILENCING 13	GO:0001193	P	Os12g0560400	Similar to DNA-directed RNA polymerase II 14.5 kDa polypeptide (EC 2.7.7.6) (RPB9) (RPB14.5).	-
Pn01g111900	Pn01t111900.01	U9M48_001110	18972159	18974207	+	2048	528	0.08	AT3G62580.1	Os11t0673100-01	+	High	AT3G62580	AT3G62580	AT3G62580|T12C14.280	GO:0003674	F	Os11g0673100	Seed maturation protein, osa-miR164c target gene, Regulation of seed vigor	OsPM27, PM27
Pn01g112000	Pn01t112000.01	U9M48_001121	18974546	18975174	+	628	606	0.37	-	Os11t0673000-00	+	High	-	-	-	-	-	Os11g0673000	Pentatricopeptide repeat domain containing protein.	-
Pn01g112100	Pn01t112100.01	U9M48_001111	18975231	18983943	+	8712	1059	0.2	AT1G09190.1	Os11t0673000-00	+	High	AT1G09190	AT1G09190	AT1G09190|T12M4.11|T12M4_11	GO:0003723	F	Os11g0673000	Pentatricopeptide repeat domain containing protein.	-
Pn01g112200	Pn01t112200.01	U9M48_001116	18977694	18979063	-	1369	612	0.06	-	-	+	High	-	-	-	-	-	-	-	-
Pn01g112200	Pn01t112200.02	U9M48_001116	18977694	18979067	-	1373	612	0.03	-	-	+	High	-	-	-	-	-	-	-	-
Pn01g112300	Pn01t112300.01	U9M48_001124	18987000	19004739	+	17739	2247	0.13	AT2G07050.1	Os11t0562100-01	+	High	AT2G07050	CAS1	AT2G07050|CAS1|cycloartenol synthase 1|T4E14.16|T4E14_16|cycloartenol synthase 1	GO:0005811	C	Os11g0562100	Squalene cyclase domain containing protein.	-
Pn01g112400	Pn01t112400.01	U9M48_001125	19013265	19015766	+	2501	465	0.26	AT5G56310.1	Os11t0673000-00	+	High	AT5G56310	AT5G56310	AT5G56310|MCD7.3|MCD7_3	GO:0003723	F	Os11g0673000	Pentatricopeptide repeat domain containing protein.	-
Pn01g112500	Pn01t112500.01	U9M48_001127	19020463	19021527	-	1064	1065	0.18	-	Os11t0672900-01	+	High	-	-	-	-	-	Os11g0672900	Protein of unknown function DUF1645 family protein.	-
Pn01g112600	Pn01t112600.02	U9M48_001126	19026409	19029824	-	3415	783	0.01	AT5G06410.1	Os12t0456200-01	+	High	AT5G06410	HscB	AT5G06410|HscB|MHF15.7|MHF15_7	GO:0001671	F	Os12g0456200	Heat shock cognate protein B, C-terminal oligomerisation domain containing protein.	-
Pn01g112600	Pn01t112600.01	U9M48_001126	19026629	19029824	-	3195	933	0.2	AT5G06410.1	Os12t0456200-01	+	High	AT5G06410	HscB	AT5G06410|HscB|MHF15.7|MHF15_7	GO:0001671	F	Os12g0456200	Heat shock cognate protein B, C-terminal oligomerisation domain containing protein.	-
Pn01g112700	Pn01t112700.01	U9M48_001123	19030008	19034823	+	4815	1878	0.06	AT3G05740.1	Os11t0672700-01	+	High	AT3G05740	RECQI1	AT3G05740|RECQI1|RECQ helicase l1|F18C1.21	GO:0000724	P	Os11g0672700	RecQ DNA helicase, RNA silencing	OsRecQ1
Pn01g112800	Pn01t112800.01	U9M48_001128	19065349	19067015	+	1666	1521	0.04	AT1G50180.1	Os08t0170100-01	+	High	AT1G50180	CAR1	AT1G50180|CAR1|CEL-Activated Resistance 1|F14I3.19|F14I3_19	GO:0043531	F	Os08g0170100	NB-ARC domain containing protein.	-
Pn01g112900	Pn01t112900.01	U9M48_001132	19094167	19095588	+	1421	1338	0.28	AT3G24255.5	Os03t0643433-00	+	High	AT3G24255	AT3G24255	AT3G24255|K13K6.3	GO:0003674	F	Os03g0643433	Similar to J013022N21, full insert sequence.	-
Pn01g113000	Pn01t113000.01	U9M48_001129	19104593	19118882	+	14289	5616	0.05	AT3G46530.1	Os11t0130900-00	+	High	AT3G46530	RPP13	AT3G46530|RPP11|RECOGNITION OF PERONOSPORA PARASITICA 11|AT3G46530.1|F12A12.50	GO:0005575	C	Os11g0130900	Similar to NB-ARC domain containing protein, expressed.	-
Pn01g113100	Pn01t113100.01	U9M48_001131	19123250	19126180	+	2930	2064	0.09	AT1G48120.1	Os06t0232700-01	+	High	AT1G48120	MAIL3	AT1G48120|MAIL3|MAIN-LIKE 3|F21D18.16|F21D18_16	GO:0004722	F	Os06g0232700	Similar to SWIM zinc finger family protein.	-
Pn01g113200	Pn01t113200.01	U9M48_001130	19137331	19148164	+	10833	3039	0.07	AT3G48270.1	Os11t0465200-02	+	High	AT3G48270	CYP71A26	AT3G48270|CYP71A26|cytochrome P450, family 71, subfamily A, polypeptide 26|T29H11.210	GO:0005506	F	Os11g0465200	Similar to Cytochrome P450 family protein, expressed.	-
Pn01g113300	Pn01t113300.01	U9M48_001136	19186869	19187597	-	728	714	0.27	-	Os03t0627900-01	+	High	-	-	-	-	-	Os03g0627900	Similar to H0102C09.1 protein.	-
Pn01g113400	Pn01t113400.01	U9M48_001139	19191638	19192255	-	617	618	0.38	-	-	+	-	-	-	-	-	-	-	-	-
Pn01g113500	Pn01t113500.01	U9M48_001137	19231036	19234098	-	3062	3063	0.31	-	Os04t0191000-01	+	High	-	-	-	-	-	Os04g0191000	Similar to OSIGBa0114M03.4 protein.	-
Pn01g113600	Pn01t113600.01	U9M48_001138	19236624	19237256	-	632	633	0.37	-	-	+	-	-	-	-	-	-	-	-	-
Pn01g113700	Pn01t113700.01	U9M48_001141	19248129	19248893	-	764	732	0.21	-	Os04t0191000-01	+	High	-	-	-	-	-	Os04g0191000	Similar to OSIGBa0114M03.4 protein.	-
Pn01g113800	Pn01t113800.01	U9M48_001140	19260683	19263081	-	2398	2292	0.3	-	Os12t0142900-02	-	-	-	-	-	-	-	Os12g0142900	Similar to H0321H01.8 protein.	-
Pn01g113900	Pn01t113900.01	U9M48_001135	19264317	19264880	-	563	564	0.22	-	-	+	-	-	-	-	-	-	-	-	-
Pn01g114000	Pn01t114000.01	U9M48_001133	19276575	19279535	-	2960	1581	0.12	-	Os03t0627900-01	+	High	-	-	-	-	-	Os03g0627900	Similar to H0102C09.1 protein.	-
Pn01g114100	Pn01t114100.01	U9M48_001134	19281191	19284080	-	2889	531	0.16	-	-	+	-	-	-	-	-	-	-	-	-
Pn01g114200	Pn01t114200.01	U9M48_001147	19297782	19299188	-	1406	1377	0.29	-	Os03t0627900-01	+	High	-	-	-	-	-	Os03g0627900	Similar to H0102C09.1 protein.	-
Pn01g114300	Pn01t114300.01	U9M48_001148	19299244	19300646	-	1402	1323	0.26	-	Os04t0191000-01	-	-	-	-	-	-	-	Os04g0191000	Similar to OSIGBa0114M03.4 protein.	-
Pn01g114400	Pn01t114400.01	U9M48_001144	19301558	19301824	-	266	267	0.27	-	Os08t0315200-01	+	High	-	-	-	-	-	Os08g0315200	Retrotransposon gag protein family protein.	-
Pn01g114500	Pn01t114500.01	U9M48_001146	19318083	19329771	+	11688	2517	0.38	-	Os04t0191000-01	+	High	-	-	-	-	-	Os04g0191000	Similar to OSIGBa0114M03.4 protein.	-
Pn01g114600	Pn01t114600.01	U9M48_001143	19330173	19330358	+	185	186	0.49	-	Os03t0627900-01	+	-	-	-	-	-	-	Os03g0627900	Similar to H0102C09.1 protein.	-
Pn01g114700	Pn01t114700.01	U9M48_001142	19336857	19338134	+	1277	1278	0.43	-	Os04t0191000-01	+	High	-	-	-	-	-	Os04g0191000	Similar to OSIGBa0114M03.4 protein.	-
Pn01g114800	Pn01t114800.01	U9M48_001145	19343910	19344294	-	384	219	0.45	-	-	+	-	-	-	-	-	-	-	-	-
Pn01g114900	Pn01t114900.01	U9M48_001149	19476512	19478900	-	2388	1971	0.3	-	Os04t0191000-01	+	High	-	-	-	-	-	Os04g0191000	Similar to OSIGBa0114M03.4 protein.	-
Pn01g115000	Pn01t115000.01	U9M48_001150	19478935	19479686	-	751	738	0.43	-	Os12t0142900-02	+	High	-	-	-	-	-	Os12g0142900	Similar to H0321H01.8 protein.	-
Pn01g115100	Pn01t115100.01	U9M48_001151	19502681	19503703	+	1022	930	0.25	AT1G06740.1	Os08t0326300-01	+	High	AT1G06740	MUG3	AT1G06740|AT1G06740.1|F4H5.17|F4H5_17	GO:0005634	C	Os08g0326300	Transposase, MuDR, plant domain containing protein.	-
Pn01g115200	Pn01t115200.01	U9M48_001153	19648309	19651400	-	3091	1299	0.34	-	Os11t0656500-01	+	High	-	-	-	-	-	Os11g0656500	Integrase, catalytic core domain containing protein.	-
Pn01g115300	Pn01t115300.01	U9M48_001154	19651585	19651968	-	383	384	0.42	AT3G20980.1	Os08t0125300-01	+	-	AT3G20980	AT3G20980	AT3G20980|MSA6.3	GO:0003674	F	Os08g0125300	Integrase, catalytic core domain containing protein.	-
Pn01g115400	Pn01t115400.01	U9M48_001155	19667871	19670484	-	2613	2157	0.3	-	Os03t0627900-01	+	High	-	-	-	-	-	Os03g0627900	Similar to H0102C09.1 protein.	-
Pn01g115500	Pn01t115500.01	U9M48_001152	19680264	19683210	-	2946	2919	0.04	-	Os04t0191000-01	+	High	-	-	-	-	-	Os04g0191000	Similar to OSIGBa0114M03.4 protein.	-
Pn01g115600	Pn01t115600.01	U9M48_001156	19782501	19784712	+	2211	189	0.22	-	-	+	-	-	-	-	-	-	-	-	-
Pn01g115700	Pn01t115700.01	U9M48_001159	19803919	19804819	-	900	552	0.44	-	-	+	-	-	-	-	-	-	-	-	-
Pn01g115800	Pn01t115800.01	U9M48_001157	19804857	19808294	-	3437	3438	0.21	-	Os04t0191000-01	+	High	-	-	-	-	-	Os04g0191000	Similar to OSIGBa0114M03.4 protein.	-
Pn01g115900	Pn01t115900.01	U9M48_001158	19842697	19849414	-	6717	2724	0.33	-	Os06t0479701-01	+	High	-	-	-	-	-	Os06g0479701	Conserved hypothetical protein.	-
Pn01g116000	Pn01t116000.01	U9M48_001160	19979938	19980251	-	313	171	0.47	-	-	+	-	-	-	-	-	-	-	-	-
Pn01g116100	Pn01t116100.01	U9M48_001164	20009156	20010511	+	1355	1323	0.48	-	Os04t0191000-01	+	High	-	-	-	-	-	Os04g0191000	Similar to OSIGBa0114M03.4 protein.	-
Pn01g116200	Pn01t116200.01	U9M48_001163	20010671	20012122	+	1451	1452	0.3	-	Os03t0627900-01	+	High	-	-	-	-	-	Os03g0627900	Similar to H0102C09.1 protein.	-
Pn01g116300	Pn01t116300.01	U9M48_001161	20046755	20046982	+	227	228	0.2	-	-	+	-	-	-	-	-	-	-	-	-
Pn01g116400	Pn01t116400.02	U9M48_001166	20069087	20069700	+	613	426	0.39	-	Os08t0315200-01	-	-	-	-	-	-	-	Os08g0315200	Retrotransposon gag protein family protein.	-
Pn01g116500	Pn01t116500.01	U9M48_001165	20070706	20071831	+	1125	1062	0.3	-	Os04t0191000-01	+	High	-	-	-	-	-	Os04g0191000	Similar to OSIGBa0114M03.4 protein.	-
Pn01g116600	Pn01t116600.01	U9M48_001162	20071976	20074917	+	2941	1533	0.3	-	Os03t0627900-01	+	High	-	-	-	-	-	Os03g0627900	Similar to H0102C09.1 protein.	-
Pn01g116700	Pn01t116700.01	U9M48_001168	20134333	20138042	+	3709	3570	0.11	-	Os04t0191000-01	-	-	-	-	-	-	-	Os04g0191000	Similar to OSIGBa0114M03.4 protein.	-
Pn01g116800	Pn01t116800.01	U9M48_001167	20184974	20185201	-	227	228	0.16	-	-	+	-	-	-	-	-	-	-	-	-
Pn01g116900	Pn01t116900.02	U9M48_001172	20202771	20204550	-	1779	213	0.48	-	Os08t0125300-01	+	-	-	-	-	-	-	Os08g0125300	Integrase, catalytic core domain containing protein.	-
Pn01g116900	Pn01t116900.01	U9M48_001172	20204560	20207441	-	2881	2526	0.33	AT4G23160.3	Os11t0656500-01	+	High	AT4G23160	AT4G23160	AT4G23160|CRK8|cysteine-rich RLK (RECEPTOR-like protein kinase) 8|F21P8.50|F21P8_50	GO:0004672	F	Os11g0656500	Integrase, catalytic core domain containing protein.	-
Pn01g117000	Pn01t117000.01	U9M48_001170	20219904	20221499	-	1595	1410	0.14	-	Os03t0627900-01	+	High	-	-	-	-	-	Os03g0627900	Similar to H0102C09.1 protein.	-
Pn01g117100	Pn01t117100.01	U9M48_001171	20234939	20237349	-	2410	1452	0.3	-	Os04t0191000-01	+	High	-	-	-	-	-	Os04g0191000	Similar to OSIGBa0114M03.4 protein.	-
Pn01g117200	Pn01t117200.01	U9M48_001169	20263479	20263931	+	452	453	0.33	-	Os03t0216500-00	+	High	-	-	-	-	-	Os03g0216500	Conserved hypothetical protein.	-
Pn01g117300	Pn01t117300.02	U9M48_001175	20282679	20289598	-	6919	297	0.14	-	Os10t0494300-01	+	-	-	-	-	-	-	Os10g0494300	ATP binding cassette G transporter, Regulation of male reproduction, Anther cuticle development	ABCG26, OsABCG26
Pn01g117300	Pn01t117300.01	U9M48_001175	20283047	20288753	-	5706	1968	0.14	AT1G17840.1	Os08t0208400-02	+	High	AT1G17840	ABCG11	AT1G17840|WBC11|DSO|COF1|ATWBC11|AtABCG11|white-brown complex homolog protein 11|DESPERADO|CUTICULAR DEFECT AND ORGAN FUSION 1|ARABIDOPSIS THALIANA WHITE-BROWN COMPLEX HOMOLOG PROTEIN 11|AT1G17840.1|F2H15.7|F2H15_7	GO:0005886	C	Os08g0208400	Transposon, En/Spm-like domain containing protein.	-
Pn01g117300	Pn01t117300.03	U9M48_001175	20288784	20289616	-	832	477	0.46	-	Os01t0650800-01	-	-	-	-	-	-	-	Os01g0650800	Transposon, En/Spm-like domain containing protein.	-
Pn01g117400	Pn01t117400.01	U9M48_001173	20294600	20297184	+	2584	1929	0.25	-	Os04t0191000-01	+	High	-	-	-	-	-	Os04g0191000	Similar to OSIGBa0114M03.4 protein.	-
Pn01g117500	Pn01t117500.01	U9M48_001174	20364559	20367179	+	2620	900	0.42	-	-	-	-	-	-	-	-	-	-	-	-
Pn01g117600	Pn01t117600.01	U9M48_001178	20421991	20423659	-	1668	1641	0.15	-	Os04t0191000-01	-	-	-	-	-	-	-	Os04g0191000	Similar to OSIGBa0114M03.4 protein.	-
Pn01g117700	Pn01t117700.01	U9M48_001176	20425944	20426471	-	527	528	0.22	-	-	+	-	-	-	-	-	-	-	-	-
Pn01g117800	Pn01t117800.01	U9M48_001177	20472425	20473297	-	872	873	0.41	-	-	+	-	-	-	-	-	-	-	-	-
Pn01g117900	Pn01t117900.01	U9M48_001179	20557844	20558495	-	651	621	0.26	AT3G08490.1	Os03t0216500-00	+	High	AT3G08490	AT3G08490	AT3G08490|T8G24.9	GO:0003674	F	Os03g0216500	Conserved hypothetical protein.	-
Pn01g118000	Pn01t118000.01	U9M48_001181	20594317	20594544	+	227	228	0.17	-	-	+	-	-	-	-	-	-	-	-	-
Pn01g118100	Pn01t118100.01	U9M48_001187	20611282	20612042	+	760	723	0.44	-	Os04t0191000-01	+	High	-	-	-	-	-	Os04g0191000	Similar to OSIGBa0114M03.4 protein.	-
Pn01g118200	Pn01t118200.01	U9M48_001185	20612298	20614145	+	1847	1818	0.26	-	Os03t0627900-01	+	High	-	-	-	-	-	Os03g0627900	Similar to H0102C09.1 protein.	-
Pn01g118300	Pn01t118300.01	U9M48_001184	20635241	20635582	-	341	342	0.42	-	-	+	High	-	-	-	-	-	-	-	-
Pn01g118400	Pn01t118400.01	U9M48_001186	20646507	20647309	+	802	756	0.44	-	Os12t0142900-02	+	High	-	-	-	-	-	Os12g0142900	Similar to H0321H01.8 protein.	-
Pn01g118500	Pn01t118500.01	U9M48_001188	20648219	20648938	+	719	636	0.42	-	Os03t0627900-01	+	High	-	-	-	-	-	Os03g0627900	Similar to H0102C09.1 protein.	-
Pn01g118600	Pn01t118600.01	U9M48_001180	20662434	20666600	+	4166	528	0.07	-	-	+	-	-	-	-	-	-	-	-	-
Pn01g118700	Pn01t118700.01	U9M48_001182	20682727	20685714	+	2987	1494	0.29	AT4G23160.3	Os08t0125300-01	+	High	AT4G23160	AT4G23160	AT4G23160|CRK8|cysteine-rich RLK (RECEPTOR-like protein kinase) 8|F21P8.50|F21P8_50	GO:0004672	F	Os08g0125300	Integrase, catalytic core domain containing protein.	-
Pn01g118800	Pn01t118800.01	U9M48_001183	20685855	20686211	+	356	357	0.45	-	-	+	-	-	-	-	-	-	-	-	-
Pn01g118900	Pn01t118900.01	U9M48_001189	20720404	20720898	+	494	495	0.43	-	-	+	-	-	-	-	-	-	-	-	-
Pn01g119000	Pn01t119000.01	U9M48_001190	20721031	20721285	+	254	255	0.46	-	-	+	-	-	-	-	-	-	-	-	-
Pn01g119100	Pn01t119100.01	U9M48_001191	20761847	20762185	+	338	339	0.47	-	-	+	-	-	-	-	-	-	-	-	-
Pn01g119200	Pn01t119200.01	U9M48_001194	20764821	20765639	+	818	774	0.43	-	Os04t0191000-01	+	High	-	-	-	-	-	Os04g0191000	Similar to OSIGBa0114M03.4 protein.	-
Pn01g119300	Pn01t119300.01	U9M48_001193	20765753	20767205	+	1452	1380	0.37	-	Os03t0627900-01	+	High	-	-	-	-	-	Os03g0627900	Similar to H0102C09.1 protein.	-
Pn01g119400	Pn01t119400.01	U9M48_001192	20777715	20779890	-	2175	1884	0.33	AT4G01970.2	Os01t0170000-01	+	-	AT4G01970	AT4G01970	AT4G01970|AtSTS|RS4|stachyose synthase|raffinose synthase 4|AT4G01970.1|T7B11.23|T7B11_23	GO:0005737	C	Os01g0170000	Raffinose synthase family protein.	-
Pn01g119500	Pn01t119500.01	U9M48_001200	20778802	20779978	+	1176	867	0.42	AT5G40390.1	Os07t0209100-01	+	-	AT5G40390	SIP1	AT5G40390|RS5|raffinose synthase 5|AT5G40390.1|MPO12.100|MPO12_100	GO:0005737	C	Os07g0209100	Similar to Seed imbibition protein (Fragment).	-
Pn01g119600	Pn01t119600.01	U9M48_001197	20781055	20782864	+	1809	1536	0.31	AT3G48270.1	Os11t0465200-01	+	High	AT3G48270	CYP71A26	AT3G48270|CYP71A26|cytochrome P450, family 71, subfamily A, polypeptide 26|T29H11.210	GO:0005506	F	Os11g0465200	Similar to Bx2-like protein.	-
Pn01g119700	Pn01t119700.01	U9M48_001196	20781243	20781492	-	249	246	0.36	AT2G30770.1	Os01t0544200-02	+	-	AT2G30770	CYP71A13	AT2G30770|CYP71A13|cytochrome P450, family 71, subfamily A, polypeptide 13|T11J7.16|T11J7_16	GO:0004497	F	Os01g0544200	Similar to Bx2-like protein.	-
Pn01g119800	Pn01t119800.01	U9M48_001195	20782311	20782837	-	526	369	0.32	AT3G26210.1	Os11t0465200-02	-	-	AT3G26210	CYP71B23	AT3G26210|CYP71B23|cytochrome P450, family 71, subfamily B, polypeptide 23|MTC11.12	GO:0005506	F	Os11g0465200	Similar to Cytochrome P450 family protein, expressed.	-
Pn01g119900	Pn01t119900.01	U9M48_001199	20826281	20826508	-	227	228	0.2	-	-	+	-	-	-	-	-	-	-	-	-
Pn01g120000	Pn01t120000.01	U9M48_001198	20848083	20848424	+	341	342	0.36	AT4G23160.3	Os08t0125300-01	+	High	AT4G23160	AT4G23160	AT4G23160|CRK8|cysteine-rich RLK (RECEPTOR-like protein kinase) 8|F21P8.50|F21P8_50	GO:0004672	F	Os08g0125300	Integrase, catalytic core domain containing protein.	-
Pn01g120100	Pn01t120100.01	U9M48_001204	20928879	20933945	-	5066	2913	0.25	AT4G23160.3	Os03t0327700-01	-	-	AT4G23160	AT4G23160	AT4G23160|CRK8|cysteine-rich RLK (RECEPTOR-like protein kinase) 8|F21P8.50|F21P8_50	GO:0004672	F	Os03g0327700	Similar to H0716A07.9 protein.	-
Pn01g120200	Pn01t120200.01	U9M48_001205	20939082	20940442	-	1360	1326	0.14	-	Os04t0191000-01	+	High	-	-	-	-	-	Os04g0191000	Similar to OSIGBa0114M03.4 protein.	-
Pn01g120300	Pn01t120300.01	U9M48_001201	20946895	20947842	+	947	729	0.1	AT1G61430.9	Os12t0249900-01	-	-	AT1G61430	AT1G61430	AT1G61430|T1F9.8|T1F9_8	GO:0004672	F	Os12g0249900	Protein kinase, core domain containing protein.	-
Pn01g120400	Pn01t120400.01	U9M48_001202	20953434	20957717	-	4283	2793	0.09	AT3G05850.1	Os08t0326300-01	+	High	AT3G05850	MUG7	AT3G05850|AT3G05850.1|F10A16.15|F10A16_15	GO:0005634	C	Os08g0326300	Transposase, MuDR, plant domain containing protein.	-
Pn01g120500	Pn01t120500.01	U9M48_001203	20970501	20971916	-	1415	684	0.22	AT3G42170.2	Os07t0624100-00	+	High	AT3G42170	DAYSLEEPER	AT3G42170|AT3G42170.1|T27B3.40	GO:0005634	C	Os07g0624100	Similar to cDNA clone:J033024N05, full insert sequence.	-
Pn01g120600	Pn01t120600.01	U9M48_001207	20975314	20979757	+	4443	2595	0.34	AT3G24255.5	Os03t0643433-00	+	High	AT3G24255	AT3G24255	AT3G24255|K13K6.3	GO:0003674	F	Os03g0643433	Similar to J013022N21, full insert sequence.	-
Pn01g120700	Pn01t120700.01	U9M48_001211	20983569	20990990	+	7421	1647	0.46	AT4G23290.1	Os12t0249900-01	+	High	AT4G23290	CRK21	AT4G23290|CRK21|cysteine-rich RLK (RECEPTOR-like protein kinase) 21|F21P8.180|F21P8_180	GO:0004674	F	Os12g0249900	Protein kinase, core domain containing protein.	-
Pn01g120800	Pn01t120800.01	U9M48_001214	21003529	21006274	-	2745	345	0.32	-	-	+	-	-	-	-	-	-	-	-	-
Pn01g120900	Pn01t120900.01	U9M48_001212	21015432	21022819	-	7387	2760	0.22	AT4G23260.1	Os11t0672300-01	+	High	AT4G23260	CRK18	AT4G23260|CRK18|cysteine-rich RLK (RECEPTOR-like protein kinase) 18|F21P8.150|F21P8_150	GO:0004674	F	Os11g0672300	Similar to Protein kinase domain containing protein, expressed.	-
Pn01g121000	Pn01t121000.01	U9M48_001208	21025080	21030736	+	5656	1632	0.37	AT1G61480.1	Os12t0249900-01	+	High	AT1G61480	AT1G61480	AT1G61480|T1F9.2|T1F9_2	GO:0004674	F	Os12g0249900	Protein kinase, core domain containing protein.	-
Pn01g121000	Pn01t121000.02	U9M48_001208	21025080	21030736	+	5656	1314	0.39	AT4G23280.3	Os12t0249900-01	+	High	AT4G23280	CRK20	AT4G23280|CRK20|cysteine-rich RLK (RECEPTOR-like protein kinase) 20|F21P8.170|F21P8_170	GO:0004674	F	Os12g0249900	Protein kinase, core domain containing protein.	-
Pn01g121100	Pn01t121100.01	U9M48_001206	21039010	21053073	+	14063	3252	0.35	AT4G23180.1	Os12t0249900-01	+	High	AT4G23180	CRK10	AT4G23180|CRK10|RLK4|cysteine-rich RLK (RECEPTOR-like protein kinase) 10|F21P8.70|F21P8_70	GO:0004672	F	Os12g0249900	Protein kinase, core domain containing protein.	-
Pn01g121200	Pn01t121200.01	U9M48_001215	21057310	21057681	-	371	372	0.43	-	-	+	-	-	-	-	-	-	-	-	-
Pn01g121300	Pn01t121300.01	U9M48_001209	21060027	21068462	+	8435	1074	0.34	AT1G61500.1	Os12t0249900-01	+	High	AT1G61500	AT1G61500	AT1G61500|T25B24.15|T25B24_15	GO:0004674	F	Os12g0249900	Protein kinase, core domain containing protein.	-
Pn01g121400	Pn01t121400.01	U9M48_001213	21072616	21080077	-	7461	588	0.08	AT4G14716.1	Os03t0161800-01	+	High	AT4G14716	ARD1	AT4G14716|ATARD1|SGB3|acireductone dioxygenase 1|suppressor of G Beta 3|AT4G14716.1	GO:0005886	C	Os03g0161800	Aci-reductone-dioxygenase-like protein, Metabolism of methionine and ethylene in response to abiotic stresses	OsARD
Pn01g121500	Pn01t121500.01	U9M48_001210	21076726	21078712	+	1986	1521	0.44	AT1G48120.1	Os01t0738500-01	+	High	AT1G48120	MAIL3	AT1G48120|MAIL3|MAIN-LIKE 3|F21D18.16|F21D18_16	GO:0004722	F	Os01g0738500	Phospholipase C, phosphatidylinositol-specific, Y domain domain containing protein.	-
Pn01g121600	Pn01t121600.01	U9M48_001220	21087925	21089098	-	1173	717	0.45	AT4G35920.5	Os11t0672300-01	+	High	AT4G35920	MCA1	AT4G35920|AT4G35920.1|T19K4.50	GO:0005634	C	Os11g0672300	Similar to Protein kinase domain containing protein, expressed.	-
Pn01g121700	Pn01t121700.01	U9M48_001217	21089600	21090283	+	683	684	0.39	-	-	+	-	-	-	-	-	-	-	-	-
Pn01g121800	Pn01t121800.01	U9M48_001218	21097130	21100692	-	3562	1074	0.37	AT4G23140.1	Os11t0670100-00	+	High	AT4G23140	CRK6	AT4G23140|CRK6|cysteine-rich RLK (RECEPTOR-like protein kinase) 6|F7H19.330|F7H19_330|RECEPTOR-LIKE PROTEIN KINASE	GO:0004674	F	Os11g0670100	Serine-threonine/tyrosine-protein kinase domain containing protein.	-
Pn01g121900	Pn01t121900.01	U9M48_001216	21110608	21115224	+	4616	1563	0.07	AT4G23180.1	Os12t0249900-01	+	High	AT4G23180	CRK10	AT4G23180|CRK10|RLK4|cysteine-rich RLK (RECEPTOR-like protein kinase) 10|F21P8.70|F21P8_70	GO:0004672	F	Os12g0249900	Protein kinase, core domain containing protein.	-
Pn01g121900	Pn01t121900.02	U9M48_001216	21110608	21115224	+	4616	1563	0.08	AT4G23180.1	Os12t0249900-01	+	High	AT4G23180	CRK10	AT4G23180|CRK10|RLK4|cysteine-rich RLK (RECEPTOR-like protein kinase) 10|F21P8.70|F21P8_70	GO:0004672	F	Os12g0249900	Protein kinase, core domain containing protein.	-
Pn01g121900	Pn01t121900.03	U9M48_001216	21110608	21115201	+	4593	1554	0.08	AT4G23180.1	Os11t0669200-00	+	High	AT4G23180	CRK10	AT4G23180|CRK10|RLK4|cysteine-rich RLK (RECEPTOR-like protein kinase) 10|F21P8.70|F21P8_70	GO:0004672	F	Os11g0669200	Protein kinase-like, Response to drought stress in Nonabokra genotype	OsRLCK350
Pn01g122000	Pn01t122000.01	U9M48_001219	21122190	21132574	-	10384	1857	0.44	AT1G61480.1	Os12t0249900-01	+	High	AT1G61480	AT1G61480	AT1G61480|T1F9.2|T1F9_2	GO:0004674	F	Os12g0249900	Protein kinase, core domain containing protein.	-
Pn01g122100	Pn01t122100.01	U9M48_001221	21247471	21248890	+	1419	1194	0.37	AT4G01970.1	Os01t0170000-01	-	-	AT4G01970	AT4G01970	AT4G01970|AtSTS|RS4|stachyose synthase|raffinose synthase 4|AT4G01970.1|T7B11.23|T7B11_23	GO:0005737	C	Os01g0170000	Raffinose synthase family protein.	-
Pn01g122200	Pn01t122200.01	U9M48_001222	21257586	21258592	+	1006	759	0.38	AT4G01970.1	Os01t0170000-01	-	-	AT4G01970	AT4G01970	AT4G01970|AtSTS|RS4|stachyose synthase|raffinose synthase 4|AT4G01970.1|T7B11.23|T7B11_23	GO:0005737	C	Os01g0170000	Raffinose synthase family protein.	-
Pn01g122300	Pn01t122300.01	U9M48_001228	21286559	21290328	+	3769	2232	0.26	AT3G46530.1	Os11t0130900-00	+	High	AT3G46530	RPP13	AT3G46530|RPP11|RECOGNITION OF PERONOSPORA PARASITICA 11|AT3G46530.1|F12A12.50	GO:0005575	C	Os11g0130900	Similar to NB-ARC domain containing protein, expressed.	-
Pn01g122400	Pn01t122400.01	U9M48_001226	21290363	21291907	+	1544	696	0.43	-	Os08t0170800-01	+	High	-	-	-	-	-	Os08g0170800	Conserved hypothetical protein.	-
Pn01g122500	Pn01t122500.01	U9M48_001223	21308665	21311870	+	3205	2016	0.09	AT4G11490.1	Os07t0538400-01	+	High	AT4G11490	CRK33	AT4G11490|CRK33|cysteine-rich RLK (RECEPTOR-like protein kinase) 33|F25E4.110|F25E4_110	GO:0004674	F	Os07g0538400	Similar to Receptor-like protein kinase 4.	-
Pn01g122500	Pn01t122500.02	U9M48_001223	21308665	21311870	+	3205	1953	0.1	AT4G23240.2	Os02t0472700-00	+	High	AT4G23240	CRK16	AT4G23240|CRK16|cysteine-rich RLK (RECEPTOR-like protein kinase) 16|F21P8.130|F21P8_130	GO:0004674	F	Os02g0472700	Membrane-associated kinase-3, Response to R. solani in resistant rice genotype	MAK3
Pn01g122600	Pn01t122600.01	U9M48_001225	21347181	21347828	+	647	648	0.43	AT2G43610.1	Os04t0173800-01	+	High	AT2G43610	AT2G43610	AT2G43610|F18O19.28	GO:0004568	F	Os04g0173800	Lectin precursor (Agglutinin).	-
Pn01g122700	Pn01t122700.01	U9M48_001224	21350451	21351044	+	593	594	0.31	-	Os04t0173800-01	+	High	-	-	-	-	-	Os04g0173800	Lectin precursor (Agglutinin).	-
Pn01g122800	Pn01t122800.01	U9M48_001229	21358150	21365525	+	7375	2925	0.09	AT2G47500.1	Os12t0547500-01	+	High	AT2G47500	AT2G47500	AT2G47500|T30B22.20	GO:0003777	F	Os12g0547500	Kinesin-14 family member, Non-processive, minus-end-directed motor protein that transports actin filaments along microtubules, Organization of the cytoskeletal architecture, Cell elongation and division	OsKCH1
Pn01g122800	Pn01t122800.02	U9M48_001229	21358150	21365525	+	7375	2790	0.11	AT2G47500.2	Os12t0547500-01	+	High	AT2G47500	AT2G47500	AT2G47500|T30B22.20	GO:0003777	F	Os12g0547500	Kinesin-14 family member, Non-processive, minus-end-directed motor protein that transports actin filaments along microtubules, Organization of the cytoskeletal architecture, Cell elongation and division	OsKCH1
Pn01g122800	Pn01t122800.03	U9M48_001229	21358154	21365525	+	7371	2925	0.09	AT2G47500.1	Os12t0547500-01	+	High	AT2G47500	AT2G47500	AT2G47500|T30B22.20	GO:0003777	F	Os12g0547500	Kinesin-14 family member, Non-processive, minus-end-directed motor protein that transports actin filaments along microtubules, Organization of the cytoskeletal architecture, Cell elongation and division	OsKCH1
Pn01g122900	Pn01t122900.01	U9M48_001233	21366381	21370611	+	4230	1803	0.48	AT5G26920.3	Os11t0664500-01	+	High	AT5G26920	CBP60G	AT5G26920|CBP60G|Cam-binding protein 60-like G|F2P16.9|F2P16_9	GO:0003700	F	Os11g0664500	Hypothetical conserved gene.	-
Pn01g123000	Pn01t123000.01	U9M48_001227	21372055	21376315	-	4260	1311	0.21	AT4G23280.3	Os12t0249900-01	+	High	AT4G23280	CRK20	AT4G23280|CRK20|cysteine-rich RLK (RECEPTOR-like protein kinase) 20|F21P8.170|F21P8_170	GO:0004674	F	Os12g0249900	Protein kinase, core domain containing protein.	-
Pn01g123000	Pn01t123000.02	U9M48_001227	21372055	21376315	-	4260	1311	0.2	AT4G23280.3	Os12t0249900-01	+	High	AT4G23280	CRK20	AT4G23280|CRK20|cysteine-rich RLK (RECEPTOR-like protein kinase) 20|F21P8.170|F21P8_170	GO:0004674	F	Os12g0249900	Protein kinase, core domain containing protein.	-
Pn01g123100	Pn01t123100.01	U9M48_001232	21381524	21386688	+	5164	1656	0.42	AT4G23180.1	Os12t0249900-01	+	High	AT4G23180	CRK10	AT4G23180|CRK10|RLK4|cysteine-rich RLK (RECEPTOR-like protein kinase) 10|F21P8.70|F21P8_70	GO:0004672	F	Os12g0249900	Protein kinase, core domain containing protein.	-
Pn01g123100	Pn01t123100.02	U9M48_001232	21381524	21386531	+	5007	1638	0.42	AT4G23180.1	Os12t0249900-01	+	High	AT4G23180	CRK10	AT4G23180|CRK10|RLK4|cysteine-rich RLK (RECEPTOR-like protein kinase) 10|F21P8.70|F21P8_70	GO:0004672	F	Os12g0249900	Protein kinase, core domain containing protein.	-
Pn01g123200	Pn01t123200.01	U9M48_001239	21400103	21400474	-	371	372	0.43	-	-	+	-	-	-	-	-	-	-	-	-
Pn01g123300	Pn01t123300.01	U9M48_001242	21414831	21415816	+	985	705	0.43	AT3G24255.3	Os03t0643433-00	-	-	AT3G24255	AT3G24255	AT3G24255|K13K6.3	GO:0003674	F	Os03g0643433	Similar to J013022N21, full insert sequence.	-
Pn01g123400	Pn01t123400.01	U9M48_001231	21416497	21424583	+	8086	1752	0.25	AT1G48120.1	Os01t0738500-01	+	High	AT1G48120	MAIL3	AT1G48120|MAIL3|MAIN-LIKE 3|F21D18.16|F21D18_16	GO:0004722	F	Os01g0738500	Phospholipase C, phosphatidylinositol-specific, Y domain domain containing protein.	-
Pn01g123500	Pn01t123500.01	U9M48_001240	21431022	21432183	-	1161	558	0.44	AT4G35920.5	Os11t0672300-01	+	High	AT4G35920	MCA1	AT4G35920|AT4G35920.1|T19K4.50	GO:0005634	C	Os11g0672300	Similar to Protein kinase domain containing protein, expressed.	-
Pn01g123600	Pn01t123600.01	U9M48_001238	21432721	21437775	-	5054	1035	0.24	AT4G23160.1	Os11t0670100-00	+	High	AT4G23160	AT4G23160	AT4G23160|CRK8|cysteine-rich RLK (RECEPTOR-like protein kinase) 8|F21P8.50|F21P8_50	GO:0004672	F	Os11g0670100	Serine-threonine/tyrosine-protein kinase domain containing protein.	-
Pn01g123700	Pn01t123700.01	U9M48_001237	21441419	21441937	-	518	402	0.13	-	Os12t0249900-01	+	High	-	-	-	-	-	Os12g0249900	Protein kinase, core domain containing protein.	-
Pn01g123800	Pn01t123800.01	U9M48_001234	21443644	21447241	-	3597	1221	0	-	Os11t0485000-00	+	High	-	-	-	-	-	Os11g0485000	Transposase, Ptta/En/Spm, plant domain containing protein.	-
Pn01g123900	Pn01t123900.01	U9M48_001236	21452173	21459088	-	6915	2547	0.06	AT2G29060.2	Os11t0706200-00	+	High	AT2G29060	AT2G29060	AT2G29060|T9I4.14|T9I4_14	GO:0003700	F	-	-	-
Pn01g124000	Pn01t124000.01	U9M48_001235	21461657	21462455	-	798	753	0.04	AT4G23160.3	Os10t0432200-01	-	-	AT4G23160	AT4G23160	AT4G23160|CRK8|cysteine-rich RLK (RECEPTOR-like protein kinase) 8|F21P8.50|F21P8_50	GO:0004672	F	Os10g0432200	Conserved hypothetical protein.	-
Pn01g124100	Pn01t124100.01	U9M48_001241	21464254	21465110	-	856	744	0.23	-	Os03t0327700-01	-	-	-	-	-	-	-	Os03g0327700	Similar to H0716A07.9 protein.	-
Pn01g124200	Pn01t124200.01	U9M48_001230	21468173	21472190	+	4017	972	0.24	-	Os04t0191000-01	+	High	-	-	-	-	-	Os04g0191000	Similar to OSIGBa0114M03.4 protein.	-
Pn01g124300	Pn01t124300.01	U9M48_001250	21490523	21491117	+	594	588	0.11	-	Os08t0315200-01	+	High	-	-	-	-	-	Os08g0315200	Retrotransposon gag protein family protein.	-
Pn01g124400	Pn01t124400.01	U9M48_001248	21501153	21502277	+	1124	1065	0.29	-	Os04t0191000-01	+	High	-	-	-	-	-	Os04g0191000	Similar to OSIGBa0114M03.4 protein.	-
Pn01g124500	Pn01t124500.01	U9M48_001249	21502444	21503475	+	1031	990	0.41	-	Os04t0191000-01	+	High	-	-	-	-	-	Os04g0191000	Similar to OSIGBa0114M03.4 protein.	-
Pn01g124600	Pn01t124600.01	U9M48_001247	21508458	21511530	-	3072	1272	0.28	-	-	-	-	-	-	-	-	-	-	-	-
Pn01g124700	Pn01t124700.01	U9M48_001246	21524929	21528456	-	3527	1578	0.3	-	-	+	High	-	-	-	-	-	-	-	-
Pn01g124800	Pn01t124800.01	U9M48_001243	21533044	21539263	+	6219	3048	0.25	-	Os08t0208400-02	+	High	-	-	-	-	-	Os08g0208400	Transposon, En/Spm-like domain containing protein.	-
Pn01g124900	Pn01t124900.01	U9M48_001245	21554353	21557888	+	3535	966	0.49	AT1G61430.1	Os12t0249900-01	-	-	AT1G61430	AT1G61430	AT1G61430|T1F9.8|T1F9_8	GO:0004672	F	Os12g0249900	Protein kinase, core domain containing protein.	-
Pn01g125000	Pn01t125000.01	U9M48_001244	21571963	21572484	+	521	522	0.44	AT4G20520.1	Os11t0672600-01	+	High	AT4G20520	AT4G20520	AT4G20520|F9F13.170|F9F13_170	GO:0003674	F	Os11g0672600	Reverse transcriptase domain containing protein.	-
Pn01g125100	Pn01t125100.01	U9M48_001252	21592921	21596126	-	3205	1758	0.04	AT1G40087.1	Os10t0195100-00	-	-	AT1G40087	AT1G40087	AT1G40087	GO:0003674	F	Os10g0195100	Hypothetical conserved gene.	-
Pn01g125200	Pn01t125200.01	U9M48_001253	21611353	21612542	-	1189	567	0.41	AT4G35920.5	Os11t0672300-01	+	High	AT4G35920	MCA1	AT4G35920|AT4G35920.1|T19K4.50	GO:0005634	C	Os11g0672300	Similar to Protein kinase domain containing protein, expressed.	-
Pn01g125300	Pn01t125300.01	U9M48_001254	21621408	21622611	-	1203	426	0.48	-	Os12t0249900-01	+	High	-	-	-	-	-	Os12g0249900	Protein kinase, core domain containing protein.	-
Pn01g125400	Pn01t125400.01	U9M48_001255	21630402	21641009	-	10607	2451	0.46	AT2G29060.2	Os11t0706200-00	+	High	AT2G29060	AT2G29060	AT2G29060|T9I4.14|T9I4_14	GO:0003700	F	-	-	-
Pn01g125500	Pn01t125500.01	U9M48_001257	21641048	21641562	+	514	486	0.48	AT1G07530.1	Os11t0706200-00	+	-	AT1G07530	SCL14	AT1G07530|SCL14|ATGRAS2|GRAS2|SCARECROW-like 14|ARABIDOPSIS THALIANA GRAS (GAI, RGA, SCR) 2|GRAS (GAI, RGA, SCR) 2|F22G5.9|F22G5_9	GO:0003700	F	-	-	-
Pn01g125600	Pn01t125600.02	U9M48_001251	21646117	21646608	+	491	462	0.48	AT2G29060.2	Os11t0706200-00	+	-	AT2G29060	AT2G29060	AT2G29060|T9I4.14|T9I4_14	GO:0003700	F	-	-	-
Pn01g125600	Pn01t125600.03	U9M48_001251	21646615	21647189	+	574	543	0.47	-	Os11t0705200-01	+	-	-	-	-	-	-	Os11g0705200	Similar to Scarecrow-like 9 (Fragment).	-
Pn01g125700	Pn01t125700.01	U9M48_001256	21652574	21653275	+	701	633	0.46	AT2G37650.1	Os11t0706200-00	+	-	AT2G37650	AT2G37650	AT2G37650|F13M22.15|F13M22_15	GO:0003700	F	-	-	-
Pn01g125800	Pn01t125800.01	U9M48_001262	21695003	21696867	+	1864	1500	0.46	AT3G05850.1	Os06t0661000-01	+	High	AT3G05850	MUG7	AT3G05850|AT3G05850.1|F10A16.15|F10A16_15	GO:0005634	C	Os06g0661000	Zinc finger, CCHC-type domain containing protein.	-
Pn01g125900	Pn01t125900.01	U9M48_001258	21697023	21703220	+	6197	690	0.1	-	-	+	-	-	-	-	-	-	-	-	-
Pn01g126000	Pn01t126000.01	U9M48_001260	21703672	21704251	+	579	285	0.27	-	-	+	-	-	-	-	-	-	-	-	-
Pn01g126100	Pn01t126100.01	U9M48_001261	21723878	21725153	+	1275	969	0.37	-	Os08t0202300-03	+	High	-	-	-	-	-	Os08g0202300	Reverse transcriptase domain containing protein.	-
Pn01g126200	Pn01t126200.01	U9M48_001266	21734651	21735586	+	935	807	0.26	AT5G59450.1	Os11t0706200-00	+	-	AT5G59450	AT5G59450	AT5G59450|F2O15.5|F2O15_5	GO:0003700	F	-	-	-
Pn01g126200	Pn01t126200.02	U9M48_001266	21735589	21735958	+	369	345	0.37	-	-	+	-	-	-	-	-	-	-	-	-
Pn01g126300	Pn01t126300.01	U9M48_001259	21740655	21743578	+	2923	942	0.06	AT3G46500.5	Os10t0523100-02	-	-	AT3G46500	AT3G46500	AT3G46500|F12A12.20	GO:0003674	F	Os10g0523100	Isopenicillin N synthase family protein.	-
Pn01g126400	Pn01t126400.01	U9M48_001264	21752431	21754410	-	1979	1980	0.24	AT2G31510.1	Os09t0559000-00	+	High	AT2G31510	ARI7	AT2G31510|ARI7|ATARI7|ARIADNE 7|ARABIDOPSIS ARIADNE 7|T9H9.3|T9H9_3	GO:0000151	C	Os09g0559000	Zinc finger, RING-type domain containing protein.	-
Pn01g126500	Pn01t126500.01	U9M48_001263	21754867	21766985	-	12118	2415	0.07	AT5G60750.1	Os06t0505400-01	+	High	AT5G60750	SCO4	AT5G60750|SCO4|snowy cotyledon 4|MUP24.17|MUP24_17	GO:0004222	F	Os06g0505400	Abortive infection protein family protein.	-
Pn01g126500	Pn01t126500.02	U9M48_001263	21754867	21766985	-	12118	1689	0.18	AT5G60750.1	Os06t0505400-01	+	High	AT5G60750	SCO4	AT5G60750|SCO4|snowy cotyledon 4|MUP24.17|MUP24_17	GO:0004222	F	Os06g0505400	Abortive infection protein family protein.	-
Pn01g126600	Pn01t126600.01	U9M48_001265	21770163	21772047	-	1884	1236	0.48	AT1G48120.1	Os06t0232700-01	+	High	AT1G48120	MAIL3	AT1G48120|MAIL3|MAIN-LIKE 3|F21D18.16|F21D18_16	GO:0004722	F	Os06g0232700	Similar to SWIM zinc finger family protein.	-
Pn01g126600	Pn01t126600.03	U9M48_001265	21772057	21774412	-	2355	2244	0.28	AT1G06740.1	Os06t0661000-01	+	High	AT1G06740	MUG3	AT1G06740|AT1G06740.1|F4H5.17|F4H5_17	GO:0005634	C	Os06g0661000	Zinc finger, CCHC-type domain containing protein.	-
Pn01g126700	Pn01t126700.01	U9M48_001276	21780613	21798683	-	18070	3810	0.3	AT2G31510.1	Os09t0559000-00	+	High	AT2G31510	ARI7	AT2G31510|ARI7|ATARI7|ARIADNE 7|ARABIDOPSIS ARIADNE 7|T9H9.3|T9H9_3	GO:0000151	C	Os09g0559000	Zinc finger, RING-type domain containing protein.	-
Pn01g126700	Pn01t126700.06	U9M48_001276	21780613	21788782	-	8169	3303	0.33	AT2G31510.2	Os09t0559000-00	+	High	AT2G31510	ARI7	AT2G31510|ARI7|ATARI7|ARIADNE 7|ARABIDOPSIS ARIADNE 7|T9H9.3|T9H9_3	GO:0000151	C	Os09g0559000	Zinc finger, RING-type domain containing protein.	-
Pn01g126700	Pn01t126700.05	U9M48_001276	21780928	21798683	-	17755	3162	0.33	AT2G31510.1	Os09t0559000-00	+	High	AT2G31510	ARI7	AT2G31510|ARI7|ATARI7|ARIADNE 7|ARABIDOPSIS ARIADNE 7|T9H9.3|T9H9_3	GO:0000151	C	Os09g0559000	Zinc finger, RING-type domain containing protein.	-
Pn01g126700	Pn01t126700.04	U9M48_001276	21791033	21798683	-	7650	3285	0.31	AT2G31510.1	Os09t0559000-00	+	High	AT2G31510	ARI7	AT2G31510|ARI7|ATARI7|ARIADNE 7|ARABIDOPSIS ARIADNE 7|T9H9.3|T9H9_3	GO:0000151	C	Os09g0559000	Zinc finger, RING-type domain containing protein.	-
Pn01g126700	Pn01t126700.02	U9M48_001276	21791051	21801671	-	10620	3453	0.37	AT2G31510.3	Os09t0559000-00	-	-	AT2G31510	ARI7	AT2G31510|ARI7|ATARI7|ARIADNE 7|ARABIDOPSIS ARIADNE 7|T9H9.3|T9H9_3	GO:0000151	C	Os09g0559000	Zinc finger, RING-type domain containing protein.	-
Pn01g126700	Pn01t126700.03	U9M48_001276	21791051	21798683	-	7632	3285	0.31	AT2G31510.1	Os09t0559000-00	+	High	AT2G31510	ARI7	AT2G31510|ARI7|ATARI7|ARIADNE 7|ARABIDOPSIS ARIADNE 7|T9H9.3|T9H9_3	GO:0000151	C	Os09g0559000	Zinc finger, RING-type domain containing protein.	-
Pn01g126800	Pn01t126800.01	U9M48_001272	21786472	21787969	+	1497	1494	0.4	AT2G31780.1	Os09t0559000-00	-	-	AT2G31780	ARI11	AT2G31780|ATARI11|ARI11|ARABIDOPSIS ARIADNE 11|ARIADNE 11|F20M17.18|F20M17_18	GO:0000151	C	Os09g0559000	Zinc finger, RING-type domain containing protein.	-
Pn01g126900	Pn01t126900.01	U9M48_001271	21791157	21801300	+	10143	3192	0.41	AT1G05890.1	Os09t0559000-00	-	-	AT1G05890	ARI5	AT1G05890|ARI5|ATARI5|ARIADNE 5|ARABIDOPSIS ARIADNE 5|T20M3.16|T20M3_16	GO:0000151	C	Os09g0559000	Zinc finger, RING-type domain containing protein.	-
Pn01g127000	Pn01t127000.01	U9M48_001267	21811934	21815597	+	3663	1209	0	AT5G57580.1	Os11t0664500-01	-	-	AT5G57580	CBP60b	AT5G57580|CBP60b|MUA2.16|MUA2_16	GO:0003700	F	Os11g0664500	Hypothetical conserved gene.	-
Pn01g127100	Pn01t127100.01	U9M48_001274	21814585	21817240	-	2655	342	0.09	-	-	+	-	-	-	-	-	-	-	-	-
Pn01g127200	Pn01t127200.01	U9M48_001273	21818109	21821659	-	3550	2892	0	AT1G50180.1	Os11t0130900-00	-	-	AT1G50180	CAR1	AT1G50180|CAR1|CEL-Activated Resistance 1|F14I3.19|F14I3_19	GO:0043531	F	Os11g0130900	Similar to NB-ARC domain containing protein, expressed.	-
Pn01g127300	Pn01t127300.01	U9M48_001270	21828777	21830174	+	1397	1398	0.46	-	Os04t0191000-01	+	High	-	-	-	-	-	Os04g0191000	Similar to OSIGBa0114M03.4 protein.	-
Pn01g127400	Pn01t127400.01	U9M48_001282	21830205	21831412	+	1207	1182	0.4	-	Os03t0627900-01	-	-	-	-	-	-	-	Os03g0627900	Similar to H0102C09.1 protein.	-
Pn01g127500	Pn01t127500.01	U9M48_001280	21835135	21835632	-	497	498	0.44	AT2G31760.1	Os09t0559000-00	-	-	AT2G31760	ARI10	AT2G31760|ARI10|ATARI10|ARIADNE 10|ARABIDOPSIS ARIADNE 10|F20M17.20|F20M17_20	GO:0000151	C	Os09g0559000	Zinc finger, RING-type domain containing protein.	-
Pn01g127600	Pn01t127600.01	U9M48_001278	21835693	21836856	-	1163	1164	0.36	AT1G65430.1	Os09t0559000-00	+	High	AT1G65430	ARI8	AT1G65430|ARI8|ATARI8|ARIADNE 8|ARABIDOPSIS ARIADNE 8|T8F5.21|T8F5_21	GO:0000151	C	Os09g0559000	Zinc finger, RING-type domain containing protein.	-
Pn01g127700	Pn01t127700.01	U9M48_001279	21837070	21840950	-	3880	294	0.38	-	-	+	-	-	-	-	-	-	-	-	-
Pn01g127800	Pn01t127800.01	U9M48_001269	21851082	21855473	+	4391	855	0.08	AT2G20060.1	Os11t0585700-01	+	High	AT2G20060	uL4m	AT2G20060|uL4m|Ribosomal Protein uL4m|T2G17.14|T2G17_14	GO:0003735	F	Os11g0585700	Similar to 50S ribosomal protein L4.	-
Pn01g127900	Pn01t127900.01	U9M48_001281	21861416	21863035	-	1619	1620	0.37	AT4G23160.3	cds-BAC19858.1	+	High	AT4G23160	AT4G23160	AT4G23160|CRK8|cysteine-rich RLK (RECEPTOR-like protein kinase) 8|F21P8.50|F21P8_50	GO:0004672	F	-	-	-
Pn01g128000	Pn01t128000.01	U9M48_001277	21863559	21866003	-	2444	1533	0.35	AT5G48050.1	Os08t0125300-01	+	High	AT5G48050	AT5G48050	AT5G48050|MDN11.13|MDN11_13	GO:0003674	F	Os08g0125300	Integrase, catalytic core domain containing protein.	-
Pn01g128100	Pn01t128100.01	U9M48_001275	21872208	21872594	-	386	387	0.22	-	-	+	-	-	-	-	-	-	-	-	-
Pn01g128200	Pn01t128200.01	U9M48_001268	21882748	21887612	+	4864	3045	0.01	AT3G50950.2	Os11t0130900-00	-	-	AT3G50950	ZAR1	AT3G50950|AT3G50950.1|F18B3.230	GO:0005634	C	Os11g0130900	Similar to NB-ARC domain containing protein, expressed.	-
Pn01g128300	Pn01t128300.01	U9M48_001290	21888540	21888764	-	224	225	0.47	-	-	+	-	-	-	-	-	-	-	-	-
Pn01g128400	Pn01t128400.01	U9M48_001289	21888798	21889283	-	485	486	0.43	-	-	+	High	-	-	-	-	-	-	-	-
Pn01g128500	Pn01t128500.01	U9M48_001288	21890595	21892070	-	1475	321	0.32	-	-	+	-	-	-	-	-	-	-	-	-
Pn01g128600	Pn01t128600.01	U9M48_001285	21901712	21911678	+	9966	2793	0.16	AT1G50180.1	Os11t0130900-00	+	High	AT1G50180	CAR1	AT1G50180|CAR1|CEL-Activated Resistance 1|F14I3.19|F14I3_19	GO:0043531	F	Os11g0130900	Similar to NB-ARC domain containing protein, expressed.	-
Pn01g128700	Pn01t128700.01	U9M48_001287	21907077	21908908	-	1831	423	0.48	-	-	+	-	-	-	-	-	-	-	-	-
Pn01g128700	Pn01t128700.02	U9M48_001287	21907258	21908908	-	1650	384	0.24	-	-	+	-	-	-	-	-	-	-	-	-
Pn01g128800	Pn01t128800.01	U9M48_001286	21923393	21928241	-	4848	1386	0.2	AT3G55950.1	Os12t0499700-00	+	High	AT3G55950	CCR3	AT3G55950|CCR3|ATCRR3|CRINKLY4 related 3|F27K19.130	GO:0004674	F	Os12g0499700	Similar to Protein kinase domain containing protein.	-
Pn01g128800	Pn01t128800.02	U9M48_001286	21923855	21928241	-	4386	1356	0.27	AT3G55950.1	Os12t0499700-00	+	High	AT3G55950	CCR3	AT3G55950|CCR3|ATCRR3|CRINKLY4 related 3|F27K19.130	GO:0004674	F	Os12g0499700	Similar to Protein kinase domain containing protein.	-
Pn01g128800	Pn01t128800.03	U9M48_001286	21923855	21928795	-	4940	1344	0.18	AT3G55950.1	Os12t0499700-00	+	High	AT3G55950	CCR3	AT3G55950|CCR3|ATCRR3|CRINKLY4 related 3|F27K19.130	GO:0004674	F	Os12g0499700	Similar to Protein kinase domain containing protein.	-
Pn01g128900	Pn01t128900.01	U9M48_001283	21925171	21926605	+	1434	471	0.1	-	-	+	-	-	-	-	-	-	-	-	-
Pn01g129000	Pn01t129000.01	U9M48_001284	21973777	21978978	+	5201	2757	0.16	AT3G50950.2	Os11t0130900-00	+	High	AT3G50950	ZAR1	AT3G50950|AT3G50950.1|F18B3.230	GO:0005634	C	Os11g0130900	Similar to NB-ARC domain containing protein, expressed.	-
Pn01g129100	Pn01t129100.01	U9M48_001296	21986841	21993103	-	6262	1734	0.19	AT1G61440.1	Os12t0249900-01	+	High	AT1G61440	AT1G61440	AT1G61440|T1F9.7|T1F9_7	GO:0004674	F	Os12g0249900	Protein kinase, core domain containing protein.	-
Pn01g129200	Pn01t129200.01	U9M48_001293	21996106	21998217	-	2111	2112	0.08	AT4G19090.1	Os02t0297200-01	+	High	AT4G19090	AT4G19090	AT4G19090|T18B16.5	GO:0003674	F	Os02g0297200	Protein of unknown function DUF594 family protein.	-
Pn01g129300	Pn01t129300.01	U9M48_001298	22003054	22004813	+	1759	576	0.23	-	-	+	-	-	-	-	-	-	-	-	-
Pn01g129400	Pn01t129400.01	U9M48_001294	22021756	22029605	-	7849	1944	0.1	AT1G79990.2	Os06t0143900-01	+	High	AT1G79990	b?3-COP	AT1G79990|b?3-COP|F19K16.4|F19K16_4	GO:0005198	F	Os06g0143900	Similar to Coatomer protein complex, beta prime; beta'-COP protein.	-
Pn01g129500	Pn01t129500.01	U9M48_001295	22036964	22038730	-	1766	807	0.11	AT4G21390.1	Os11t0681400-00	-	-	AT4G21390	B120	AT4G21390|B120|T6K22.120|T6K22_120	GO:0004674	F	Os11g0681400	Similar to protein kinase.	-
Pn01g129600	Pn01t129600.01	U9M48_001291	22061769	22065038	+	3269	1419	0.01	AT5G05800.5	Os06t0576800-00	+	High	AT5G05800	AT5G05800	AT5G05800|AT5G05800.1|MJJ3.22|MJJ3_22	GO:0005634	C	Os06g0576800	Myb/SANT-like domain domain containing protein.	-
Pn01g129600	Pn01t129600.02	U9M48_001291	22063601	22065038	+	1437	1293	0.28	AT5G41980.1	Os11t0202600-01	+	High	AT5G41980	AT5G41980	AT5G41980|MJC20.8|MJC20_8	GO:0003674	F	Os11g0202600	Similar to OSIGBa0126J24.2 protein.	-
Pn01g129700	Pn01t129700.01	U9M48_001292	22067758	22077196	+	9438	3456	0.12	AT4G02480.1	Os07t0672500-02	+	High	AT4G02480	AT4G02480	AT4G02480|T14P8.8|T14P8_8|AT4G02470	GO:0005524	F	Os07g0672500	ATPase, AAA-type, core domain containing protein.	-
Pn01g129700	Pn01t129700.02	U9M48_001292	22067758	22077196	+	9438	3549	0.12	AT4G02480.1	Os07t0672500-02	+	High	AT4G02480	AT4G02480	AT4G02480|T14P8.8|T14P8_8|AT4G02470	GO:0005524	F	Os07g0672500	ATPase, AAA-type, core domain containing protein.	-
Pn01g129800	Pn01t129800.01	U9M48_001297	22078452	22079237	-	785	786	0.24	-	Os03t0664300-00	-	-	-	-	-	-	-	Os03g0664300	F-box domain, cyclin-like domain containing protein.	-
Pn01g129900	Pn01t129900.01	U9M48_001301	22116506	22123361	+	6855	603	0.31	-	-	+	-	-	-	-	-	-	-	-	-
Pn01g130000	Pn01t130000.02	U9M48_001305	22118764	22120127	-	1363	981	0.3	AT2G24960.2	Os12t0299650-00	+	High	AT2G24960	AT2G24960	AT2G24960|F27C12.12|F27C12_12	GO:0003674	F	Os12g0299650	Myb/SANT-like domain domain containing protein.	-
Pn01g130000	Pn01t130000.01	U9M48_001305	22118765	22121464	-	2699	1194	0.02	AT5G41980.1	Os12t0299600-00	+	High	AT5G41980	AT5G41980	AT5G41980|MJC20.8|MJC20_8	GO:0003674	F	Os12g0299600	Hypothetical conserved gene.	-
Pn01g130100	Pn01t130100.01	U9M48_001302	22123628	22124017	+	389	390	0.39	-	-	+	-	-	-	-	-	-	-	-	-
Pn01g130200	Pn01t130200.01	U9M48_001303	22124920	22125210	+	290	291	0.45	-	Os04t0113000-01	+	-	-	-	-	-	-	Os04g0113000	Cyclin-like F-box domain containing protein.	-
Pn01g130300	Pn01t130300.01	U9M48_001309	22128193	22129203	+	1010	243	0.49	-	Os03t0664300-00	+	High	-	-	-	-	-	Os03g0664300	F-box domain, cyclin-like domain containing protein.	-
Pn01g130400	Pn01t130400.01	U9M48_001300	22129489	22131003	+	1514	1362	0.26	-	Os03t0664300-00	+	High	-	-	-	-	-	Os03g0664300	F-box domain, cyclin-like domain containing protein.	-
Pn01g130500	Pn01t130500.01	U9M48_001306	22135156	22139809	-	4653	2247	0.34	-	Os11t0633800-01	+	High	-	-	-	-	-	Os11g0633800	Cyclin-like F-box domain containing protein.	-
Pn01g130500	Pn01t130500.02	U9M48_001306	22135156	22139809	-	4653	2247	0.23	-	Os11t0633800-01	+	High	-	-	-	-	-	Os11g0633800	Cyclin-like F-box domain containing protein.	-
Pn01g130600	Pn01t130600.01	U9M48_001307	22143624	22145141	-	1517	1518	0.37	AT1G69630.1	Os04t0440400-00	+	High	AT1G69630	AT1G69630	AT1G69630|AT1G69630.1|F24J1.28	GO:0005634	C	Os04g0440400	F-box domain, cyclin-like domain containing protein.	-
Pn01g130700	Pn01t130700.01	U9M48_001308	22151615	22152001	-	386	387	0.39	-	Os03t0664300-00	-	-	-	-	-	-	-	Os03g0664300	F-box domain, cyclin-like domain containing protein.	-
Pn01g130800	Pn01t130800.01	U9M48_001317	22157725	22159760	-	2035	1806	0.3	AT4G23160.3	Os11t0656500-01	+	High	AT4G23160	AT4G23160	AT4G23160|CRK8|cysteine-rich RLK (RECEPTOR-like protein kinase) 8|F21P8.50|F21P8_50	GO:0004672	F	Os11g0656500	Integrase, catalytic core domain containing protein.	-
Pn01g130900	Pn01t130900.01	U9M48_001322	22160389	22161320	-	931	687	0.49	-	Os08t0125300-01	+	High	-	-	-	-	-	Os08g0125300	Integrase, catalytic core domain containing protein.	-
Pn01g131000	Pn01t131000.01	U9M48_001319	22161440	22161910	-	470	471	0.44	-	Os11t0656500-01	+	High	-	-	-	-	-	Os11g0656500	Integrase, catalytic core domain containing protein.	-
Pn01g131100	Pn01t131100.01	U9M48_001318	22166211	22168635	-	2424	771	0.4	-	Os01t0824700-01	+	High	-	-	-	-	-	Os01g0824700	Cyclin-like F-box domain containing protein.	-
Pn01g131200	Pn01t131200.01	U9M48_001304	22167799	22168717	+	918	597	0.07	-	-	+	-	-	-	-	-	-	-	-	-
Pn01g131300	Pn01t131300.01	U9M48_001321	22171225	22171635	-	410	411	0.47	-	Os04t0464966-01	-	-	-	-	-	-	-	Os04g0464966	F-box-containing protein, Male meiotic DNA double-strand break repair, Regulation of meiotic progression	OsFbox217, Os_F0121, MOF
Pn01g131400	Pn01t131400.01	U9M48_001320	22171701	22172504	-	803	804	0.45	AT5G53840.1	Os04t0440400-00	+	High	AT5G53840	AT5G53840	AT5G53840|K6O8.1|K6O8_1	GO:0003674	F	Os04g0440400	F-box domain, cyclin-like domain containing protein.	-
Pn01g131500	Pn01t131500.01	U9M48_001299	22178868	22180232	+	1364	1191	0.16	AT5G60710.1	Os03t0403600-01	+	High	AT5G60710	AT5G60710	AT5G60710|MUP24.2|MUP24_2	GO:0003674	F	Os03g0403600	von Willebrand factor, type A domain containing protein.	-
Pn01g131600	Pn01t131600.01	U9M48_001311	22191294	22192779	+	1485	1404	0.39	AT3G05850.1	Os08t0326300-01	-	-	AT3G05850	MUG7	AT3G05850|AT3G05850.1|F10A16.15|F10A16_15	GO:0005634	C	Os08g0326300	Transposase, MuDR, plant domain containing protein.	-
Pn01g131700	Pn01t131700.01	U9M48_001312	22192799	22194267	+	1468	1293	0.44	AT1G06740.1	Os08t0326300-01	-	-	AT1G06740	MUG3	AT1G06740|AT1G06740.1|F4H5.17|F4H5_17	GO:0005634	C	Os08g0326300	Transposase, MuDR, plant domain containing protein.	-
Pn01g131800	Pn01t131800.01	U9M48_001314	22197691	22203925	-	6234	2694	0.11	AT4G12770.1	Os11t0661200-01	+	High	AT4G12770	AUXILIN-LIKE2	AT4G12770|AT4G12770.1|T20K18.120|T20K18_120	GO:0005634	C	Os11g0661200	Heat shock protein DnaJ, N-terminal domain containing protein.	-
Pn01g131900	Pn01t131900.02	U9M48_001310	22207240	22210008	+	2768	504	0.26	AT3G16640.1	Os11t0660500-01	+	High	AT3G16640	TCTP1	AT3G16640|TCTP1|AtTCTP1|translationally controlled tumor protein|MGL6.19	GO:0005509	F	Os11g0660500	Translationally controlled tumor protein, Mercury tolerance	TCTP, OsTCTP, OsTCTPa
Pn01g132000	Pn01t132000.01	U9M48_001313	22229295	22241497	-	12202	3081	0.05	AT3G46530.1	Os12t0564800-01	+	High	AT3G46530	RPP13	AT3G46530|RPP11|RECOGNITION OF PERONOSPORA PARASITICA 11|AT3G46530.1|F12A12.50	GO:0005575	C	Os12g0564800	NB-ARC domain containing protein.	-
Pn01g132100	Pn01t132100.01	U9M48_001316	22251210	22252088	-	878	879	0.33	-	-	+	-	-	-	-	-	-	-	-	-
Pn01g132200	Pn01t132200.01	U9M48_001323	22270710	22271614	+	904	408	0.04	-	Os05t0477500-01	-	-	-	-	-	-	-	Os05g0477500	Protein of unknown function DUF3615 domain containing protein.	-
Pn01g132300	Pn01t132300.01	U9M48_001315	22277518	22285191	-	7673	2997	0.24	AT3G46530.1	Os12t0564800-01	+	High	AT3G46530	RPP13	AT3G46530|RPP11|RECOGNITION OF PERONOSPORA PARASITICA 11|AT3G46530.1|F12A12.50	GO:0005575	C	Os12g0564800	NB-ARC domain containing protein.	-
Pn01g132400	Pn01t132400.01	U9M48_001330	22300760	22303882	-	3122	1569	0.36	AT4G23160.3	Os08t0125300-01	+	High	AT4G23160	AT4G23160	AT4G23160|CRK8|cysteine-rich RLK (RECEPTOR-like protein kinase) 8|F21P8.50|F21P8_50	GO:0004672	F	Os08g0125300	Integrase, catalytic core domain containing protein.	-
Pn01g132500	Pn01t132500.01	U9M48_001327	22328725	22331920	-	3195	969	0	AT4G29830.1	Os11t0660300-01	+	High	AT4G29830	VIP3	AT4G29830|SKI8|A. thaliana homolog of yeast SKI8|AT4G29830.1|F27B13.70|F27B13_70	GO:0005737	C	Os11g0660300	WD40 repeat-like domain containing protein.	-
Pn01g132600	Pn01t132600.01	U9M48_001326	22336736	22338392	+	1656	291	0.46	AT1G43190.3	Os05t0437300-01	-	-	AT1G43190	PTB3	AT1G43190|PTB3|polypyrimidine tract-binding protein 3|F1I21.14|F1I21_14	GO:0003729	F	Os05g0437300	Polypyrimidine tract-binding protein 2, Modulation of panicle development	OsPTB2
Pn01g132700	Pn01t132700.01	U9M48_001325	22338913	22340358	+	1445	648	0.41	AT3G52870.1	Os12t0149900-02	+	High	AT3G52870	AT3G52870	AT3G52870|F8J2.40	GO:0003674	F	Os12g0149900	IQ calmodulin-binding region domain containing protein.	-
Pn01g132800	Pn01t132800.01	U9M48_001328	22361584	22363018	-	1434	345	0.03	AT5G49120.1	Os02t0592833-00	+	High	AT5G49120	AT5G49120	AT5G49120|K20J1.9|K20J1_9	GO:0003674	F	-	-	-
Pn01g132900	Pn01t132900.01	U9M48_001324	22370291	22374130	+	3839	1971	0.05	AT5G27920.1	Os12t0552700-01	+	High	AT5G27920	RAH1	AT5G27920|RAH1|RAE1 Homolog 1|F15F15.2	GO:0019005	C	Os12g0552700	Similar to Leucine Rich Repeat family protein, expressed.	-
Pn01g133000	Pn01t133000.01	U9M48_001329	22374547	22375484	-	937	312	0.28	AT5G49120.1	Os02t0592833-00	+	High	AT5G49120	AT5G49120	AT5G49120|K20J1.9|K20J1_9	GO:0003674	F	-	-	-
Pn01g133100	Pn01t133100.01	U9M48_001331	22384233	22384753	-	520	402	0.42	AT3G63210.1	Os02t0592833-00	+	High	AT3G63210	MARD1	AT3G63210|AT3G63210.1|F16M2.60	GO:0005634	C	-	-	-
Pn01g133200	Pn01t133200.01	U9M48_001332	22387298	22388722	-	1424	969	0.35	-	-	+	-	-	-	-	-	-	-	-	-
Pn01g133300	Pn01t133300.01	U9M48_001335	22398734	22401936	-	3202	1764	0.07	AT4G16070.1	Os12t0554500-00	+	High	AT4G16070	AT4G16070	AT4G16070|DL4075C|FCAALL.271	GO:0003674	F	Os12g0554500	Lipase, class 3 family protein.	-
Pn01g133400	Pn01t133400.01	U9M48_001333	22408704	22413121	+	4417	1362	0.05	AT3G16850.1	Os11t0658800-01	+	High	AT3G16850	PGF5	AT3G16850|PGF5|Polygalacturonase Clade F 5|K20I9.8	GO:0004650	F	Os11g0658800	Pectin lyase fold/virulence factor domain containing protein.	-
Pn01g133500	Pn01t133500.01	U9M48_001337	22415435	22419867	-	4432	1116	0.29	AT1G18750.4	Os11t0658700-02	+	High	AT1G18750	AT1G18750	AT1G18750|AGL65|AGAMOUS-like 65|F6A14.14|F6A14_14	GO:0000978	F	Os11g0658700	MADS domain transcription factor, pollen maturation	MADS68, OsMADS68
Pn01g133500	Pn01t133500.02	U9M48_001337	22415435	22419867	-	4432	1023	0.31	AT1G18750.1	Os11t0658700-02	+	High	AT1G18750	AT1G18750	AT1G18750|AGL65|AGAMOUS-like 65|F6A14.14|F6A14_14	GO:0000978	F	Os11g0658700	MADS domain transcription factor, pollen maturation	MADS68, OsMADS68
Pn01g133600	Pn01t133600.01	U9M48_001340	22433029	22434944	-	1915	1572	0.46	-	Os03t0627900-01	+	High	-	-	-	-	-	Os03g0627900	Similar to H0102C09.1 protein.	-
Pn01g133700	Pn01t133700.01	U9M48_001342	22434986	22435452	-	466	423	0.47	-	Os04t0191000-01	+	High	-	-	-	-	-	Os04g0191000	Similar to OSIGBa0114M03.4 protein.	-
Pn01g133800	Pn01t133800.01	U9M48_001338	22437829	22438305	-	476	477	0.47	-	-	+	-	-	-	-	-	-	-	-	-
Pn01g133900	Pn01t133900.01	U9M48_001341	22445603	22446865	+	1262	1206	0.27	-	Os11t0672600-01	+	High	-	-	-	-	-	Os11g0672600	Reverse transcriptase domain containing protein.	-
Pn01g134000	Pn01t134000.01	U9M48_001343	22446886	22447242	+	356	300	0.42	-	Os11t0672600-01	+	High	-	-	-	-	-	Os11g0672600	Reverse transcriptase domain containing protein.	-
Pn01g134100	Pn01t134100.01	U9M48_001334	22450390	22454178	+	3788	462	0.42	-	-	+	-	-	-	-	-	-	-	-	-
Pn01g134200	Pn01t134200.01	U9M48_001336	22464015	22464530	-	515	396	0.07	AT4G01970.1	Os01t0170000-01	+	-	AT4G01970	AT4G01970	AT4G01970|AtSTS|RS4|stachyose synthase|raffinose synthase 4|AT4G01970.1|T7B11.23|T7B11_23	GO:0005737	C	Os01g0170000	Raffinose synthase family protein.	-
Pn01g134300	Pn01t134300.01	U9M48_001339	22480883	22483027	-	2144	804	0.45	-	Os12t0142900-02	+	High	-	-	-	-	-	Os12g0142900	Similar to H0321H01.8 protein.	-
Pn01g134400	Pn01t134400.01	U9M48_001346	22487645	22488939	+	1294	1200	0.04	-	Os03t0664300-00	+	-	-	-	-	-	-	Os03g0664300	F-box domain, cyclin-like domain containing protein.	-
Pn01g134500	Pn01t134500.01	U9M48_001349	22502301	22507167	-	4866	1032	0	-	-	+	-	-	-	-	-	-	-	-	-
Pn01g134600	Pn01t134600.01	U9M48_001345	22502511	22507167	+	4656	3495	0.08	AT3G19020.2	Os11t0657400-00	+	High	AT3G19020	LRX8	AT3G19020|AT3G19020.1|K13E13.23	GO:0005634	C	-	-	-
Pn01g134700	Pn01t134700.01	U9M48_001344	22509624	22514048	+	4424	777	0.06	AT4G02485.2	Os11t0657200-01	+	High	AT4G02485	AT4G02485	AT4G02485|AT4G02485.1	GO:0005634	C	Os11g0657200	2OG-Fe(II) oxygenase domain containing protein.	-
Pn01g134700	Pn01t134700.02	U9M48_001344	22512287	22516601	+	4314	453	0.45	AT1G02900.1	-	+	-	AT1G02900	RALF1	AT1G02900|RALFL1|RALF1|ATRALF1|RALF-LIKE 1|rapid alkalinization factor 1|f22d16.10|f22d16_10|RALF1	GO:0005179	F	-	-	-
Pn01g134800	Pn01t134800.01	U9M48_001352	22511344	22517068	-	5724	1269	0.13	AT3G62910.1	Os11t0657100-01	+	High	AT3G62910	APG3	AT3G62910|APG3|AtcpRF1|cpRF1|DIG8|ALBINO AND PALE GREEN|Arabidopsis thaliana chloroplast RF1|chloroplast ribosome release factor 1|T20O10.10	GO:0005739	C	Os11g0657100	Peptide chain release factor 1 family protein.	-
Pn01g134900	Pn01t134900.01	U9M48_001351	22517685	22523725	-	6040	2466	0.1	AT5G18590.2	Os12t0538800-01	+	High	AT5G18590	AT5G18590	AT5G18590|T28N17.70|T28N17_70	GO:0003674	F	Os12g0538800	Kelch-type beta propeller domain containing protein.	-
Pn01g135000	Pn01t135000.01	U9M48_001354	22525781	22526807	-	1026	936	0.34	AT3G42170.1	Os03t0822100-01	+	High	AT3G42170	DAYSLEEPER	AT3G42170|AT3G42170.1|T27B3.40	GO:0005634	C	Os03g0822100	Similar to Transposase (Fragment).	-
Pn01g135100	Pn01t135100.03	U9M48_001347	22533393	22536846	+	3453	480	0.16	-	-	+	-	-	-	-	-	-	-	-	-
Pn01g135100	Pn01t135100.01	U9M48_001347	22533400	22537422	+	4022	201	0.25	-	-	+	-	-	-	-	-	-	-	-	-
Pn01g135100	Pn01t135100.02	U9M48_001347	22533400	22537422	+	4022	201	0.28	-	-	+	-	-	-	-	-	-	-	-	-
Pn01g135200	Pn01t135200.01	U9M48_001353	22546288	22548026	-	1738	627	0.27	-	Os08t0215200-01	+	High	-	-	-	-	-	Os08g0215200	Conserved hypothetical protein.	-
Pn01g135200	Pn01t135200.02	U9M48_001353	22546288	22547133	-	845	210	0.3	-	-	+	-	-	-	-	-	-	-	-	-
Pn01g135300	Pn01t135300.01	U9M48_001350	22549731	22554853	-	5122	1053	0.05	AT5G18640.3	Os11t0655800-01	+	High	AT5G18640	AT5G18640	AT5G18640|T1A4.20|T1A4_20	GO:0003674	F	Os11g0655800	Lipase, class 3 family protein.	-
Pn01g135400	Pn01t135400.01	U9M48_001348	22576913	22580468	+	3555	1917	0.18	AT5G02810.1	Os07t0695100-01	+	High	AT5G02810	PRR7	AT5G02810|PRR7|APRR7|pseudo-response regulator 7|F9G14.120|F9G14_120	GO:0000156	F	Os07g0695100	Pseudo response regulator, Heading date, Long-day repression	Hd2, OsPRR37, PRR37, Prr4, OsPRR4, DTH7, OsCCT28, Ghd7.1, EH7-2
Pn01g135500	Pn01t135500.01	U9M48_001363	22589008	22590279	+	1271	723	0.29	AT2G29150.1	Os11t0654400-00	+	High	AT2G29150	AT2G29150	AT2G29150|F16P2.47|F16P2_47	GO:0003674	F	Os11g0654400	Similar to tropinone reductase 2.	-
Pn01g135600	Pn01t135600.01	U9M48_001364	22596005	22597503	+	1498	891	0.3	AT1G07440.1	Os11t0654400-00	+	High	AT1G07440	AT1G07440	AT1G07440|AT1G07440.2	GO:0005576	C	Os11g0654400	Similar to tropinone reductase 2.	-
Pn01g135700	Pn01t135700.01	U9M48_001355	22598327	22600313	+	1986	711	0.03	-	-	+	High	-	-	-	-	-	-	-	-
Pn01g135800	Pn01t135800.01	U9M48_001357	22601005	22603937	+	2932	2763	0.04	AT3G07040.1	Os11t0655300-01	+	High	AT3G07040	RPM1	AT3G07040|RPM1|RPS3|RESISTANCE TO P. SYRINGAE PV MACULICOLA 1|RESISTANCE TO PSEUDOMONAS SYRINGAE 3|F17A9.20|DISEASE RESISTANCE PROTEIN RPM1	GO:0043531	F	Os11g0655300	NB-ARC domain containing protein.	-
Pn01g135900	Pn01t135900.01	U9M48_001359	22612464	22613158	+	694	621	0.06	AT2G29150.1	Os11t0443700-01	+	High	AT2G29150	AT2G29150	AT2G29150|F16P2.47|F16P2_47	GO:0003674	F	Os11g0443700	Similar to Short chain alcohol dehydrogenase-like.	-
Pn01g136000	Pn01t136000.01	U9M48_001365	22615491	22617142	+	1651	873	0.31	AT5G48050.1	Os02t0671800-01	-	-	AT5G48050	AT5G48050	AT5G48050|MDN11.13|MDN11_13	GO:0003674	F	Os02g0671800	Integrase, catalytic core domain containing protein.	-
Pn01g136100	Pn01t136100.01	U9M48_001361	22620888	22621574	+	686	513	0.25	AT1G16670.1	Os08t0200500-01	-	-	AT1G16670	CRPK1	AT1G16670|CRPK1|cold-responsive protein kinase 1|F19K19.4|F19K19_4	GO:0004674	F	Os08g0200500	Serine/threonine protein kinase domain containing protein.	-
Pn01g136200	Pn01t136200.01	U9M48_001358	22627001	22629856	+	2855	2856	0.04	AT3G07040.1	Os11t0654100-01	+	High	AT3G07040	RPM1	AT3G07040|RPM1|RPS3|RESISTANCE TO P. SYRINGAE PV MACULICOLA 1|RESISTANCE TO PSEUDOMONAS SYRINGAE 3|F17A9.20|DISEASE RESISTANCE PROTEIN RPM1	GO:0043531	F	Os11g0654100	NB-ARC domain containing protein.	-
Pn01g136300	Pn01t136300.01	U9M48_001356	22634536	22635577	+	1041	894	0.04	AT2G29150.1	Os11t0654400-00	-	-	AT2G29150	AT2G29150	AT2G29150|F16P2.47|F16P2_47	GO:0003674	F	Os11g0654400	Similar to tropinone reductase 2.	-
Pn01g136400	Pn01t136400.01	U9M48_001360	22648708	22651575	+	2867	2664	0.05	AT1G59780.2	Os11t0654100-01	+	High	AT1G59780	AT1G59780	AT1G59780|F23H11.10|F23H11_10	GO:0005575	C	Os11g0654100	NB-ARC domain containing protein.	-
Pn01g136500	Pn01t136500.01	U9M48_001366	22654590	22656847	-	2257	774	0.33	AT3G18140.1	Os03t0681700-01	+	High	AT3G18140	LST8-1	AT3G18140|AT3G18140.2	GO:0005634	C	Os03g0681700	Component of TORC1(Target of rapamycin complex 1)	OsWD40-81, OsLST8, LST8
Pn01g136600	Pn01t136600.02	U9M48_001362	22659712	22662302	+	2590	777	0.29	AT2G29290.2	Os11t0654400-00	+	High	AT2G29290	DEG14	AT2G29290|DEG14|F16P2.33|F16P2_33	GO:0003674	F	Os11g0654400	Similar to tropinone reductase 2.	-
Pn01g136600	Pn01t136600.01	U9M48_001362	22662088	22669087	+	6999	1170	0.43	AT5G06060.1	Os11t0654400-00	+	High	AT5G06060	AT5G06060	AT5G06060|K16F4.2|K16F4_2	GO:0003674	F	Os11g0654400	Similar to tropinone reductase 2.	-
Pn01g136700	Pn01t136700.01	U9M48_001367	22670907	22671137	-	230	231	0.39	-	-	+	-	-	-	-	-	-	-	-	-
Pn01g136800	Pn01t136800.01	U9M48_001368	22679468	22687034	+	7566	1407	0.22	AT2G29290.2	Os11t0654400-00	+	High	AT2G29290	DEG14	AT2G29290|DEG14|F16P2.33|F16P2_33	GO:0003674	F	Os11g0654400	Similar to tropinone reductase 2.	-
Pn01g136900	Pn01t136900.01	U9M48_001372	22695192	22702097	-	6905	1080	0.3	-	-	+	-	-	-	-	-	-	-	-	-
Pn01g137000	Pn01t137000.01	U9M48_001370	22704768	22717867	-	13099	2916	0.03	AT3G07040.1	Os11t0130900-00	-	-	AT3G07040	RPM1	AT3G07040|RPM1|RPS3|RESISTANCE TO P. SYRINGAE PV MACULICOLA 1|RESISTANCE TO PSEUDOMONAS SYRINGAE 3|F17A9.20|DISEASE RESISTANCE PROTEIN RPM1	GO:0043531	F	Os11g0130900	Similar to NB-ARC domain containing protein, expressed.	-
Pn01g137100	Pn01t137100.01	U9M48_001369	22723998	22730118	+	6120	1008	0.27	AT2G29150.1	Os11t0654400-00	-	-	AT2G29150	AT2G29150	AT2G29150|F16P2.47|F16P2_47	GO:0003674	F	Os11g0654400	Similar to tropinone reductase 2.	-
Pn01g137200	Pn01t137200.01	U9M48_001371	22748571	22756818	-	8247	2688	0.14	AT1G06590.1	Os12t0626300-01	+	High	AT1G06590	AT1G06590	AT1G06590|AT1G06590.1|F12K11.7|F12K11_7	GO:0005634	C	Os12g0626300	Similar to MRNA, complete cds, clone: RAFL24-07-B09.	-
Pn01g137200	Pn01t137200.02	U9M48_001371	22748571	22756818	-	8247	2673	0.14	AT1G06590.1	Os12t0626300-01	+	High	AT1G06590	AT1G06590	AT1G06590|AT1G06590.1|F12K11.7|F12K11_7	GO:0005634	C	Os12g0626300	Similar to MRNA, complete cds, clone: RAFL24-07-B09.	-
Pn01g137200	Pn01t137200.03	U9M48_001371	22748571	22756818	-	8247	2358	0.15	AT1G06590.1	Os12t0626300-01	+	High	AT1G06590	AT1G06590	AT1G06590|AT1G06590.1|F12K11.7|F12K11_7	GO:0005634	C	Os12g0626300	Similar to MRNA, complete cds, clone: RAFL24-07-B09.	-
Pn01g137200	Pn01t137200.04	U9M48_001371	22748571	22756818	-	8247	2574	0.15	AT1G06590.1	Os12t0626300-01	+	High	AT1G06590	AT1G06590	AT1G06590|AT1G06590.1|F12K11.7|F12K11_7	GO:0005634	C	Os12g0626300	Similar to MRNA, complete cds, clone: RAFL24-07-B09.	-
Pn01g137300	Pn01t137300.01	U9M48_001379	22793817	22794065	-	248	249	0.45	-	-	+	-	-	-	-	-	-	-	-	-
Pn01g137400	Pn01t137400.01	U9M48_001378	22794091	22794360	-	269	270	0.45	-	-	+	-	-	-	-	-	-	-	-	-
Pn01g137500	Pn01t137500.01	U9M48_001376	22798945	22799439	+	494	495	0.41	-	-	+	-	-	-	-	-	-	-	-	-
Pn01g137600	Pn01t137600.01	U9M48_001377	22799589	22799912	+	323	324	0.44	-	-	+	-	-	-	-	-	-	-	-	-
Pn01g137700	Pn01t137700.01	U9M48_001383	22803666	22804713	+	1047	945	0.43	-	Os03t0627900-01	+	High	-	-	-	-	-	Os03g0627900	Similar to H0102C09.1 protein.	-
Pn01g137800	Pn01t137800.01	U9M48_001381	22818289	22821139	-	2850	2847	0.4	-	Os04t0191000-01	+	High	-	-	-	-	-	Os04g0191000	Similar to OSIGBa0114M03.4 protein.	-
Pn01g137900	Pn01t137900.01	U9M48_001380	22823078	22823554	-	476	477	0.46	-	-	+	-	-	-	-	-	-	-	-	-
Pn01g138000	Pn01t138000.01	U9M48_001382	22837472	22847152	+	9680	1491	0.24	-	Os12t0621832-00	-	-	-	-	-	-	-	Os12g0621832	Similar to H0315A08.1 protein.	-
Pn01g138100	Pn01t138100.01	U9M48_001375	22852466	22853158	+	692	693	0.39	-	-	+	-	-	-	-	-	-	-	-	-
Pn01g138200	Pn01t138200.01	U9M48_001374	22865560	22866280	+	720	630	0.25	-	Os11t0649600-01	+	High	-	-	-	-	-	Os11g0649600	Uncharacterised protein family UPF0497, trans-membrane plant subgroup domain containing protein.	-
Pn01g138300	Pn01t138300.01	U9M48_001373	22866997	22867602	+	605	606	0.26	-	Os11t0649600-01	+	High	-	-	-	-	-	Os11g0649600	Uncharacterised protein family UPF0497, trans-membrane plant subgroup domain containing protein.	-
Pn01g138400	Pn01t138400.01	U9M48_001384	22901602	22905617	+	4015	1047	0.05	AT5G27950.2	Os12t0616000-01	+	High	AT5G27950	AT5G27950	AT5G27950|F15F15.20|F15F15_20	GO:0003777	F	Os12g0616000	Similar to Kinesin-like protein KIFC3.	-
Pn01g138400	Pn01t138400.02	U9M48_001384	22901602	22905617	+	4015	1761	0.04	AT5G27950.1	Os11t0648100-01	+	High	AT5G27950	AT5G27950	AT5G27950|F15F15.20|F15F15_20	GO:0003777	F	Os11g0648100	Kinesin, motor domain domain containing protein.	-
Pn01g138400	Pn01t138400.03	U9M48_001384	22901602	22905617	+	4015	1821	0.04	AT5G27950.1	Os11t0648100-01	+	High	AT5G27950	AT5G27950	AT5G27950|F15F15.20|F15F15_20	GO:0003777	F	Os11g0648100	Kinesin, motor domain domain containing protein.	-
Pn01g138500	Pn01t138500.01	U9M48_001388	22910761	22915374	+	4613	1536	0.37	AT3G05030.4	Os11t0648000-01	+	High	AT3G05030	NHX2	AT3G05030|ATNHX2|AT3G05030.1|T9J14.2|T9J14_2	GO:0005739	C	Os11g0648000	Na<sup>+</sup>/H<sup>+</sup> antiporter, Salt stress response	OsNHX2
Pn01g138600	Pn01t138600.01	U9M48_001387	22915587	22924485	+	8898	3339	0.29	AT2G47980.1	Os05t0188500-02	+	High	AT2G47980	SCC3	AT2G47980|SCC3|ATSCC3|sister-chromatid cohesion protein 3|T9J23.3	GO:0000785	C	Os05g0188500	Armadillo-type fold domain containing protein.	-
Pn01g138700	Pn01t138700.01	U9M48_001385	22928313	22936010	+	7697	2604	0.09	AT4G03090.3	Os05t0188600-02	+	High	AT4G03090	NDX	AT4G03090|NDX|AtNDX|Nodulin Homeobox|T4I9.3|T4I9_3	GO:0003697	F	Os05g0188600	Hypothetical conserved gene.	-
Pn01g138800	Pn01t138800.01	U9M48_001386	22964225	22970646	+	6421	1455	0.36	AT5G53970.1	Os11t0644800-00	+	High	AT5G53970	TAT7	AT5G53970|TAT7|AtTAT1|TAT1|tyrosine aminotransferase 7|Tyr Aminotransferase 1|K19P17.14|K19P17_14	GO:0004838	F	Os11g0644800	Similar to Tyrosine/nicotianamine aminotransferases family protein, expressed.	-
Pn01g138800	Pn01t138800.02	U9M48_001386	22967440	22970646	+	3206	933	0.26	AT5G36160.1	Os11t0644800-00	+	High	AT5G36160	TAT2	AT5G36160|AtTAT2|TAT2|Tyr Aminotransferase 2|MAB16.11|MAB16_11	GO:0004838	F	Os11g0644800	Similar to Tyrosine/nicotianamine aminotransferases family protein, expressed.	-
Pn01g138900	Pn01t138900.01	U9M48_001390	22974451	22977538	-	3087	582	0.44	-	-	+	-	-	-	-	-	-	-	-	-
Pn01g139000	Pn01t139000.01	U9M48_001389	22982045	22982755	-	710	264	0	-	-	+	-	-	-	-	-	-	-	-	-
Pn01g139100	Pn01t139100.01	U9M48_001391	23004136	23007824	+	3688	3366	0	AT3G47570.1	Os11t0208900-01	+	High	AT3G47570	AT3G47570	AT3G47570|F1P2.120	GO:0004674	F	Os11g0208900	Leucine rich repeat containing protein kinase.	-
Pn01g139200	Pn01t139200.01	U9M48_001393	23021490	23022494	-	1004	315	0.1	-	-	+	-	-	-	-	-	-	-	-	-
Pn01g139300	Pn01t139300.01	U9M48_001397	23029148	23029786	-	638	564	0.47	-	Os03t0627900-01	+	High	-	-	-	-	-	Os03g0627900	Similar to H0102C09.1 protein.	-
Pn01g139400	Pn01t139400.01	U9M48_001396	23029799	23033212	-	3413	3321	0.25	-	Os04t0191000-01	+	High	-	-	-	-	-	Os04g0191000	Similar to OSIGBa0114M03.4 protein.	-
Pn01g139500	Pn01t139500.01	U9M48_001394	23056608	23058347	-	1739	675	0.19	AT2G35930.1	Os02t0539200-01	+	High	AT2G35930	PUB23	AT2G35930|AtPUB23|AT2G35930.1|F11F19.16|F11F19_16	GO:0005737	C	Os02g0539200	E3 ubiquitin ligase, Negative regulation of resistance to M. grisea, Negative regulation of tolerance to drought stress	OsPUB33
Pn01g139600	Pn01t139600.01	U9M48_001395	23066014	23069760	-	3746	423	0.43	AT5G20480.2	Os11t0691800-01	+	-	AT5G20480	EFR	AT5G20480|EFR|EF-TU receptor|F7C8.70|F7C8_70	GO:0004674	F	Os11g0691800	Similar to Leucine Rich Repeat family protein, expressed.	-
Pn01g139700	Pn01t139700.01	U9M48_001392	23069314	23081613	+	12299	6573	0.08	AT3G47570.1	Os11t0208900-01	+	High	AT3G47570	AT3G47570	AT3G47570|F1P2.120	GO:0004674	F	Os11g0208900	Leucine rich repeat containing protein kinase.	-
Pn01g139800	Pn01t139800.01	U9M48_001400	23101585	23104568	+	2983	1617	0.19	AT5G35960.1	Os11t0644000-00	+	High	AT5G35960	AT5G35960	AT5G35960|MEE13.6|MEE13_6	GO:0003674	F	Os11g0644000	Similar to Protein kinase domain containing protein, expressed.	-
Pn01g139900	Pn01t139900.01	U9M48_001399	23140550	23144976	+	4426	1695	0.17	AT5G27380.1	Os11t0642800-01	+	High	AT5G27380	GSH2	AT5G27380|GSH2|GSHB|AtGSH2|glutathione synthetase 2|F21A20.90|F21A20_90|GLUTATHIONE SYNTHETASE	GO:0000287	F	Os11g0642800	Glutathione synthetase	OsGS1
Pn01g140000	Pn01t140000.01	U9M48_001398	23153597	23164526	+	10929	3291	0.04	AT3G14120.2	Os11t0643700-01	+	High	AT3G14120	NUP107	AT3G14120|NUP107|MAG2.8	GO:0000973	P	Os11g0643700	Nuclear pore complex protein	-
Pn01g140100	Pn01t140100.01	U9M48_001405	23161126	23167173	-	6047	1536	0.43	-	Os11t0539000-01	+	High	-	-	-	-	-	Os11g0539000	F-box domain, cyclin-like domain containing protein.	-
Pn01g140200	Pn01t140200.01	U9M48_001404	23167892	23169552	-	1660	1455	0.36	-	Os11t0538400-01	+	High	-	-	-	-	-	Os11g0538400	Cyclin-like F-box domain containing protein.	-
Pn01g140300	Pn01t140300.01	U9M48_001402	23172408	23172635	+	227	228	0.46	-	-	+	-	-	-	-	-	-	-	-	-
Pn01g140400	Pn01t140400.01	U9M48_001401	23173176	23174996	+	1820	1821	0.22	AT1G19070.1	Os04t0267600-01	+	High	AT1G19070	AT1G19070	AT1G19070|F14D16.22|F14D16_22	GO:0003674	F	Os04g0267600	Cyclin-like F-box domain containing protein.	-
Pn01g140500	Pn01t140500.01	U9M48_001403	23178199	23179848	-	1649	1650	0.33	-	Os11t0538400-01	+	High	-	-	-	-	-	Os11g0538400	Cyclin-like F-box domain containing protein.	-
Pn01g140600	Pn01t140600.01	U9M48_001407	23192346	23199459	+	7113	2853	0.21	AT4G10540.1	Os02t0271000-01	-	-	AT4G10540	SBT3.8	AT4G10540|SBT3.8|subtilase 3.8|F7L13.120|F7L13_120	GO:0004252	F	Os02g0271000	Similar to Subtilase.	-
Pn01g140700	Pn01t140700.01	U9M48_001412	23201732	23203135	+	1403	165	0.36	-	-	+	-	-	-	-	-	-	-	-	-
Pn01g140800	Pn01t140800.01	U9M48_001410	23235016	23235632	+	616	525	0.35	AT4G15090.5	Os10t0381800-02	+	High	AT4G15090	FAR1	AT4G15090|AT4G15090.1|DL3590W|FCAALL.134	GO:0005634	C	Os10g0381800	Zinc finger, SWIM-type domain containing protein.	-
Pn01g140900	Pn01t140900.01	U9M48_001408	23235678	23236613	+	935	735	0.28	AT4G38180.1	Os07t0664100-00	+	High	AT4G38180	FRS5	AT4G38180|AT4G38180.1|F20D10.300|F20D10_300	GO:0005634	C	Os07g0664100	Zinc finger, SWIM-type domain containing protein.	-
Pn01g141000	Pn01t141000.01	U9M48_001413	23238055	23243108	-	5053	711	0.05	-	-	+	High	-	-	-	-	-	-	-	-
Pn01g141000	Pn01t141000.02	U9M48_001413	23239561	23243106	-	3545	2253	0.22	-	Os11t0307600-02	-	-	-	-	-	-	-	Os11g0307600	Similar to Hydroxyproline-rich glycoprotein DZ-HRGP precursor.	-
Pn01g141100	Pn01t141100.01	U9M48_001409	23244198	23251879	+	7681	273	0.28	-	-	+	-	-	-	-	-	-	-	-	-
Pn01g141200	Pn01t141200.01	U9M48_001411	23254777	23256658	+	1881	1428	0.36	AT3G22170.2	Os10t0381800-02	+	High	AT3G22170	FHY3	AT3G22170|CPD45|CHLOROPLAST DIVISION MUTANT 45|AT3G22170.1|MKA23.12	GO:0005634	C	Os10g0381800	Zinc finger, SWIM-type domain containing protein.	-
Pn01g141300	Pn01t141300.01	U9M48_001415	23268328	23268609	+	281	276	0.4	-	Os02t0271600-00	-	-	-	-	-	-	-	Os02g0271600	Similar to Subtilase.	-
Pn01g141400	Pn01t141400.01	U9M48_001406	23268629	23269775	+	1146	951	0.16	AT4G10510.2	Os02t0269600-00	+	High	AT4G10510	AT4G10510	AT4G10510|F7L13.90|F7L13_90	GO:0004252	F	Os02g0269600	Similar to Subtilase.	-
Pn01g141500	Pn01t141500.01	U9M48_001414	23281254	23282793	-	1539	309	0.27	-	-	+	-	-	-	-	-	-	-	-	-
Pn01g141600	Pn01t141600.01	U9M48_001417	23289154	23292875	+	3721	2286	0.16	AT1G32950.1	Os02t0271000-01	+	High	AT1G32950	AT1G32950	AT1G32950|F9L11.12|F9L11_12	GO:0004252	F	Os02g0271000	Similar to Subtilase.	-
Pn01g141700	Pn01t141700.01	U9M48_001418	23299850	23303322	-	3472	1761	0.04	AT2G40370.1	Os10t0346300-01	+	High	AT2G40370	LAC5	AT2G40370|LAC5|laccase 5|T3G21.14|T3G21_14	GO:0005507	F	Os10g0346300	Cupredoxin domain containing protein.	-
Pn01g141800	Pn01t141800.01	U9M48_001419	23307247	23311959	-	4712	1887	0.06	AT4G15475.1	Os11t0641200-01	+	High	AT4G15475	RAD7b	AT4G15475|RAD7b|Radiation sensitive 7b	GO:0003674	F	Os11g0641200	Hypothetical conserved gene.	-
Pn01g141900	Pn01t141900.01	U9M48_001421	23312676	23322477	-	9801	564	0.17	AT4G15030.1	Os11t0639000-00	+	High	AT4G15030	AT4G15030	AT4G15030|AT4G15030.1|DL3556W|FCAALL.175	GO:0005634	C	Os11g0639000	Similar to Phyb1.	-
Pn01g142000	Pn01t142000.01	U9M48_001416	23326088	23332951	+	6863	2088	0.01	AT1G51350.1	Os11t0638900-01	+	High	AT1G51350	AT1G51350	AT1G51350|F11M15.21|F11M15_21	GO:0003674	F	Os11g0638900	Armadillo repeat-containing protein 8	-
Pn01g142100	Pn01t142100.01	U9M48_001422	23337373	23349460	-	12087	4944	0.21	AT3G14470.2	Os11t0211300-01	+	High	AT3G14470	LRR4	AT3G14470|AT3G14470.1|MOA2.9	GO:0005576	C	Os11g0211300	Similar to NBS-LRR disease resistance protein homologue (Fragment).	-
Pn01g142200	Pn01t142200.01	U9M48_001423	23352645	23357330	-	4685	1323	0.42	AT1G21230.1	Os09t0562600-01	-	-	AT1G21230	WAK5	AT1G21230|WAK5|wall associated kinase 5|F16F4.9|F16F4_9	GO:0005509	F	Os09g0562600	Wall-associated kinase, Positive regulation of rice blast resistance	WAK92, OsWAK92, OsDEES1-L4
Pn01g142300	Pn01t142300.01	U9M48_001424	23365774	23366193	-	419	420	0.43	-	Os06t0271500-01	+	High	-	-	-	-	-	Os06g0271500	Transposon, En/Spm-like domain containing protein.	-
Pn01g142400	Pn01t142400.01	U9M48_001420	23376469	23382282	-	5813	3363	0.14	AT3G14470.2	Os08t0265300-00	+	High	AT3G14470	LRR4	AT3G14470|AT3G14470.1|MOA2.9	GO:0005576	C	Os08g0265300	Disease resistance protein domain containing protein.	-
Pn01g142500	Pn01t142500.01	U9M48_001431	23407827	23409424	-	1597	1275	0.12	AT3G25270.1	Os03t0643433-00	-	-	AT3G25270	AT3G25270	AT3G25270|MJL12.23	GO:0003676	F	Os03g0643433	Similar to J013022N21, full insert sequence.	-
Pn01g142600	Pn01t142600.01	U9M48_001427	23421207	23422706	-	1499	1500	0.38	-	Os03t0627900-01	+	High	-	-	-	-	-	Os03g0627900	Similar to H0102C09.1 protein.	-
Pn01g142700	Pn01t142700.01	U9M48_001426	23422947	23424272	-	1325	1326	0.25	-	Os12t0142900-02	+	High	-	-	-	-	-	Os12g0142900	Similar to H0321H01.8 protein.	-
Pn01g142800	Pn01t142800.01	U9M48_001425	23442538	23442834	+	296	297	0.36	-	Os02t0118800-00	+	High	-	-	-	-	-	Os02g0118800	Similar to NBS-LRR disease resistance protein homologue (Fragment).	-
Pn01g142900	Pn01t142900.01	U9M48_001428	23452508	23462151	-	9643	1308	0.42	AT3G14470.2	Os08t0265300-00	-	-	AT3G14470	LRR4	AT3G14470|AT3G14470.1|MOA2.9	GO:0005576	C	Os08g0265300	Disease resistance protein domain containing protein.	-
Pn01g143000	Pn01t143000.01	U9M48_001432	23466928	23468564	-	1636	705	0.46	-	Os11t0211300-01	+	-	-	-	-	-	-	Os11g0211300	Similar to NBS-LRR disease resistance protein homologue (Fragment).	-
Pn01g143100	Pn01t143100.01	U9M48_001430	23471785	23472351	-	566	567	0.46	AT1G69550.1	Os11t0211600-00	+	High	AT1G69550	AT1G69550	AT1G69550|F10D13.24|F10D13_24	GO:0005575	C	Os11g0211600	Similar to Leucine Rich Repeat family protein.	-
Pn01g143200	Pn01t143200.01	U9M48_001429	23475088	23479144	-	4056	1392	0.44	AT3G14470.2	Os11t0211300-01	+	High	AT3G14470	LRR4	AT3G14470|AT3G14470.1|MOA2.9	GO:0005576	C	Os11g0211300	Similar to NBS-LRR disease resistance protein homologue (Fragment).	-
Pn01g143300	Pn01t143300.01	U9M48_001433	23488555	23493025	+	4470	2397	0.06	AT4G38180.1	Os02t0284500-01	+	High	AT4G38180	FRS5	AT4G38180|AT4G38180.1|F20D10.300|F20D10_300	GO:0005634	C	Os02g0284500	FAR1-RELATED SEQUENCE (FRS) family transcription factor, Regulation of panicle and spikelet development at high ambient temperature	TAP
Pn01g143400	Pn01t143400.01	U9M48_001435	23501745	23507073	+	5328	1434	0.32	AT3G14470.2	Os11t0211300-01	+	High	AT3G14470	LRR4	AT3G14470|AT3G14470.1|MOA2.9	GO:0005576	C	Os11g0211300	Similar to NBS-LRR disease resistance protein homologue (Fragment).	-
Pn01g143500	Pn01t143500.01	U9M48_001434	23511469	23517147	+	5678	2694	0.27	AT1G69550.1	Os11t0211300-01	+	High	AT1G69550	AT1G69550	AT1G69550|F10D13.24|F10D13_24	GO:0005575	C	Os11g0211300	Similar to NBS-LRR disease resistance protein homologue (Fragment).	-
Pn01g143600	Pn01t143600.01	U9M48_001437	23526437	23531806	-	5369	210	0.13	-	-	+	-	-	-	-	-	-	-	-	-
Pn01g143600	Pn01t143600.02	U9M48_001437	23526437	23528507	-	2070	702	0.41	-	-	+	High	-	-	-	-	-	-	-	-
Pn01g143600	Pn01t143600.04	U9M48_001437	23530759	23533346	-	2587	1629	0.37	-	Os08t0208400-02	+	High	-	-	-	-	-	Os08g0208400	Transposon, En/Spm-like domain containing protein.	-
Pn01g143600	Pn01t143600.03	U9M48_001437	23532503	23533346	-	843	420	0.47	-	-	+	-	-	-	-	-	-	-	-	-
Pn01g143700	Pn01t143700.01	U9M48_001438	23543372	23545200	-	1828	1758	0.13	AT1G69550.1	Os11t0213700-00	-	-	AT1G69550	AT1G69550	AT1G69550|F10D13.24|F10D13_24	GO:0005575	C	Os11g0213700	Leucine-rich repeat, typical subtype containing protein.	-
Pn01g143700	Pn01t143700.02	U9M48_001438	23545122	23546770	-	1648	390	0.47	-	Os08t0265300-00	+	-	-	-	-	-	-	Os08g0265300	Disease resistance protein domain containing protein.	-
Pn01g143800	Pn01t143800.01	U9M48_001440	23557308	23557541	-	233	234	0.47	-	-	+	-	-	-	-	-	-	-	-	-
Pn01g143900	Pn01t143900.01	U9M48_001436	23563235	23569655	-	6420	2367	0.01	AT1G21240.1	Os09t0562600-01	+	High	AT1G21240	WAK3	AT1G21240|WAK3|wall associated kinase 3|F16F4.8|F16F4_8	GO:0005509	F	Os09g0562600	Wall-associated kinase, Positive regulation of rice blast resistance	WAK92, OsWAK92, OsDEES1-L4
Pn01g144000	Pn01t144000.01	U9M48_001439	23579045	23579693	-	648	444	0.2	AT1G10030.1	Os12t0633200-01	+	High	AT1G10030	ERG28	AT1G10030|AT1G10030.1|T27I1.5|T27I1_5	GO:0005739	C	Os12g0633200	Erg28-like family protein.	-
Pn01g144100	Pn01t144100.01	U9M48_001441	23598430	23600254	-	1824	1476	0.18	AT3G14460.1	Os08t0265300-00	+	High	AT3G14460	LRRAC1	AT3G14460|AT3G14460.1|MOA2.7	GO:0005634	C	Os08g0265300	Disease resistance protein domain containing protein.	-
Pn01g144200	Pn01t144200.01	U9M48_001443	23615694	23622904	-	7210	3372	0.3	AT3G14460.1	Os11t0211300-01	+	High	AT3G14460	LRRAC1	AT3G14460|AT3G14460.1|MOA2.7	GO:0005634	C	Os11g0211300	Similar to NBS-LRR disease resistance protein homologue (Fragment).	-
Pn01g144200	Pn01t144200.02	U9M48_001443	23615694	23622904	-	7210	3321	0.3	AT3G14460.1	Os11t0211300-01	+	High	AT3G14460	LRRAC1	AT3G14460|AT3G14460.1|MOA2.7	GO:0005634	C	Os11g0211300	Similar to NBS-LRR disease resistance protein homologue (Fragment).	-
Pn01g144300	Pn01t144300.01	U9M48_001444	23629634	23631525	-	1891	1509	0.41	AT1G69550.1	Os02t0597300-01	+	High	AT1G69550	AT1G69550	AT1G69550|F10D13.24|F10D13_24	GO:0005575	C	Os02g0597300	Leucine-rich repeat domain containing protein.	-
Pn01g144400	Pn01t144400.01	U9M48_001442	23676394	23684619	-	8225	3840	0.11	AT3G14470.2	Os11t0211300-01	+	High	AT3G14470	LRR4	AT3G14470|AT3G14470.1|MOA2.9	GO:0005576	C	Os11g0211300	Similar to NBS-LRR disease resistance protein homologue (Fragment).	-
Pn01g144500	Pn01t144500.01	U9M48_001463	23690303	23692044	+	1741	1209	0.2	AT3G24255.5	Os03t0643433-00	-	-	AT3G24255	AT3G24255	AT3G24255|K13K6.3	GO:0003674	F	Os03g0643433	Similar to J013022N21, full insert sequence.	-
Pn01g144600	Pn01t144600.01	U9M48_001450	23693788	23694093	+	305	306	0.43	-	Os02t0671800-01	+	-	-	-	-	-	-	Os02g0671800	Integrase, catalytic core domain containing protein.	-
Pn01g144700	Pn01t144700.01	U9M48_001464	23694122	23695011	+	889	876	0.29	-	Os02t0671800-01	+	High	-	-	-	-	-	Os02g0671800	Integrase, catalytic core domain containing protein.	-
Pn01g144800	Pn01t144800.01	U9M48_001445	23696047	23699274	+	3227	1089	0.18	AT4G23160.3	cds-BAC19858.1	-	-	AT4G23160	AT4G23160	AT4G23160|CRK8|cysteine-rich RLK (RECEPTOR-like protein kinase) 8|F21P8.50|F21P8_50	GO:0004672	F	-	-	-
Pn01g144900	Pn01t144900.01	U9M48_001453	23703076	23704854	-	1778	1461	0.19	AT1G69550.1	Os02t0597300-01	+	High	AT1G69550	AT1G69550	AT1G69550|F10D13.24|F10D13_24	GO:0005575	C	Os02g0597300	Leucine-rich repeat domain containing protein.	-
Pn01g145000	Pn01t145000.01	U9M48_001465	23705005	23705301	-	296	195	0.46	-	Os11t0213700-00	+	-	-	-	-	-	-	Os11g0213700	Leucine-rich repeat, typical subtype containing protein.	-
Pn01g145100	Pn01t145100.02	U9M48_001455	23709223	23712681	-	3458	186	0.32	-	-	+	-	-	-	-	-	-	-	-	-
Pn01g145100	Pn01t145100.01	U9M48_001455	23710294	23712681	-	2387	237	0.31	-	-	+	-	-	-	-	-	-	-	-	-
Pn01g145200	Pn01t145200.01	U9M48_001454	23721093	23723586	-	2493	2328	0.23	AT1G69550.1	Os11t0213700-00	+	High	AT1G69550	AT1G69550	AT1G69550|F10D13.24|F10D13_24	GO:0005575	C	Os11g0213700	Leucine-rich repeat, typical subtype containing protein.	-
Pn01g145200	Pn01t145200.03	U9M48_001454	23723184	23725977	-	2793	840	0.34	AT3G14470.2	Os08t0265300-00	+	High	AT3G14470	LRR4	AT3G14470|AT3G14470.1|MOA2.9	GO:0005576	C	Os08g0265300	Disease resistance protein domain containing protein.	-
Pn01g145200	Pn01t145200.02	U9M48_001454	23724904	23726809	-	1905	513	0.31	AT5G43470.4	Os11t0213800-01	+	High	AT5G43470	RPP8	AT5G43470|RPP8|HRT|RCY1|RECOGNITION OF PERONOSPORA PARASITICA 8|HYPERSENSITIVE RESPONSE TO TCV|RESISTANT TO CMV(Y) 1|MWF20.19|MWF20_19|DISEASE RESISTANCE PROTEIN RPP8	GO:0043531	F	Os11g0213800	Similar to NBS-LRR disease resistance protein homologue (Fragment).	-
Pn01g145300	Pn01t145300.01	U9M48_001462	23735439	23741205	-	5766	306	0.43	-	-	+	-	-	-	-	-	-	-	-	-
Pn01g145300	Pn01t145300.02	U9M48_001462	23736125	23741205	-	5080	315	0.35	-	-	+	-	-	-	-	-	-	-	-	-
Pn01g145400	Pn01t145400.01	U9M48_001449	23737713	23737970	+	257	258	0.39	-	-	+	-	-	-	-	-	-	-	-	-
Pn01g145500	Pn01t145500.01	U9M48_001447	23738183	23738737	+	554	555	0.26	-	-	+	-	-	-	-	-	-	-	-	-
Pn01g145600	Pn01t145600.01	U9M48_001451	23746229	23753466	-	7237	3831	0.03	AT3G14470.2	Os11t0211300-01	+	High	AT3G14470	LRR4	AT3G14470|AT3G14470.1|MOA2.9	GO:0005576	C	Os11g0211300	Similar to NBS-LRR disease resistance protein homologue (Fragment).	-
Pn01g145700	Pn01t145700.01	U9M48_001456	23754829	23760261	-	5432	2178	0.37	AT3G12080.1	Os11t0638000-01	+	High	AT3G12080	emb2738	AT3G12080|emb2738|EngA-1|DER|embryo defective 2738||T21B14.10	GO:0009507	C	Os11g0638000	GTPase Der	-
Pn01g145800	Pn01t145800.01	U9M48_001458	23760291	23760533	-	242	243	0.48	AT4G23160.3	Os11t0656500-01	+	High	AT4G23160	AT4G23160	AT4G23160|CRK8|cysteine-rich RLK (RECEPTOR-like protein kinase) 8|F21P8.50|F21P8_50	GO:0004672	F	Os11g0656500	Integrase, catalytic core domain containing protein.	-
Pn01g145900	Pn01t145900.01	U9M48_001461	23760543	23761145	-	602	603	0.46	-	Os11t0656500-01	+	-	-	-	-	-	-	Os11g0656500	Integrase, catalytic core domain containing protein.	-
Pn01g146000	Pn01t146000.01	U9M48_001457	23761156	23761590	-	434	435	0.47	-	Os08t0125300-01	+	High	-	-	-	-	-	Os08g0125300	Integrase, catalytic core domain containing protein.	-
Pn01g146100	Pn01t146100.01	U9M48_001459	23761604	23763360	-	1756	1716	0.46	-	Os11t0656500-01	+	High	-	-	-	-	-	Os11g0656500	Integrase, catalytic core domain containing protein.	-
Pn01g146200	Pn01t146200.01	U9M48_001460	23763439	23766640	-	3201	972	0.46	AT3G12080.2	Os01t0225200-01	+	High	AT3G12080	emb2738	AT3G12080|emb2738|EngA-1|DER|embryo defective 2738||T21B14.10	GO:0009507	C	Os01g0225200	Similar to predicted protein.	-
Pn01g146300	Pn01t146300.01	U9M48_001446	23770291	23772014	+	1723	342	0.21	-	-	+	-	-	-	-	-	-	-	-	-
Pn01g146400	Pn01t146400.01	U9M48_001452	23774474	23775745	-	1271	309	0.16	-	-	+	-	-	-	-	-	-	-	-	-
Pn01g146500	Pn01t146500.01	U9M48_001448	23775032	23775508	+	476	477	0.36	-	Os04t0604500-00	+	High	-	-	-	-	-	Os04g0604500	Similar to OSIGBa0118P15.9 protein.	-
Pn01g146600	Pn01t146600.01	U9M48_001471	23778698	23784258	+	5560	1188	0.23	AT3G57650.1	Os11t0637800-01	+	High	AT3G57650	LPAT2	AT3G57650|LPAT2|lysophosphatidyl acyltransferase 2|F15B8.160	GO:0003841	F	Os11g0637800	Lysophosphatidic acid acyltransferase 2, Salt and drought stress tolerance, Osmotic tolerance through mediating ABA response	OsLPAT2
Pn01g146700	Pn01t146700.01	U9M48_001469	23789256	23793510	+	4254	309	0.16	AT3G07760.5	Os12t0514600-01	+	High	AT3G07760	WEEP	AT3G07760|WEEP|WEEP|MLP3.21	GO:0003674	F	Os12g0514600	Sterile alpha motif homology domain containing protein.	-
Pn01g146800	Pn01t146800.01	U9M48_001468	23794143	23799828	+	5685	1989	0.13	AT5G48160.2	Os12t0514400-01	-	-	AT5G48160	OBE2	AT5G48160|OBE2|OBERON2|MIF21.5|MIF21_5	GO:0005634	C	Os12g0514400	Potyvirus VPg interacting protein (Fragment).	-
Pn01g146900	Pn01t146900.01	U9M48_001466	23801023	23803249	+	2226	207	0.03	AT1G27350.1	Os11t0637501-00	+	High	AT1G27350	AT1G27350	AT1G27350|F17L21.31	GO:0003674	F	Os11g0637501	Similar to membrane protein.	-
Pn01g147000	Pn01t147000.01	U9M48_001473	23816025	23821440	-	5415	2295	0.39	AT5G45540.1	Os07t0447000-00	+	High	AT5G45540	AT5G45540	AT5G45540|MFC19.21|MFC19_21	GO:0003674	F	Os07g0447000	Protein of unknown function DUF594 domain containing protein.	-
Pn01g147100	Pn01t147100.01	U9M48_001474	23836855	23838595	-	1740	1683	0.35	AT3G24255.5	Os03t0643433-00	+	High	AT3G24255	AT3G24255	AT3G24255|K13K6.3	GO:0003674	F	Os03g0643433	Similar to J013022N21, full insert sequence.	-
Pn01g147200	Pn01t147200.01	U9M48_001472	23853432	23858675	+	5243	1032	0.47	-	Os02t0819400-02	-	-	-	-	-	-	-	Os02g0819400	Phytic acid metabolism	LPA1, OsLpa1.1, Oslpa1, Lpa1, OsLpa1
Pn01g147300	Pn01t147300.01	U9M48_001467	23863717	23871663	+	7946	2619	0.06	-	Os06t0294000-01	+	High	-	-	-	-	-	Os06g0294000	Conserved hypothetical protein.	-
Pn01g147400	Pn01t147400.01	U9M48_001470	23883312	23888592	+	5280	1671	0.25	AT4G37050.1	Os03t0393900-01	+	High	AT4G37050	PLP4	AT4G37050|PLP4|PLA V|AtPLAIVC|PLAIII{beta}|PATATIN-like protein 4|phospholipase A IVC|patatin-related phospholipase III beta|AP22.16|AP22_16	GO:0004620	F	Os03g0393900	Pollen-specific phospholipase, Patatin like phospholipase A, Pollen viability	OsMATL, OspPLAII&phi;, OspPLAIIphi, OsPLP1, PLP1, OspPLAIIbeta
Pn01g147500	Pn01t147500.01	U9M48_001479	23891541	23893202	+	1661	1443	0.43	AT3G18830.1	Os11t0637200-01	+	High	AT3G18830	PMT5	AT3G18830|ATPLT5|ATPMT5|POLYOL TRANSPORTER 5|ARABIDOPSIS THALIANA POLYOL/MONOSACCHARIDE TRANSPORTER 5|AT3G18830.1|MVE11.10	GO:0009507	C	Os11g0637200	Similar to Sorbitol transporter.	-
Pn01g147600	Pn01t147600.01	U9M48_001481	23892956	23897253	-	4297	408	0.47	AT4G36670.1	Os11t0637100-00	+	-	AT4G36670	PMT6	AT4G36670|PMT6|AtPMT6|PLT6|AtPLT6|polyol/monosaccharide transporter 6|polyol transporter 6|AP22.86|AP22_86	GO:0005351	F	Os11g0637100	Similar to Sugar transporter family protein.	-
Pn01g147600	Pn01t147600.02	U9M48_001481	23896719	23898791	-	2072	204	0.35	AT2G16120.1	Os11t0637000-01	+	-	AT2G16120	PMT1	AT2G16120|PMT1|ATPMT1|polyol/monosaccharide transporter 1|ARABIDOPSIS THALIANA POLYOL/MONOSACCHARIDE TRANSPORTER 1|F7H1.14|F7H1_14	GO:0005351	F	Os11g0637000	Similar to Sugar transporter family protein.	-
Pn01g147700	Pn01t147700.01	U9M48_001477	23898601	23921647	+	23046	5100	0.25	AT3G18830.1	Os11t0637200-01	+	High	AT3G18830	PMT5	AT3G18830|ATPLT5|ATPMT5|POLYOL TRANSPORTER 5|ARABIDOPSIS THALIANA POLYOL/MONOSACCHARIDE TRANSPORTER 5|AT3G18830.1|MVE11.10	GO:0009507	C	Os11g0637200	Similar to Sorbitol transporter.	-
Pn01g147800	Pn01t147800.01	U9M48_001475	23925410	23930082	+	4672	2679	0.01	AT4G11000.1	Os11t0682000-01	+	High	AT4G11000	AT4G11000	AT4G11000|T22B4.2	GO:0003674	F	Os11g0682000	Hypothetical conserved gene.	-
Pn01g147900	Pn01t147900.01	U9M48_001476	23933618	23940252	+	6634	5640	0.05	AT4G23160.3	Os11t0656500-01	+	High	AT4G23160	AT4G23160	AT4G23160|CRK8|cysteine-rich RLK (RECEPTOR-like protein kinase) 8|F21P8.50|F21P8_50	GO:0004672	F	Os11g0656500	Integrase, catalytic core domain containing protein.	-
Pn01g148000	Pn01t148000.01	U9M48_001478	23941470	23943511	+	2041	480	0.39	-	-	+	-	-	-	-	-	-	-	-	-
Pn01g148000	Pn01t148000.02	U9M48_001478	23941470	23943511	+	2041	414	0.4	-	-	+	-	-	-	-	-	-	-	-	-
Pn01g148100	Pn01t148100.01	U9M48_001480	23965500	23967087	-	1587	1134	0.08	AT1G48910.1	Os12t0189500-00	+	High	AT1G48910	YUC10	AT1G48910|YUC10|YUCCA 10|F27K7.7|F27K7_7	GO:0004497	F	-	-	-
Pn01g148200	Pn01t148200.01	U9M48_001486	23985362	23990043	+	4681	720	0.4	-	-	+	-	-	-	-	-	-	-	-	-
Pn01g148300	Pn01t148300.01	U9M48_001488	23986633	23989283	-	2650	462	0.19	-	-	+	-	-	-	-	-	-	-	-	-
Pn01g148400	Pn01t148400.01	U9M48_001487	23991471	23993111	-	1640	1191	0.06	AT1G48910.1	Os12t0189500-00	-	-	AT1G48910	YUC10	AT1G48910|YUC10|YUCCA 10|F27K7.7|F27K7_7	GO:0004497	F	-	-	-
Pn01g148500	Pn01t148500.01	U9M48_001484	23994714	24003397	+	8683	1692	0.25	AT3G18830.1	Os11t0637200-01	+	High	AT3G18830	PMT5	AT3G18830|ATPLT5|ATPMT5|POLYOL TRANSPORTER 5|ARABIDOPSIS THALIANA POLYOL/MONOSACCHARIDE TRANSPORTER 5|AT3G18830.1|MVE11.10	GO:0009507	C	Os11g0637200	Similar to Sorbitol transporter.	-
Pn01g148600	Pn01t148600.01	U9M48_001485	24003421	24004771	+	1350	1269	0.31	AT3G18830.1	Os11t0637200-01	+	High	AT3G18830	PMT5	AT3G18830|ATPLT5|ATPMT5|POLYOL TRANSPORTER 5|ARABIDOPSIS THALIANA POLYOL/MONOSACCHARIDE TRANSPORTER 5|AT3G18830.1|MVE11.10	GO:0009507	C	Os11g0637200	Similar to Sorbitol transporter.	-
Pn01g148700	Pn01t148700.01	U9M48_001482	24010180	24020051	+	9871	3267	0.11	AT4G11000.1	Os11t0682000-01	+	High	AT4G11000	AT4G11000	AT4G11000|T22B4.2	GO:0003674	F	Os11g0682000	Hypothetical conserved gene.	-
Pn01g148800	Pn01t148800.01	U9M48_001489	24016443	24020035	-	3592	738	0.22	-	-	-	-	-	-	-	-	-	-	-	-
Pn01g148900	Pn01t148900.01	U9M48_001483	24085991	24087540	+	1549	1458	0.14	AT3G18830.1	Os11t0637200-01	+	High	AT3G18830	PMT5	AT3G18830|ATPLT5|ATPMT5|POLYOL TRANSPORTER 5|ARABIDOPSIS THALIANA POLYOL/MONOSACCHARIDE TRANSPORTER 5|AT3G18830.1|MVE11.10	GO:0009507	C	Os11g0637200	Similar to Sorbitol transporter.	-
Pn01g149000	Pn01t149000.01	U9M48_001497	24086548	24094590	-	8042	1188	0.14	AT3G18830.1	Os11t0637200-01	+	-	AT3G18830	PMT5	AT3G18830|ATPLT5|ATPMT5|POLYOL TRANSPORTER 5|ARABIDOPSIS THALIANA POLYOL/MONOSACCHARIDE TRANSPORTER 5|AT3G18830.1|MVE11.10	GO:0009507	C	Os11g0637200	Similar to Sorbitol transporter.	-
Pn01g149100	Pn01t149100.01	U9M48_001494	24093873	24094451	+	578	579	0.35	-	-	-	-	-	-	-	-	-	-	-	-
Pn01g149200	Pn01t149200.01	U9M48_001496	24096106	24097746	-	1640	1191	0.07	AT1G48910.1	Os12t0189500-00	-	-	AT1G48910	YUC10	AT1G48910|YUC10|YUCCA 10|F27K7.7|F27K7_7	GO:0004497	F	-	-	-
Pn01g149300	Pn01t149300.01	U9M48_001492	24099364	24101021	+	1657	1479	0.05	AT3G18830.1	Os11t0637200-01	+	High	AT3G18830	PMT5	AT3G18830|ATPLT5|ATPMT5|POLYOL TRANSPORTER 5|ARABIDOPSIS THALIANA POLYOL/MONOSACCHARIDE TRANSPORTER 5|AT3G18830.1|MVE11.10	GO:0009507	C	Os11g0637200	Similar to Sorbitol transporter.	-
Pn01g149400	Pn01t149400.01	U9M48_001491	24103805	24109271	+	5466	1848	0.05	AT4G36690.1	Os11t0636900-02	+	High	AT4G36690	ATU2AF65A	AT4G36690|ATU2AF65A|AP22.29|AP22_29	GO:0000243	C	Os11g0636900	U2 snRNP auxiliary factor large subunit A, Response to drought, high salinity, low temperature, and heavy metal exposure	OsU2AF65A
Pn01g149500	Pn01t149500.01	U9M48_001500	24114595	24119240	-	4645	2079	0.33	AT4G23160.3	Os10t0432200-01	+	High	AT4G23160	AT4G23160	AT4G23160|CRK8|cysteine-rich RLK (RECEPTOR-like protein kinase) 8|F21P8.50|F21P8_50	GO:0004672	F	Os10g0432200	Conserved hypothetical protein.	-
Pn01g149600	Pn01t149600.01	U9M48_001498	24134859	24141139	-	6280	807	0.22	-	-	+	-	-	-	-	-	-	-	-	-
Pn01g149600	Pn01t149600.02	U9M48_001498	24134859	24141139	-	6280	807	0.21	-	-	+	-	-	-	-	-	-	-	-	-
Pn01g149700	Pn01t149700.01	U9M48_001502	24149645	24150500	-	855	792	0.05	-	Os12t0598600-00	-	-	-	-	-	-	-	Os12g0598600	Similar to H0315A08.1 protein.	-
Pn01g149800	Pn01t149800.01	U9M48_001495	24152142	24154931	+	2789	996	0.37	-	-	+	-	-	-	-	-	-	-	-	-
Pn01g149900	Pn01t149900.01	U9M48_001503	24156703	24156912	+	209	192	0.48	-	Os12t0142900-02	+	High	-	-	-	-	-	Os12g0142900	Similar to H0321H01.8 protein.	-
Pn01g150000	Pn01t150000.01	U9M48_001501	24158736	24159798	+	1062	873	0.48	-	Os03t0627900-01	+	High	-	-	-	-	-	Os03g0627900	Similar to H0102C09.1 protein.	-
Pn01g150100	Pn01t150100.01	U9M48_001493	24173321	24173797	+	476	477	0.35	-	-	+	-	-	-	-	-	-	-	-	-
Pn01g150200	Pn01t150200.01	U9M48_001490	24176973	24178834	+	1861	351	0	-	-	+	-	-	-	-	-	-	-	-	-
Pn01g150300	Pn01t150300.01	U9M48_001499	24179890	24183496	-	3606	498	0.38	-	-	+	-	-	-	-	-	-	-	-	-
Pn01g150400	Pn01t150400.01	U9M48_001504	24206132	24207232	+	1100	1101	0.27	AT1G65430.1	Os09t0559000-00	-	-	AT1G65430	ARI8	AT1G65430|ARI8|ATARI8|ARIADNE 8|ARABIDOPSIS ARIADNE 8|T8F5.21|T8F5_21	GO:0000151	C	Os09g0559000	Zinc finger, RING-type domain containing protein.	-
Pn01g150500	Pn01t150500.01	U9M48_001505	24274539	24277744	-	3205	1455	0.3	AT3G24255.5	Os03t0643433-00	+	High	AT3G24255	AT3G24255	AT3G24255|K13K6.3	GO:0003674	F	Os03g0643433	Similar to J013022N21, full insert sequence.	-
Pn01g150600	Pn01t150600.01	U9M48_001506	24280482	24280711	-	229	180	0.45	-	Os03t0643433-00	-	-	-	-	-	-	-	Os03g0643433	Similar to J013022N21, full insert sequence.	-
Pn01g150700	Pn01t150700.01	U9M48_001508	24293514	24294679	+	1165	510	0.4	-	-	+	-	-	-	-	-	-	-	-	-
Pn01g150800	Pn01t150800.01	U9M48_001513	24296316	24297403	+	1087	1038	0.45	-	Os12t0142900-02	+	High	-	-	-	-	-	Os12g0142900	Similar to H0321H01.8 protein.	-
Pn01g150900	Pn01t150900.01	U9M48_001509	24308042	24310469	-	2427	2343	0.07	AT4G23160.3	Os11t0656500-01	-	-	AT4G23160	AT4G23160	AT4G23160|CRK8|cysteine-rich RLK (RECEPTOR-like protein kinase) 8|F21P8.50|F21P8_50	GO:0004672	F	Os11g0656500	Integrase, catalytic core domain containing protein.	-
Pn01g151000	Pn01t151000.01	U9M48_001510	24352793	24355175	-	2382	2136	0.2	AT4G23160.3	Os08t0125300-01	-	-	AT4G23160	AT4G23160	AT4G23160|CRK8|cysteine-rich RLK (RECEPTOR-like protein kinase) 8|F21P8.50|F21P8_50	GO:0004672	F	Os08g0125300	Integrase, catalytic core domain containing protein.	-
Pn01g151100	Pn01t151100.01	U9M48_001512	24359883	24362650	-	2767	2643	0.29	-	Os12t0142900-02	+	High	-	-	-	-	-	Os12g0142900	Similar to H0321H01.8 protein.	-
Pn01g151200	Pn01t151200.01	U9M48_001507	24368829	24370232	+	1403	591	0.14	AT3G42170.1	Os07t0564533-00	+	High	AT3G42170	DAYSLEEPER	AT3G42170|AT3G42170.1|T27B3.40	GO:0005634	C	Os07g0564533	Similar to HAT family dimerisation domain containing protein.	-
Pn01g151300	Pn01t151300.01	U9M48_001511	24379534	24382347	-	2813	2715	0.28	AT4G23160.3	Os11t0656500-01	+	High	AT4G23160	AT4G23160	AT4G23160|CRK8|cysteine-rich RLK (RECEPTOR-like protein kinase) 8|F21P8.50|F21P8_50	GO:0004672	F	Os11g0656500	Integrase, catalytic core domain containing protein.	-
Pn01g151400	Pn01t151400.01	U9M48_001517	24421548	24424236	-	2688	2265	0.41	-	Os04t0191000-01	+	High	-	-	-	-	-	Os04g0191000	Similar to OSIGBa0114M03.4 protein.	-
Pn01g151500	Pn01t151500.01	U9M48_001516	24444455	24445441	+	986	987	0.31	-	Os06t0484800-00	+	High	-	-	-	-	-	Os06g0484800	Reverse transcriptase domain containing protein.	-
Pn01g151600	Pn01t151600.01	U9M48_001515	24456397	24461349	+	4952	1587	0.22	AT5G62890.3	Os03t0823800-01	+	High	AT5G62890	AT5G62890	AT5G62890|MQB2.190|MQB2_190	GO:0005215	F	Os03g0823800	Similar to Permease 1.	-
Pn01g151700	Pn01t151700.01	U9M48_001514	24474423	24480887	+	6464	618	0.05	-	-	+	-	-	-	-	-	-	-	-	-
Pn01g151800	Pn01t151800.01	U9M48_001518	24486815	24487783	+	968	969	0.45	-	Os12t0292200-01	+	-	-	-	-	-	-	Os12g0292200	Hypothetical gene.	-
Pn01g151900	Pn01t151900.01	U9M48_001519	24487826	24488536	+	710	711	0.47	-	-	+	-	-	-	-	-	-	-	-	-
Pn01g152000	Pn01t152000.01	U9M48_001521	24489933	24490328	+	395	396	0.48	-	-	+	-	-	-	-	-	-	-	-	-
Pn01g152100	Pn01t152100.01	U9M48_001520	24496482	24496958	+	476	477	0.48	-	-	+	High	-	-	-	-	-	-	-	-
Pn01g152200	Pn01t152200.01	U9M48_001525	24559949	24561504	-	1555	1470	0.19	-	Os02t0566300-03	+	High	-	-	-	-	-	Os02g0566300	Peptidase aspartic, catalytic domain containing protein.	-
Pn01g152300	Pn01t152300.01	U9M48_001522	24569356	24570983	-	1627	1101	0.37	AT4G23160.3	Os11t0656500-01	-	-	AT4G23160	AT4G23160	AT4G23160|CRK8|cysteine-rich RLK (RECEPTOR-like protein kinase) 8|F21P8.50|F21P8_50	GO:0004672	F	Os11g0656500	Integrase, catalytic core domain containing protein.	-
Pn01g152400	Pn01t152400.01	U9M48_001524	24571197	24571559	-	362	363	0.46	-	Os11t0656500-01	-	-	-	-	-	-	-	Os11g0656500	Integrase, catalytic core domain containing protein.	-
Pn01g152500	Pn01t152500.01	U9M48_001523	24573822	24575864	-	2042	2004	0.3	-	Os11t0656500-01	+	High	-	-	-	-	-	Os11g0656500	Integrase, catalytic core domain containing protein.	-
Pn01g152600	Pn01t152600.01	U9M48_001528	24611207	24613081	+	1874	1875	0.18	AT3G24255.5	Os11t0672600-01	+	High	AT3G24255	AT3G24255	AT3G24255|K13K6.3	GO:0003674	F	Os11g0672600	Reverse transcriptase domain containing protein.	-
Pn01g152700	Pn01t152700.01	U9M48_001530	24615716	24619202	-	3486	882	0.09	AT3G03900.2	Os11t0634800-00	+	High	AT3G03900	APK3	AT3G03900|APK3|adenosine-5'-phosphosulfate (APS) kinase 3|F20H23.5|F20H23_5	GO:0000103	P	Os11g0634800	Similar to Adenylyl-sulfate kinase.	-
Pn01g152700	Pn01t152700.02	U9M48_001530	24615747	24619202	-	3455	882	0.09	AT3G03900.2	Os11t0634800-00	+	High	AT3G03900	APK3	AT3G03900|APK3|adenosine-5'-phosphosulfate (APS) kinase 3|F20H23.5|F20H23_5	GO:0000103	P	Os11g0634800	Similar to Adenylyl-sulfate kinase.	-
Pn01g152800	Pn01t152800.01	U9M48_001526	24620677	24624215	+	3538	201	0.16	-	-	+	-	-	-	-	-	-	-	-	-
Pn01g152900	Pn01t152900.01	U9M48_001532	24634257	24637363	-	3106	1032	0.12	AT3G03900.2	Os11t0634800-00	+	High	AT3G03900	APK3	AT3G03900|APK3|adenosine-5'-phosphosulfate (APS) kinase 3|F20H23.5|F20H23_5	GO:0000103	P	Os11g0634800	Similar to Adenylyl-sulfate kinase.	-
Pn01g153000	Pn01t153000.01	U9M48_001533	24642021	24643900	-	1879	837	0.29	AT2G14760.1	Os11t0634700-00	+	High	AT2G14760	AT2G14760	AT2G14760|F26C24.10|F26C24_10	GO:0000978	F	Os11g0634700	Similar to Helix-loop-helix DNA-binding domain containing protein.	-
Pn01g153100	Pn01t153100.01	U9M48_001527	24656965	24658641	+	1676	816	0.16	-	Os12t0508200-01	+	High	-	-	-	-	-	Os12g0508200	Conserved hypothetical protein.	-
Pn01g153200	Pn01t153200.01	U9M48_001529	24666126	24667879	+	1753	1464	0.38	AT1G06740.1	Os08t0326300-01	-	-	AT1G06740	MUG3	AT1G06740|AT1G06740.1|F4H5.17|F4H5_17	GO:0005634	C	Os08g0326300	Transposase, MuDR, plant domain containing protein.	-
Pn01g153300	Pn01t153300.01	U9M48_001531	24669023	24672207	-	3184	2793	0.11	AT3G46530.1	Os11t0629550-00	+	High	AT3G46530	RPP13	AT3G46530|RPP11|RECOGNITION OF PERONOSPORA PARASITICA 11|AT3G46530.1|F12A12.50	GO:0005575	C	Os11g0629550	Similar to Disease resistance protein RPM1 homolog.	-
Pn01g153400	Pn01t153400.01	U9M48_001541	24687337	24688020	-	683	684	0.38	-	Os09t0406000-00	+	-	-	-	-	-	-	Os09g0406000	Similar to Uncharacterized protein OsI_031781.	-
Pn01g153500	Pn01t153500.01	U9M48_001542	24694470	24695393	-	923	717	0.47	AT3G24255.1	Os11t0672600-01	+	High	AT3G24255	AT3G24255	AT3G24255|K13K6.3	GO:0003674	F	Os11g0672600	Reverse transcriptase domain containing protein.	-
Pn01g153600	Pn01t153600.02	U9M48_001538	24721995	24723197	+	1202	1146	0.27	AT4G23160.3	Os11t0656500-01	+	High	AT4G23160	AT4G23160	AT4G23160|CRK8|cysteine-rich RLK (RECEPTOR-like protein kinase) 8|F21P8.50|F21P8_50	GO:0004672	F	Os11g0656500	Integrase, catalytic core domain containing protein.	-
Pn01g153700	Pn01t153700.01	U9M48_001537	24738007	24744243	+	6236	1101	0.23	AT1G11340.1	Os11t0681400-00	+	High	AT1G11340	AT1G11340	AT1G11340|T28P6.1|T28P6_1	GO:0004674	F	Os11g0681400	Similar to protein kinase.	-
Pn01g153800	Pn01t153800.01	U9M48_001540	24745598	24752172	-	6574	2907	0.12	AT1G50180.1	Os11t0629550-00	+	High	AT1G50180	CAR1	AT1G50180|CAR1|CEL-Activated Resistance 1|F14I3.19|F14I3_19	GO:0043531	F	Os11g0629550	Similar to Disease resistance protein RPM1 homolog.	-
Pn01g153900	Pn01t153900.01	U9M48_001535	24753716	24758255	+	4539	894	0.04	AT1G18640.2	Os11t0629500-01	+	High	AT1G18640	PSP	AT1G18640|PSP|PSP1|3-phosphoserine phosphatase|phosphoserine phosphatase 1|3-PHOSPHOSERINE PHOSPHATASE	GO:0000287	F	Os11g0629500	Similar to Phosphoserine phosphatase, chloroplast precursor (EC 3.1.3.3) (PSP) (O-phosphoserine phosphohydrolase) (PSPase).	-
Pn01g154000	Pn01t154000.01	U9M48_001534	24759210	24760382	+	1172	687	0.02	AT1G26355.1	Os11t0629400-01	+	High	AT1G26355	SP1L1	AT1G26355|SP1L1|SPIRAL1-like1	GO:0003674	F	Os11g0629400	Similar to Nitrilase associated protein-like.	-
Pn01g154100	Pn01t154100.01	U9M48_001539	24760816	24764256	-	3440	660	0.09	AT5G38895.1	Os11t0629300-01	+	High	AT5G38895	AT5G38895	AT5G38895	GO:0004842	F	Os11g0629300	RING finger E3 ligase, Negative regulation of gamma-ray response	OsGIRP1, OsRFPH2-16
Pn01g154200	Pn01t154200.01	U9M48_001536	24767284	24770720	+	3436	1032	0.07	AT5G53530.1	Os11t0629200-01	+	High	AT5G53530	VPS26A	AT5G53530|VPS26A|vacuolar protein sorting 26A|MNC6.7|MNC6_7	GO:0003674	F	Os11g0629200	Similar to Vacuolar sorting protein-like; embryogenesis protein H beta 58-like protein.	-
Pn01g154200	Pn01t154200.02	U9M48_001536	24767284	24770720	+	3436	1014	0.07	AT5G53530.1	Os11t0629200-01	+	High	AT5G53530	VPS26A	AT5G53530|VPS26A|vacuolar protein sorting 26A|MNC6.7|MNC6_7	GO:0003674	F	Os11g0629200	Similar to Vacuolar sorting protein-like; embryogenesis protein H beta 58-like protein.	-
Pn01g154300	Pn01t154300.01	U9M48_001546	24783903	24785991	+	2088	1530	0.19	-	Os03t0643433-00	-	-	-	-	-	-	-	Os03g0643433	Similar to J013022N21, full insert sequence.	-
Pn01g154400	Pn01t154400.01	U9M48_001547	24826312	24830214	-	3902	645	0.37	AT3G24255.1	Os03t0643433-00	+	High	AT3G24255	AT3G24255	AT3G24255|K13K6.3	GO:0003674	F	Os03g0643433	Similar to J013022N21, full insert sequence.	-
Pn01g154400	Pn01t154400.02	U9M48_001547	24830225	24830568	-	343	309	0.47	-	Os03t0643433-00	-	-	-	-	-	-	-	Os03g0643433	Similar to J013022N21, full insert sequence.	-
Pn01g154500	Pn01t154500.01	U9M48_001548	24851643	24852282	-	639	627	0.18	-	Os06t0271500-01	+	High	-	-	-	-	-	Os06g0271500	Transposon, En/Spm-like domain containing protein.	-
Pn01g154600	Pn01t154600.01	U9M48_001543	24856528	24858341	+	1813	1152	0.2	AT4G20910.2	Os07t0164000-01	-	-	AT4G20910	HEN1	AT4G20910|HEN1|CRM2|HUA ENHANCER 1|CORYMBOSA 2|T13K14.70|T13K14_70	GO:0003755	F	Os07g0164000	Small RNA methyltransferase, Small RNA stabilization, Regulation of shoot development	WAF1, waf1, waf1-1, waf1-2, HEN1
Pn01g154700	Pn01t154700.01	U9M48_001544	24860798	24862729	-	1931	1083	0.07	AT4G16380.1	Os11t0629100-00	+	High	AT4G16380	AtHMP35	AT4G16380|AtHMP35|HEAVY METAL ASSOCIATED PROTEIN 35	GO:0003674	F	Os11g0629100	Conserved hypothetical protein.	-
Pn01g154800	Pn01t154800.01	U9M48_001545	24884319	24886942	-	2623	675	0.1	AT4G16380.1	Os11t0629100-00	+	High	AT4G16380	AtHMP35	AT4G16380|AtHMP35|HEAVY METAL ASSOCIATED PROTEIN 35	GO:0003674	F	Os11g0629100	Conserved hypothetical protein.	-
Pn01g154900	Pn01t154900.01	U9M48_001549	24893928	24899403	+	5475	387	0.31	-	-	+	-	-	-	-	-	-	-	-	-
Pn01g155000	Pn01t155000.01	U9M48_001551	24932357	24934095	-	1738	645	0.24	AT1G43722.1	Os11t0202600-01	+	High	AT1G43722	AT1G43722	AT1G43722	GO:0003674	F	Os11g0202600	Similar to OSIGBa0126J24.2 protein.	-
Pn01g155000	Pn01t155000.02	U9M48_001551	24934057	24935498	-	1441	717	0.4	-	-	+	-	-	-	-	-	-	-	-	-
Pn01g155100	Pn01t155100.01	U9M48_001550	24937101	24938681	+	1580	723	0.32	-	Os04t0645700-01	+	High	-	-	-	-	-	Os04g0645700	Similar to H0811D08.5 protein.	-
Pn01g155200	Pn01t155200.01	U9M48_001556	25001210	25003075	+	1865	1560	0.06	AT3G14470.2	Os11t0668100-00	+	High	AT3G14470	LRR4	AT3G14470|AT3G14470.1|MOA2.9	GO:0005576	C	Os11g0668100	Similar to NB-ARC domain containing protein, expressed.	-
Pn01g155300	Pn01t155300.01	U9M48_001552	25021094	25028563	+	7469	2934	0.05	AT4G37900.2	Os11t0621300-00	+	High	AT4G37900	AtGRDP2	AT4G37900|AtGRDP2|GRDP2|GLYCINE RICH DOMAIN PROTEIN 2|F20D10.20|F20D10_20	GO:0003674	F	-	-	-
Pn01g155400	Pn01t155400.01	U9M48_001553	25031510	25036652	+	5142	1566	0.05	AT1G32127.2	Os11t0621000-01	+	High	AT1G32127	AT1G32127	AT1G32127	GO:0003674	F	Os11g0621000	Protein of unknown function DUF716 family protein.	-
Pn01g155500	Pn01t155500.01	U9M48_001555	25043792	25044105	-	313	213	0.49	-	-	+	-	-	-	-	-	-	-	-	-
Pn01g155600	Pn01t155600.01	U9M48_001557	25048036	25049040	-	1004	828	0.18	-	Os12t0142900-02	+	High	-	-	-	-	-	Os12g0142900	Similar to H0321H01.8 protein.	-
Pn01g155700	Pn01t155700.01	U9M48_001554	25058073	25074414	-	16341	3093	0.05	AT3G07040.1	Os11t0657900-00	+	High	AT3G07040	RPM1	AT3G07040|RPM1|RPS3|RESISTANCE TO P. SYRINGAE PV MACULICOLA 1|RESISTANCE TO PSEUDOMONAS SYRINGAE 3|F17A9.20|DISEASE RESISTANCE PROTEIN RPM1	GO:0043531	F	-	-	-
Pn01g155700	Pn01t155700.02	U9M48_001554	25070294	25074414	-	4120	2736	0.26	AT3G07040.1	Os11t0588400-01	+	High	AT3G07040	RPM1	AT3G07040|RPM1|RPS3|RESISTANCE TO P. SYRINGAE PV MACULICOLA 1|RESISTANCE TO PSEUDOMONAS SYRINGAE 3|F17A9.20|DISEASE RESISTANCE PROTEIN RPM1	GO:0043531	F	Os11g0588400	Similar to NB-ARC domain containing protein, expressed.	-
Pn01g155800	Pn01t155800.01	U9M48_001561	25091205	25094825	+	3620	1395	0.2	AT3G04080.1	Os11t0439600-01	+	High	AT3G04080	APY1	AT3G04080|ATAPY1|APY1|apyrase 1|T6K12.30|T6K12_30|APYRASE 1	GO:0005516	F	Os11g0439600	Apyrase 8	OsAPY8
Pn01g155900	Pn01t155900.01	U9M48_001562	25099763	25100394	+	631	237	0.47	-	-	+	-	-	-	-	-	-	-	-	-
Pn01g156000	Pn01t156000.01	U9M48_001568	25102589	25102964	-	375	360	0.47	-	Os12t0539700-03	-	-	-	-	-	-	-	Os12g0539700	Conserved hypothetical protein.	-
Pn01g156100	Pn01t156100.01	U9M48_001567	25104807	25105601	-	794	795	0.25	-	Os11t0671600-00	+	High	-	-	-	-	-	Os11g0671600	Conserved hypothetical protein.	-
Pn01g156200	Pn01t156200.01	U9M48_001564	25110282	25112756	-	2474	2475	0.04	AT2G19130.1	Os04t0356600-01	+	High	AT2G19130	AT2G19130	AT2G19130|T20K24.15|T20K24_15	GO:0004674	F	Os04g0356600	S-Domain receptor like kinase-25, Response to Xanthomonas oryzae pv. oryzae.	SDRLK-25
Pn01g156300	Pn01t156300.01	U9M48_001560	25121967	25127018	+	5051	747	0.19	-	-	+	-	-	-	-	-	-	-	-	-
Pn01g156300	Pn01t156300.02	U9M48_001560	25121967	25127018	+	5051	603	0.21	-	-	+	-	-	-	-	-	-	-	-	-
Pn01g156300	Pn01t156300.03	U9M48_001560	25122478	25127018	+	4540	552	0.29	-	-	+	-	-	-	-	-	-	-	-	-
Pn01g156400	Pn01t156400.01	U9M48_001563	25131836	25134283	-	2447	2448	0.02	AT2G19130.1	Os04t0103500-01	+	High	AT2G19130	AT2G19130	AT2G19130|T20K24.15|T20K24_15	GO:0004674	F	Os04g0103500	S-Domain receptor like kinase-21, Response to Rice Stripe Virus	SDRLK-21
Pn01g156500	Pn01t156500.01	U9M48_001559	25143687	25146954	+	3267	2631	0.1	AT3G07040.1	Os02t0286850-00	-	-	AT3G07040	RPM1	AT3G07040|RPM1|RPS3|RESISTANCE TO P. SYRINGAE PV MACULICOLA 1|RESISTANCE TO PSEUDOMONAS SYRINGAE 3|F17A9.20|DISEASE RESISTANCE PROTEIN RPM1	GO:0043531	F	Os02g0286850	Similar to Stripe rust resistance protein Yr10.	-
Pn01g156600	Pn01t156600.01	U9M48_001558	25150090	25153408	+	3318	2358	0.04	AT1G21250.1	Os08t0501500-00	-	-	AT1G21250	WAK1	AT1G21250|WAK1|PRO25|AtWAK1|cell wall-associated kinase 1|F16F4.6|F16F4_6|SERINE THREONINE KINASE	GO:0005509	F	Os08g0501500	EGF-type aspartate/asparagine hydroxylation site domain containing protein.	-
Pn01g156700	Pn01t156700.01	U9M48_001565	25151503	25155863	-	4360	546	0.14	-	-	+	-	-	-	-	-	-	-	-	-
Pn01g156800	Pn01t156800.02	U9M48_001566	25162663	25166065	-	3402	2046	0.26	AT3G42880.1	Os11t0620500-01	+	High	AT3G42880	PRK3	AT3G42880|AT3G42880.1|F18P9.40	GO:0005576	C	Os11g0620500	Tyrosine protein kinase domain containing protein.	-
Pn01g156800	Pn01t156800.01	U9M48_001566	25165835	25172526	-	6691	2718	0.35	AT4G35300.9	Os11t0620400-02	+	High	AT4G35300	TMT2	AT4G35300|TMT2|TST2|tonoplast monosaccharide transporter2|tonoplast sugar transporter2|F23E12.140|F23E12_140	GO:0005337	F	Os11g0620400	Sugar/inositol transporter domain containing protein.	-
Pn01g156900	Pn01t156900.01	U9M48_001576	25213715	25215010	+	1295	351	0.49	AT1G17370.2	Os11t0620100-01	+	High	AT1G17370	UBP1B	AT1G17370|UBP1B|oligouridylate binding protein 1B|F28G4.17	GO:0003729	F	Os11g0620100	Oligouridylate binding protein.	-
Pn01g157000	Pn01t157000.01	U9M48_001571	25215780	25217390	+	1610	1611	0.39	-	Os11t0656500-01	+	High	-	-	-	-	-	Os11g0656500	Integrase, catalytic core domain containing protein.	-
Pn01g157100	Pn01t157100.01	U9M48_001575	25217717	25218391	+	674	675	0.45	-	Os11t0656500-01	+	High	-	-	-	-	-	Os11g0656500	Integrase, catalytic core domain containing protein.	-
Pn01g157200	Pn01t157200.01	U9M48_001573	25218463	25219497	+	1034	1035	0.43	AT4G23160.3	Os11t0656500-01	-	-	AT4G23160	AT4G23160	AT4G23160|CRK8|cysteine-rich RLK (RECEPTOR-like protein kinase) 8|F21P8.50|F21P8_50	GO:0004672	F	Os11g0656500	Integrase, catalytic core domain containing protein.	-
Pn01g157300	Pn01t157300.01	U9M48_001570	25219576	25224064	+	4488	1578	0.36	AT1G17370.1	Os11t0620100-01	+	High	AT1G17370	UBP1B	AT1G17370|UBP1B|oligouridylate binding protein 1B|F28G4.17	GO:0003729	F	Os11g0620100	Oligouridylate binding protein.	-
Pn01g157400	Pn01t157400.01	U9M48_001569	25224846	25227083	+	2237	582	0.26	AT1G53530.1	Os11t0620000-01	-	-	AT1G53530	AtIMP1a	AT1G53530|AtIMP1a|F22G10.30	GO:0004252	F	Os11g0620000	Peptidase S26A, signal peptidase I family protein.	-
Pn01g157500	Pn01t157500.01	U9M48_001582	25228217	25229051	-	834	828	0.32	AT3G43700.2	Os11t0622600-00	+	High	AT3G43700	BPM6	AT3G43700|ATBPM6|BTB-POZ AND MATH DOMAIN 6|AT3G43700.1|F23N14.80	GO:0005634	C	Os11g0622600	TRAF-type domain containing protein.	-
Pn01g157600	Pn01t157600.01	U9M48_001577	25234507	25235912	-	1405	1377	0.19	AT3G06190.5	Os11t0622600-00	+	High	AT3G06190	BPM2	AT3G06190|ATBPM2|BTB-POZ AND MATH DOMAIN 2|AT3G06190.1|F28L1.13|F28L1_13	GO:0005634	C	Os11g0622600	TRAF-type domain containing protein.	-
Pn01g157700	Pn01t157700.01	U9M48_001579	25261299	25262399	-	1100	1101	0.39	AT5G19000.3	Os11t0622600-00	+	High	AT5G19000	BPM1	AT5G19000|ATBPM1|BTB-POZ AND MATH DOMAIN 1|AT5G19000.1|T16G12.40|T16G12_40	GO:0005634	C	Os11g0622600	TRAF-type domain containing protein.	-
Pn01g157800	Pn01t157800.01	U9M48_001578	25266881	25268038	-	1157	1158	0.39	AT3G06190.1	Os11t0622600-00	+	High	AT3G06190	BPM2	AT3G06190|ATBPM2|BTB-POZ AND MATH DOMAIN 2|AT3G06190.1|F28L1.13|F28L1_13	GO:0005634	C	Os11g0622600	TRAF-type domain containing protein.	-
Pn01g157900	Pn01t157900.01	U9M48_001580	25269629	25269877	-	248	249	0.48	-	-	+	-	-	-	-	-	-	-	-	-
Pn01g158000	Pn01t158000.01	U9M48_001581	25270314	25270756	-	442	267	0.47	-	-	+	-	-	-	-	-	-	-	-	-
Pn01g158100	Pn01t158100.01	U9M48_001572	25277911	25278273	+	362	363	0.36	-	-	+	-	-	-	-	-	-	-	-	-
Pn01g158200	Pn01t158200.01	U9M48_001574	25278304	25278501	+	197	198	0.42	AT5G19000.3	Os10t0434650-00	+	High	AT5G19000	BPM1	AT5G19000|ATBPM1|BTB-POZ AND MATH DOMAIN 1|AT5G19000.1|T16G12.40|T16G12_40	GO:0005634	C	Os10g0434650	Similar to BTB/POZ domain containing protein.	-
Pn01g158300	Pn01t158300.03	U9M48_001591	25278790	25279480	-	690	357	0.49	AT5G19000.3	Os10t0425900-01	+	High	AT5G19000	BPM1	AT5G19000|ATBPM1|BTB-POZ AND MATH DOMAIN 1|AT5G19000.1|T16G12.40|T16G12_40	GO:0005634	C	Os10g0425900	Kelch related domain containing protein.	-
Pn01g158300	Pn01t158300.02	U9M48_001591	25279490	25283698	-	4208	771	0.45	AT3G06190.3	Os10t0423800-00	+	High	AT3G06190	BPM2	AT3G06190|ATBPM2|BTB-POZ AND MATH DOMAIN 2|AT3G06190.1|F28L1.13|F28L1_13	GO:0005634	C	Os10g0423800	Similar to BTB/POZ domain containing protein.	-
Pn01g158300	Pn01t158300.01	U9M48_001591	25283706	25299206	-	15500	3828	0.27	AT3G06190.1	Os11t0622600-00	+	High	AT3G06190	BPM2	AT3G06190|ATBPM2|BTB-POZ AND MATH DOMAIN 2|AT3G06190.1|F28L1.13|F28L1_13	GO:0005634	C	Os11g0622600	TRAF-type domain containing protein.	-
Pn01g158400	Pn01t158400.01	U9M48_001592	25299217	25300296	-	1079	1080	0.43	AT3G06190.1	Os02t0311150-00	+	High	AT3G06190	BPM2	AT3G06190|ATBPM2|BTB-POZ AND MATH DOMAIN 2|AT3G06190.1|F28L1.13|F28L1_13	GO:0005634	C	Os02g0311150	BTB/POZ-like domain containing protein.	-
Pn01g158500	Pn01t158500.01	U9M48_001593	25301453	25302001	-	548	549	0.47	AT3G06190.1	Os02t0311150-00	-	-	AT3G06190	BPM2	AT3G06190|ATBPM2|BTB-POZ AND MATH DOMAIN 2|AT3G06190.1|F28L1.13|F28L1_13	GO:0005634	C	Os02g0311150	BTB/POZ-like domain containing protein.	-
Pn01g158600	Pn01t158600.01	U9M48_001586	25320809	25322280	+	1471	855	0.26	AT5G67310.1	Os02t0503900-01	+	High	AT5G67310	CYP81G1	AT5G67310|CYP81G1|cytochrome P450, family 81, subfamily G, polypeptide 1|K8K14.3|K8K14_3	GO:0005506	F	Os02g0503900	Cytochrome P450 family protein.	-
Pn01g158600	Pn01t158600.02	U9M48_001586	25322284	25322910	+	626	519	0.34	AT1G66540.2	Os02t0503700-00	-	-	AT1G66540	AT1G66540	AT1G66540|F28G11.4|F28G11_4	GO:0004497	F	Os02g0503700	Similar to Cytochrome P450 CYP81L6.	-
Pn01g158700	Pn01t158700.01	U9M48_001585	25324541	25328752	+	4211	2340	0.28	AT3G17450.2	Os06t0658400-01	+	High	AT3G17450	AT3G17450	AT3G17450|AT3G17450.1|MTO12.4	GO:0005634	C	Os06g0658400	Similar to HAT dimerisation domain-containing protein-like.	-
Pn01g158700	Pn01t158700.02	U9M48_001585	25324757	25331055	+	6298	270	0.38	-	-	+	-	-	-	-	-	-	-	-	-
Pn01g158800	Pn01t158800.01	U9M48_001584	25332476	25335696	+	3220	153	0.21	-	-	+	-	-	-	-	-	-	-	-	-
Pn01g158800	Pn01t158800.02	U9M48_001584	25332560	25335696	+	3136	153	0.22	-	-	+	-	-	-	-	-	-	-	-	-
Pn01g158900	Pn01t158900.01	U9M48_001589	25342062	25343517	-	1455	882	0.11	AT2G29360.1	Os11t0654400-00	+	High	AT2G29360	AT2G29360	AT2G29360|F16P2.26|F16P2_26	GO:0003674	F	Os11g0654400	Similar to tropinone reductase 2.	-
Pn01g159000	Pn01t159000.01	U9M48_001587	25343789	25353771	+	9982	318	0.41	-	-	+	-	-	-	-	-	-	-	-	-
Pn01g159100	Pn01t159100.01	U9M48_001588	25354106	25356294	-	2188	1560	0.04	AT5G67310.1	Os02t0503900-01	+	High	AT5G67310	CYP81G1	AT5G67310|CYP81G1|cytochrome P450, family 81, subfamily G, polypeptide 1|K8K14.3|K8K14_3	GO:0005506	F	Os02g0503900	Cytochrome P450 family protein.	-
Pn01g159200	Pn01t159200.01	U9M48_001590	25380431	25383036	-	2605	987	0.15	-	-	+	High	-	-	-	-	-	-	-	-
Pn01g159200	Pn01t159200.02	U9M48_001590	25380431	25383040	-	2609	954	0.15	-	-	+	High	-	-	-	-	-	-	-	-
Pn01g159300	Pn01t159300.01	U9M48_001583	25383851	25384949	+	1098	723	0.14	AT4G35150.1	Os08t0290700-01	-	-	AT4G35150	AT4G35150	AT4G35150|T12J5.20|T12J5_20	GO:0008171	F	Os08g0290700	Winged helix repressor DNA-binding domain containing protein.	-
Pn01g159400	Pn01t159400.01	U9M48_001594	25393045	25394845	+	1800	1620	0.08	AT3G48270.1	Os08t0105400-00	+	High	AT3G48270	CYP71A26	AT3G48270|CYP71A26|cytochrome P450, family 71, subfamily A, polypeptide 26|T29H11.210	GO:0005506	F	Os08g0105400	Similar to P450.	-
Pn01g159500	Pn01t159500.01	U9M48_001596	25406862	25409061	-	2199	1563	0.06	AT5G67310.1	Os02t0503900-01	+	High	AT5G67310	CYP81G1	AT5G67310|CYP81G1|cytochrome P450, family 81, subfamily G, polypeptide 1|K8K14.3|K8K14_3	GO:0005506	F	Os02g0503900	Cytochrome P450 family protein.	-
Pn01g159600	Pn01t159600.01	U9M48_001595	25420112	25420736	-	624	594	0.05	AT1G66540.2	Os02t0503700-00	+	High	AT1G66540	AT1G66540	AT1G66540|F28G11.4|F28G11_4	GO:0004497	F	Os02g0503700	Similar to Cytochrome P450 CYP81L6.	-
Pn01g159700	Pn01t159700.01	U9M48_001597	25423998	25430697	-	6699	1989	0.1	AT5G19000.3	Os11t0622600-00	+	High	AT5G19000	BPM1	AT5G19000|ATBPM1|BTB-POZ AND MATH DOMAIN 1|AT5G19000.1|T16G12.40|T16G12_40	GO:0005634	C	Os11g0622600	TRAF-type domain containing protein.	-
Pn01g159800	Pn01t159800.01	U9M48_001598	25431778	25438243	-	6465	801	0.15	AT5G06060.1	Os11t0654400-00	+	High	AT5G06060	AT5G06060	AT5G06060|K16F4.2|K16F4_2	GO:0003674	F	Os11g0654400	Similar to tropinone reductase 2.	-
Pn01g159900	Pn01t159900.02	U9M48_001604	25487811	25488182	-	371	264	0.44	AT4G37320.1	Os02t0503850-00	+	High	AT4G37320	CYP81D5	AT4G37320|CYP81D5|cytochrome P450, family 81, subfamily D, polypeptide 5|F6G17.8	GO:0004497	F	Os02g0503850	Similar to Cytochrome P450 CYP81L6.	-
Pn01g159900	Pn01t159900.01	U9M48_001604	25488184	25489932	-	1748	1245	0.17	AT5G67310.1	Os02t0503900-01	+	High	AT5G67310	CYP81G1	AT5G67310|CYP81G1|cytochrome P450, family 81, subfamily G, polypeptide 1|K8K14.3|K8K14_3	GO:0005506	F	Os02g0503900	Cytochrome P450 family protein.	-
Pn01g160000	Pn01t160000.01	U9M48_001603	25500672	25505888	+	5216	1437	0.39	-	Os03t0627900-01	+	High	-	-	-	-	-	Os03g0627900	Similar to H0102C09.1 protein.	-
Pn01g160100	Pn01t160100.01	U9M48_001599	25512682	25513542	+	860	861	0.1	AT3G48310.1	Os08t0105700-01	+	High	AT3G48310	CYP71A22	AT3G48310|CYP71A22|cytochrome P450, family 71, subfamily A, polypeptide 22	GO:0005506	F	Os08g0105700	Similar to Bx2-like protein.	-
Pn01g160200	Pn01t160200.01	U9M48_001606	25515534	25516216	-	682	624	0.46	AT3G06190.1	Os02t0311150-00	+	High	AT3G06190	BPM2	AT3G06190|ATBPM2|BTB-POZ AND MATH DOMAIN 2|AT3G06190.1|F28L1.13|F28L1_13	GO:0005634	C	Os02g0311150	BTB/POZ-like domain containing protein.	-
Pn01g160300	Pn01t160300.01	U9M48_001602	25515619	25523469	+	7850	534	0.39	AT3G06190.5	Os02t0636700-01	+	High	AT3G06190	BPM2	AT3G06190|ATBPM2|BTB-POZ AND MATH DOMAIN 2|AT3G06190.1|F28L1.13|F28L1_13	GO:0005634	C	Os02g0636700	GRAM domain containing protein.	-
Pn01g160400	Pn01t160400.01	U9M48_001608	25523299	25523646	-	347	348	0.47	AT3G06190.1	Os10t0423300-00	+	High	AT3G06190	BPM2	AT3G06190|ATBPM2|BTB-POZ AND MATH DOMAIN 2|AT3G06190.1|F28L1.13|F28L1_13	GO:0005634	C	Os10g0423300	Similar to BTB/POZ domain containing protein.	-
Pn01g160500	Pn01t160500.01	U9M48_001610	25523691	25531048	-	7357	2943	0.26	AT3G06190.1	Os11t0622600-00	+	High	AT3G06190	BPM2	AT3G06190|ATBPM2|BTB-POZ AND MATH DOMAIN 2|AT3G06190.1|F28L1.13|F28L1_13	GO:0005634	C	Os11g0622600	TRAF-type domain containing protein.	-
Pn01g160600	Pn01t160600.01	U9M48_001607	25533723	25534082	-	359	360	0.47	AT3G06190.1	Os10t0423800-00	+	High	AT3G06190	BPM2	AT3G06190|ATBPM2|BTB-POZ AND MATH DOMAIN 2|AT3G06190.1|F28L1.13|F28L1_13	GO:0005634	C	Os10g0423800	Similar to BTB/POZ domain containing protein.	-
Pn01g160700	Pn01t160700.01	U9M48_001609	25538088	25538303	-	215	216	0.48	AT5G19000.3	Os11t0622600-00	+	High	AT5G19000	BPM1	AT5G19000|ATBPM1|BTB-POZ AND MATH DOMAIN 1|AT5G19000.1|T16G12.40|T16G12_40	GO:0005634	C	Os11g0622600	TRAF-type domain containing protein.	-
Pn01g160800	Pn01t160800.01	U9M48_001600	25547144	25551099	+	3955	1974	0.41	AT2G39760.4	Os10t0136200-01	+	High	AT2G39760	BPM3	AT2G39760|ATBPM3|AT2G39760.1|T5I7.6|T5I7_6	GO:0005634	C	Os10g0136200	Cyclin-like F-box domain containing protein.	-
Pn01g160900	Pn01t160900.01	U9M48_001601	25552840	25554873	+	2033	561	0.43	-	Os10t0188000-01	+	High	-	-	-	-	-	Os10g0188000	Similar to F-box domain containing protein, expressed.	-
Pn01g161000	Pn01t161000.01	U9M48_001605	25556019	25563542	-	7523	1191	0.38	-	-	+	-	-	-	-	-	-	-	-	-
Pn01g161100	Pn01t161100.01	U9M48_001614	25610916	25611317	+	401	402	0.35	AT5G50260.1	Os09t0565000-00	+	High	AT5G50260	CEP1	AT5G50260|CEP1|cysteine endopeptidase 1|K6A12.12|K6A12_12	GO:0004197	F	Os09g0565000	Peptidase, cysteine peptidase active site domain containing protein.	-
Pn01g161200	Pn01t161200.01	U9M48_001611	25633752	25645930	+	12178	1092	0.07	-	-	-	-	-	-	-	-	-	-	-	-
Pn01g161300	Pn01t161300.01	U9M48_001616	25648829	25649895	-	1066	1041	0.09	AT5G50260.1	Os01t0907600-01	-	-	AT5G50260	CEP1	AT5G50260|CEP1|cysteine endopeptidase 1|K6A12.12|K6A12_12	GO:0004197	F	Os01g0907600	Cysteine protease, Negative regulator of cell death	OsSAG12-1
Pn01g161400	Pn01t161400.01	U9M48_001613	25655514	25657535	+	2021	1431	0.25	AT1G02460.1	Os01t0296200-00	+	High	AT1G02460	AT1G02460	AT1G02460|T6A9.22	GO:0004650	F	-	-	-
Pn01g161500	Pn01t161500.01	U9M48_001615	25661993	25665284	-	3291	2244	0.28	AT1G48120.1	Os01t0738500-01	+	High	AT1G48120	MAIL3	AT1G48120|MAIL3|MAIN-LIKE 3|F21D18.16|F21D18_16	GO:0004722	F	Os01g0738500	Phospholipase C, phosphatidylinositol-specific, Y domain domain containing protein.	-
Pn01g161600	Pn01t161600.01	U9M48_001617	25665310	25666430	+	1120	1041	0.15	AT5G49690.1	Os10t0122000-00	+	High	AT5G49690	UGT91C1	AT5G49690|UGT91C1|UDP-glycosyltransferase 91C1|K2I5.5|K2I5_5	GO:0005575	C	Os10g0122000	UDP-glucuronosyl/UDP-glucosyltransferase family protein.	-
Pn01g161700	Pn01t161700.01	U9M48_001612	25668908	25680129	+	11221	2331	0.16	AT5G19000.3	Os11t0622600-00	-	-	AT5G19000	BPM1	AT5G19000|ATBPM1|BTB-POZ AND MATH DOMAIN 1|AT5G19000.1|T16G12.40|T16G12_40	GO:0005634	C	Os11g0622600	TRAF-type domain containing protein.	-
Pn01g161800	Pn01t161800.01	U9M48_001620	25745384	25750876	+	5492	3600	0.46	AT3G24255.5	Os03t0643433-00	+	High	AT3G24255	AT3G24255	AT3G24255|K13K6.3	GO:0003674	F	Os03g0643433	Similar to J013022N21, full insert sequence.	-
Pn01g161900	Pn01t161900.01	U9M48_001621	25751147	25753102	+	1955	1752	0.28	AT3G24255.5	Os11t0672600-01	+	High	AT3G24255	AT3G24255	AT3G24255|K13K6.3	GO:0003674	F	Os11g0672600	Reverse transcriptase domain containing protein.	-
Pn01g162000	Pn01t162000.01	U9M48_001619	25762026	25765246	+	3220	558	0.16	-	-	+	-	-	-	-	-	-	-	-	-
Pn01g162100	Pn01t162100.01	U9M48_001618	25773837	25777233	+	3396	2199	0.06	AT5G45470.1	Os04t0221800-00	+	High	AT5G45470	AT5G45470	AT5G45470|MFC19.14|MFC19_14	GO:0003674	F	Os04g0221800	Protein of unknown function DUF594 domain containing protein.	-
Pn01g162200	Pn01t162200.02	U9M48_001624	25805319	25809142	-	3823	627	0.37	-	-	+	-	-	-	-	-	-	-	-	-
Pn01g162200	Pn01t162200.01	U9M48_001624	25805589	25809489	-	3900	195	0.29	-	-	+	-	-	-	-	-	-	-	-	-
Pn01g162300	Pn01t162300.01	U9M48_001623	25861814	25864010	-	2196	630	0.14	AT3G17510.2	Os07t0637000-01	+	High	AT3G17510	CIPK1	AT3G17510|CIPK1|SnRK3.16|CBL-interacting protein kinase 1|SNF1-RELATED PROTEIN KINASE 3.16|MKP6.20	GO:0004674	F	Os07g0637000	Similar to CBL-interacting protein kinase 21.	-
Pn01g162400	Pn01t162400.01	U9M48_001626	25875280	25876764	-	1484	1485	0.42	AT4G23160.3	Os11t0656500-01	+	High	AT4G23160	AT4G23160	AT4G23160|CRK8|cysteine-rich RLK (RECEPTOR-like protein kinase) 8|F21P8.50|F21P8_50	GO:0004672	F	Os11g0656500	Integrase, catalytic core domain containing protein.	-
Pn01g162500	Pn01t162500.01	U9M48_001629	25876795	25878453	-	1658	1638	0.41	-	Os11t0656500-01	+	High	-	-	-	-	-	Os11g0656500	Integrase, catalytic core domain containing protein.	-
Pn01g162600	Pn01t162600.01	U9M48_001628	25878481	25878711	-	230	231	0.49	-	-	-	-	-	-	-	-	-	-	-	-
Pn01g162700	Pn01t162700.01	U9M48_001627	25878896	25879594	-	698	669	0.48	-	Os11t0656500-01	+	-	-	-	-	-	-	Os11g0656500	Integrase, catalytic core domain containing protein.	-
Pn01g162800	Pn01t162800.01	U9M48_001625	25880050	25884267	-	4217	3267	0.36	AT4G23160.3	Os08t0125300-01	+	High	AT4G23160	AT4G23160	AT4G23160|CRK8|cysteine-rich RLK (RECEPTOR-like protein kinase) 8|F21P8.50|F21P8_50	GO:0004672	F	Os08g0125300	Integrase, catalytic core domain containing protein.	-
Pn01g162900	Pn01t162900.01	U9M48_001622	25885070	25886113	+	1043	1044	0.1	AT5G49690.1	Os10t0122000-00	+	High	AT5G49690	UGT91C1	AT5G49690|UGT91C1|UDP-glycosyltransferase 91C1|K2I5.5|K2I5_5	GO:0005575	C	Os10g0122000	UDP-glucuronosyl/UDP-glucosyltransferase family protein.	-
Pn01g163000	Pn01t163000.01	U9M48_001634	25909556	25910318	+	762	156	0.18	-	-	+	-	-	-	-	-	-	-	-	-
Pn01g163100	Pn01t163100.01	U9M48_001636	25912246	25914484	-	2238	630	0.13	AT1G48260.5	Os07t0637000-01	+	High	AT1G48260	CIPK17	AT1G48260|CIPK17|SnRK3.21|CBL-interacting protein kinase 17|SNF1-RELATED PROTEIN KINASE 3.21|F21D18.2	GO:0004672	F	Os07g0637000	Similar to CBL-interacting protein kinase 21.	-
Pn01g163200	Pn01t163200.01	U9M48_001630	25935611	25940333	+	4722	2271	0.04	AT1G21270.1	Os11t0691280-00	+	High	AT1G21270	WAK2	AT1G21270|WAK2|wall-associated kinase 2|F16F4.5|F16F4_5	GO:0005509	F	Os11g0691280	EGF-type aspartate/asparagine hydroxylation site domain containing protein.	-
Pn01g163300	Pn01t163300.01	U9M48_001633	25941194	25944808	+	3614	3615	0.14	AT3G50950.2	Os06t0276300-01	+	High	AT3G50950	ZAR1	AT3G50950|AT3G50950.1|F18B3.230	GO:0005634	C	Os06g0276300	NB-ARC domain containing protein.	-
Pn01g163400	Pn01t163400.01	U9M48_001637	25946015	25948729	-	2714	285	0.41	-	Os04t0329500-01	+	High	-	-	-	-	-	Os04g0329500	Cyclin-like F-box domain containing protein.	-
Pn01g163500	Pn01t163500.01	U9M48_001635	25952063	25953265	+	1202	1203	0.33	AT5G49690.1	Os10t0122000-00	+	-	AT5G49690	UGT91C1	AT5G49690|UGT91C1|UDP-glycosyltransferase 91C1|K2I5.5|K2I5_5	GO:0005575	C	Os10g0122000	UDP-glucuronosyl/UDP-glucosyltransferase family protein.	-
Pn01g163600	Pn01t163600.01	U9M48_001631	25957210	25960447	+	3237	1506	0.05	AT1G53860.2	Os11t0616300-01	+	High	AT1G53860	AT1G53860	AT1G53860|T18A20.9|T18A20_9	GO:0003674	F	Os11g0616300	Remorin, C-terminal region domain containing protein.	-
Pn01g163700	Pn01t163700.01	U9M48_001632	25974843	25979034	+	4191	3249	0.08	AT2G32660.2	Os01t0132100-00	+	High	AT2G32660	AT2G32660	AT2G32660|AtRLP22|receptor like protein 22|AT2G32660.1|F24L7.20|F24L7_20	GO:0005886	C	Os01g0132100	Leucine-rich repeat domain containing protein.	-
Pn01g163800	Pn01t163800.01	U9M48_001643	25984622	25990990	-	6368	1176	0.18	AT1G06740.1	Os06t0661000-01	+	High	AT1G06740	MUG3	AT1G06740|AT1G06740.1|F4H5.17|F4H5_17	GO:0005634	C	Os06g0661000	Zinc finger, CCHC-type domain containing protein.	-
Pn01g163800	Pn01t163800.02	U9M48_001643	25984672	25985339	-	667	600	0.43	-	-	+	High	-	-	-	-	-	-	-	-
Pn01g163900	Pn01t163900.01	U9M48_001638	25996152	25997049	+	897	684	0.19	-	Os06t0576800-00	-	-	-	-	-	-	-	Os06g0576800	Myb/SANT-like domain domain containing protein.	-
Pn01g164000	Pn01t164000.01	U9M48_001640	26007518	26012086	-	4568	2856	0.11	AT3G07040.1	Os11t0655300-01	-	-	AT3G07040	RPM1	AT3G07040|RPM1|RPS3|RESISTANCE TO P. SYRINGAE PV MACULICOLA 1|RESISTANCE TO PSEUDOMONAS SYRINGAE 3|F17A9.20|DISEASE RESISTANCE PROTEIN RPM1	GO:0043531	F	Os11g0655300	NB-ARC domain containing protein.	-
Pn01g164100	Pn01t164100.02	U9M48_001644	26024981	26026005	-	1024	510	0.37	-	Os04t0629600-02	+	High	-	-	-	-	-	Os04g0629600	Similar to Transposase of Tn10 [Oryza sativa (japonica cultivar-group)].	-
Pn01g164200	Pn01t164200.01	U9M48_001646	26027476	26028631	+	1155	426	0.31	AT5G10530.1	Os10t0129200-00	+	High	AT5G10530	LecRK-IX.1	AT5G10530|LecRK-IX.1|L-type lectin receptor kinase IX.1|F12B17.120|F12B17_120	GO:0004674	F	Os10g0129200	Similar to OSIGBa0140L04.2 protein.	-
Pn01g164300	Pn01t164300.02	U9M48_001641	26036520	26040843	-	4323	3147	0.11	AT3G14470.2	Os11t0704100-00	+	High	AT3G14470	LRR4	AT3G14470|AT3G14470.1|MOA2.9	GO:0005576	C	Os11g0704100	Similar to NB-ARC domain containing protein.	-
Pn01g164400	Pn01t164400.01	U9M48_001645	26044652	26046520	-	1868	201	0.47	-	-	+	-	-	-	-	-	-	-	-	-
Pn01g164500	Pn01t164500.02	U9M48_001642	26052520	26057027	-	4507	2109	0.28	AT5G10530.1	Os04t0125700-01	+	High	AT5G10530	LecRK-IX.1	AT5G10530|LecRK-IX.1|L-type lectin receptor kinase IX.1|F12B17.120|F12B17_120	GO:0004674	F	Os04g0125700	Concanavalin A-like lectin/glucanase domain containing protein.	-
Pn01g164500	Pn01t164500.01	U9M48_001642	26054278	26067929	-	13651	1869	0.18	AT5G10530.1	Os04t0125700-01	+	High	AT5G10530	LecRK-IX.1	AT5G10530|LecRK-IX.1|L-type lectin receptor kinase IX.1|F12B17.120|F12B17_120	GO:0004674	F	Os04g0125700	Concanavalin A-like lectin/glucanase domain containing protein.	-
Pn01g164600	Pn01t164600.01	U9M48_001639	26082945	26088406	-	5461	2859	0	AT3G07040.1	Os11t0462500-00	+	High	AT3G07040	RPM1	AT3G07040|RPM1|RPS3|RESISTANCE TO P. SYRINGAE PV MACULICOLA 1|RESISTANCE TO PSEUDOMONAS SYRINGAE 3|F17A9.20|DISEASE RESISTANCE PROTEIN RPM1	GO:0043531	F	Os11g0462500	Similar to NB-ARC domain containing protein.	-
Pn01g164700	Pn01t164700.01	U9M48_001649	26100572	26100856	+	284	285	0.39	AT1G10000.1	Os01t0685100-02	+	-	AT1G10000	AT1G10000	AT1G10000|T27I1.2|T27I1_2	GO:0003676	F	Os01g0685100	Conserved hypothetical protein.	-
Pn01g164800	Pn01t164800.01	U9M48_001650	26101869	26106345	-	4476	1167	0.16	AT4G05030.1	Os04t0464100-01	+	High	AT4G05030	AT4G05030	AT4G05030|C17L7.9	GO:0003674	F	Os04g0464100	Heavy metal transport/detoxification protein domain containing protein.	-
Pn01g164900	Pn01t164900.02	U9M48_001648	26109444	26112311	+	2867	348	0.33	-	-	+	-	-	-	-	-	-	-	-	-
Pn01g164900	Pn01t164900.01	U9M48_001648	26110279	26112311	+	2032	453	0.42	-	-	+	-	-	-	-	-	-	-	-	-
Pn01g165000	Pn01t165000.01	U9M48_001652	26115910	26116817	-	907	645	0.33	AT4G05030.2	Os04t0464100-01	+	-	AT4G05030	AT4G05030	AT4G05030|C17L7.9	GO:0003674	F	Os04g0464100	Heavy metal transport/detoxification protein domain containing protein.	-
Pn01g165100	Pn01t165100.01	U9M48_001655	26124370	26125112	-	742	609	0.24	-	Os03t0627900-01	-	-	-	-	-	-	-	Os03g0627900	Similar to H0102C09.1 protein.	-
Pn01g165200	Pn01t165200.01	U9M48_001653	26134418	26141807	-	7389	567	0.34	-	Os12t0249900-01	+	High	-	-	-	-	-	Os12g0249900	Protein kinase, core domain containing protein.	-
Pn01g165300	Pn01t165300.01	U9M48_001651	26154820	26173788	-	18968	4290	0.27	AT5G65600.1	Os04t0125700-01	+	High	AT5G65600	LecRK-IX.2	AT5G65600|AT5G65600.1|K21L13.11|K21L13_11	GO:0005576	C	Os04g0125700	Concanavalin A-like lectin/glucanase domain containing protein.	-
Pn01g165300	Pn01t165300.02	U9M48_001651	26173654	26180523	-	6869	294	0.36	AT4G03230.3	Os01t0545500-01	+	High	AT4G03230	AT4G03230	AT4G03230|F4C21.16|F4C21_16	GO:0004674	F	Os01g0545500	GnK2 domain containing receptor-like kinase-2	Gnk2RLK-2
Pn01g165300	Pn01t165300.03	U9M48_001651	26173654	26180523	-	6869	1188	0.37	AT5G10530.1	Os04t0141400-01	+	High	AT5G10530	LecRK-IX.1	AT5G10530|LecRK-IX.1|L-type lectin receptor kinase IX.1|F12B17.120|F12B17_120	GO:0004674	F	Os04g0141400	Concanavalin A-like lectin/glucanase domain containing protein.	-
Pn01g165400	Pn01t165400.01	U9M48_001647	26163297	26166678	+	3381	522	0.31	-	-	+	-	-	-	-	-	-	-	-	-
Pn01g165500	Pn01t165500.01	U9M48_001654	26184401	26185981	-	1580	768	0.46	AT5G65600.1	Os04t0125700-01	+	High	AT5G65600	LecRK-IX.2	AT5G65600|AT5G65600.1|K21L13.11|K21L13_11	GO:0005576	C	Os04g0125700	Concanavalin A-like lectin/glucanase domain containing protein.	-
Pn01g165600	Pn01t165600.01	U9M48_001661	26197587	26198601	+	1014	939	0.44	-	Os08t0315200-01	+	High	-	-	-	-	-	Os08g0315200	Retrotransposon gag protein family protein.	-
Pn01g165700	Pn01t165700.01	U9M48_001660	26199145	26200320	+	1175	1176	0.46	-	Os12t0142900-02	+	High	-	-	-	-	-	Os12g0142900	Similar to H0321H01.8 protein.	-
Pn01g165800	Pn01t165800.01	U9M48_001659	26200821	26206361	+	5540	1806	0.34	-	Os03t0627900-01	+	High	-	-	-	-	-	Os03g0627900	Similar to H0102C09.1 protein.	-
Pn01g165900	Pn01t165900.01	U9M48_001656	26211976	26227239	+	15263	2427	0.11	AT5G10530.1	Os04t0125700-01	+	High	AT5G10530	LecRK-IX.1	AT5G10530|LecRK-IX.1|L-type lectin receptor kinase IX.1|F12B17.120|F12B17_120	GO:0004674	F	Os04g0125700	Concanavalin A-like lectin/glucanase domain containing protein.	-
Pn01g166000	Pn01t166000.01	U9M48_001662	26224967	26227578	-	2611	1101	0.08	AT5G65600.1	Os04t0125700-01	-	-	AT5G65600	LecRK-IX.2	AT5G65600|AT5G65600.1|K21L13.11|K21L13_11	GO:0005576	C	Os04g0125700	Concanavalin A-like lectin/glucanase domain containing protein.	-
Pn01g166100	Pn01t166100.01	U9M48_001664	26250967	26251551	-	584	585	0.43	AT4G21380.1	Os04t0634000-01	+	High	AT4G21380	RK3	AT4G21380|ARK3|RK3|receptor kinase 3|T6K22.110|T6K22_110	GO:0004674	F	Os04g0634000	S-Domain receptor like kinase-32	SDRLK-32
Pn01g166200	Pn01t166200.01	U9M48_001663	26255524	26256255	-	731	732	0.41	AT4G27290.2	Os04t0634000-01	+	High	AT4G27290	AT4G27290	AT4G27290|M4I22.100|M4I22_100	GO:0004674	F	Os04g0634000	S-Domain receptor like kinase-32	SDRLK-32
Pn01g166300	Pn01t166300.01	U9M48_001658	26266800	26268053	+	1253	1152	0.33	AT5G65600.1	Os04t0125700-01	-	-	AT5G65600	LecRK-IX.2	AT5G65600|AT5G65600.1|K21L13.11|K21L13_11	GO:0005576	C	Os04g0125700	Concanavalin A-like lectin/glucanase domain containing protein.	-
Pn01g166400	Pn01t166400.01	U9M48_001657	26275129	26281095	+	5966	2019	0.23	AT5G10530.1	Os04t0125700-01	+	High	AT5G10530	LecRK-IX.1	AT5G10530|LecRK-IX.1|L-type lectin receptor kinase IX.1|F12B17.120|F12B17_120	GO:0004674	F	Os04g0125700	Concanavalin A-like lectin/glucanase domain containing protein.	-
Pn01g166500	Pn01t166500.01	U9M48_001671	26298532	26305467	-	6935	3678	0.29	AT4G23160.3	Os08t0125300-01	-	-	AT4G23160	AT4G23160	AT4G23160|CRK8|cysteine-rich RLK (RECEPTOR-like protein kinase) 8|F21P8.50|F21P8_50	GO:0004672	F	Os08g0125300	Integrase, catalytic core domain containing protein.	-
Pn01g166600	Pn01t166600.01	U9M48_001666	26306012	26311253	+	5241	714	0.18	AT1G53850.2	Os11t0615700-01	+	High	AT1G53850	PAE1	AT1G53850|PAE1|ATPAE1|20S proteasome alpha subunit E1|ARABIDOPSIS 20S PROTEASOME ALPHA SUBUNIT E1|T18A20.8|T18A20_8|20S PROTEASOME SUBUNIT PAE1	GO:0005634	C	Os11g0615700	Proteasome subunit alpha type 5 (EC 3.4.25.1) (20S proteasome alpha subunit E) (20S proteasome subunit alpha-5).	-
Pn01g166700	Pn01t166700.01	U9M48_001667	26315468	26320196	+	4728	645	0.26	AT4G00850.1	Os11t0615200-01	+	High	AT4G00850	GIF3	AT4G00850|GIF3|GRF1-interacting factor 3|A_TM018A10.22|A_TM018A10_22|T18A10.15|T18A10_15	GO:0003713	F	Os11g0615200	SSXT family protein.	-
Pn01g166800	Pn01t166800.01	U9M48_001668	26320510	26324003	-	3493	1602	0	AT3G13940.1	Os11t0615100-01	+	High	AT3G13940	AT3G13940	AT3G13940|MDC16.6	GO:0001188	P	Os11g0615100	RNA polymerase I associated factor, A49-like domain containing protein.	-
Pn01g166900	Pn01t166900.01	U9M48_001665	26348535	26352785	+	4250	363	0.06	-	-	+	-	-	-	-	-	-	-	-	-
Pn01g167000	Pn01t167000.01	U9M48_001669	26354387	26358717	-	4330	1221	0.09	AT5G44250.1	Os06t0213400-01	+	High	AT5G44250	AT5G44250	AT5G44250|MLN1.18|MLN1_18	GO:0003674	F	Os06g0213400	Protein of unknown function DUF829, eukaryotic family protein.	-
Pn01g167100	Pn01t167100.01	U9M48_001670	26365405	26367384	-	1979	885	0.2	-	Os11t0614800-00	+	High	-	-	-	-	-	-	-	-
Pn01g167200	Pn01t167200.01	U9M48_001678	26398387	26398950	+	563	492	0.4	-	Os08t0125300-01	+	High	-	-	-	-	-	Os08g0125300	Integrase, catalytic core domain containing protein.	-
Pn01g167300	Pn01t167300.02	U9M48_001686	26400428	26400759	+	331	192	0.47	-	-	+	-	-	-	-	-	-	-	-	-
Pn01g167300	Pn01t167300.01	U9M48_001686	26400764	26401119	+	355	273	0.44	-	-	+	-	-	-	-	-	-	-	-	-
Pn01g167400	Pn01t167400.01	U9M48_001687	26401180	26402885	+	1705	270	0.48	-	Os11t0656500-01	+	High	-	-	-	-	-	Os11g0656500	Integrase, catalytic core domain containing protein.	-
Pn01g167500	Pn01t167500.01	U9M48_001673	26417804	26422724	+	4920	1554	0.06	AT3G07990.1	Os01t0158200-01	+	High	AT3G07990	SCPL27	AT3G07990|SCPL27|serine carboxypeptidase-like 27|F17A17.33	GO:0004185	F	Os01g0158200	Similar to Serine carboxypeptidase II-1 precursor (EC 3.4.16.6) (CP-MII.1) (Fragment).	-
Pn01g167600	Pn01t167600.01	U9M48_001675	26432082	26432450	+	368	369	0.19	-	-	+	-	-	-	-	-	-	-	-	-
Pn01g167700	Pn01t167700.01	U9M48_001676	26435331	26435894	+	563	564	0.32	-	-	+	-	-	-	-	-	-	-	-	-
Pn01g167800	Pn01t167800.01	U9M48_001682	26450454	26453006	-	2552	1491	0.39	AT1G43722.1	Os11t0202600-01	+	High	AT1G43722	AT1G43722	AT1G43722	GO:0003674	F	Os11g0202600	Similar to OSIGBa0126J24.2 protein.	-
Pn01g167900	Pn01t167900.01	U9M48_001685	26455884	26456255	+	371	354	0.41	-	Os03t0643433-00	+	High	-	-	-	-	-	Os03g0643433	Similar to J013022N21, full insert sequence.	-
Pn01g168000	Pn01t168000.01	U9M48_001684	26456390	26457126	+	736	654	0.33	AT3G24255.3	Os03t0643433-00	+	High	AT3G24255	AT3G24255	AT3G24255|K13K6.3	GO:0003674	F	Os03g0643433	Similar to J013022N21, full insert sequence.	-
Pn01g168100	Pn01t168100.01	U9M48_001680	26457151	26457733	+	582	267	0.43	-	-	-	-	-	-	-	-	-	-	-	-
Pn01g168200	Pn01t168200.01	U9M48_001679	26458262	26458706	+	444	348	0.25	AT4G37070.2	Os08t0477500-01	+	High	AT4G37070	PLP1	AT4G37070|PLP1|PLA IVA|AtPLAIVA|phospholipase A IVA|AP22.83|AP22_83	GO:0004620	F	Os08g0477500	Similar to patatin class 1.	-
Pn01g168300	Pn01t168300.01	U9M48_001681	26463853	26465788	-	1935	1341	0.02	AT2G26560.1	Os11t0614400-01	+	High	AT2G26560	PLA2A	AT2G26560|PLP2|PLA IIA|PLA2A|PLAII alpha|PHOSPHOLIPASE A 2A|PATATIN-LIKE PROTEIN 2|T9J22.23|T9J22_23	GO:0004620	F	Os11g0614400	Similar to Patatin-like protein 1.	-
Pn01g168400	Pn01t168400.01	U9M48_001674	26473442	26474439	+	997	345	0.07	-	-	+	-	-	-	-	-	-	-	-	-
Pn01g168500	Pn01t168500.01	U9M48_001683	26475386	26476241	+	855	843	0.47	-	Os07t0499900-01	+	High	-	-	-	-	-	Os07g0499900	Cyclin-like F-box domain containing protein.	-
Pn01g168600	Pn01t168600.01	U9M48_001677	26476287	26476676	+	389	390	0.33	-	Os06t0148600-01	+	High	-	-	-	-	-	Os06g0148600	Cyclin-like F-box domain containing protein.	-
Pn01g168700	Pn01t168700.01	U9M48_001672	26480252	26481229	+	977	255	0	-	-	+	-	-	-	-	-	-	-	-	-
Pn01g168800	Pn01t168800.01	U9M48_001692	26494307	26494796	-	489	423	0.46	-	-	+	-	-	-	-	-	-	-	-	-
Pn01g168900	Pn01t168900.01	U9M48_001691	26497118	26497874	-	756	615	0.44	AT1G48120.1	Os06t0232700-01	+	High	AT1G48120	MAIL3	AT1G48120|MAIL3|MAIN-LIKE 3|F21D18.16|F21D18_16	GO:0004722	F	Os06g0232700	Similar to SWIM zinc finger family protein.	-
Pn01g169000	Pn01t169000.01	U9M48_001690	26509039	26512450	-	3411	1932	0.09	AT5G24090.1	Os11t0701800-01	+	High	AT5G24090	CHIA	AT5G24090|ATCHIA|CHIA|LYS1|chitinase A|Lysozyme 1|MZF18.2|MZF18_2	GO:0004568	F	Os11g0701800	Xylanase inhibitor, Defense response to pathogen	RIXI
Pn01g169100	Pn01t169100.01	U9M48_001688	26543161	26546520	+	3359	2652	0.28	AT4G23160.3	cds-BAC19858.1	-	-	AT4G23160	AT4G23160	AT4G23160|CRK8|cysteine-rich RLK (RECEPTOR-like protein kinase) 8|F21P8.50|F21P8_50	GO:0004672	F	-	-	-
Pn01g169200	Pn01t169200.01	U9M48_001689	26579565	26584301	-	4736	1548	0.06	AT1G11870.2	Os11t0610900-01	+	High	AT1G11870	SRS	AT1G11870|ATSRS|OVA7|SRS|ovule abortion 7|Seryl-tRNA synthetase|F12F1.29|F12F1_29|Seryl-tRNA synthetase	GO:0000049	F	Os11g0610900	Seryl-tRNA synthetase, Early chloroplast development at high temperature	TSCD11
Pn01g169300	Pn01t169300.01	U9M48_001694	26586409	26590240	+	3831	1329	0.29	AT2G01470.1	Os11t0610700-01	+	High	AT2G01470	STL2P	AT2G01470|STL2P|ATSEC12|SEC12P-like 2 protein|F2I9.9|F2I9_9	GO:0003400	P	Os11g0610700	WD40 repeat-like domain containing protein.	-
Pn01g169400	Pn01t169400.01	U9M48_001698	26591365	26592585	-	1220	1221	0.16	AT4G33565.1	Os11t0610600-00	+	High	AT4G33565	ATL83	AT4G33565|ATL83|Arabidopsis T‚àö√â¬¨‚â•xicos en Levadura 83	GO:0003674	F	Os11g0610600	Zinc finger, RING-type domain containing protein.	-
Pn01g169500	Pn01t169500.01	U9M48_001697	26598936	26599835	-	899	900	0.15	-	Os04t0664600-00	-	-	-	-	-	-	-	-	-	-
Pn01g169600	Pn01t169600.01	U9M48_001695	26612849	26618016	-	5167	660	0	-	-	+	-	-	-	-	-	-	-	-	-
Pn01g169700	Pn01t169700.01	U9M48_001696	26620910	26624440	-	3530	2544	0.04	AT3G07040.1	Os08t0246300-01	+	High	AT3G07040	RPM1	AT3G07040|RPM1|RPS3|RESISTANCE TO P. SYRINGAE PV MACULICOLA 1|RESISTANCE TO PSEUDOMONAS SYRINGAE 3|F17A9.20|DISEASE RESISTANCE PROTEIN RPM1	GO:0043531	F	Os08g0246300	CC-NBS-LRR protein, Defense response, Control of crown root development	SCR8
Pn01g169800	Pn01t169800.01	U9M48_001699	26636242	26637972	-	1730	1647	0.13	AT3G07040.1	Os08t0246300-01	-	-	AT3G07040	RPM1	AT3G07040|RPM1|RPS3|RESISTANCE TO P. SYRINGAE PV MACULICOLA 1|RESISTANCE TO PSEUDOMONAS SYRINGAE 3|F17A9.20|DISEASE RESISTANCE PROTEIN RPM1	GO:0043531	F	Os08g0246300	CC-NBS-LRR protein, Defense response, Control of crown root development	SCR8
Pn01g169900	Pn01t169900.01	U9M48_001700	26657059	26657610	-	551	552	0.41	-	-	+	-	-	-	-	-	-	-	-	-
Pn01g170000	Pn01t170000.01	U9M48_001693	26675819	26676747	+	928	264	0	-	-	+	-	-	-	-	-	-	-	-	-
Pn01g170100	Pn01t170100.01	U9M48_001701	26677961	26680159	+	2198	1740	0.14	-	Os04t0191000-01	+	High	-	-	-	-	-	Os04g0191000	Similar to OSIGBa0114M03.4 protein.	-
Pn01g170200	Pn01t170200.01	U9M48_001705	26693585	26704513	+	10928	4410	0.31	AT3G07040.1	Os08t0246300-01	+	High	AT3G07040	RPM1	AT3G07040|RPM1|RPS3|RESISTANCE TO P. SYRINGAE PV MACULICOLA 1|RESISTANCE TO PSEUDOMONAS SYRINGAE 3|F17A9.20|DISEASE RESISTANCE PROTEIN RPM1	GO:0043531	F	Os08g0246300	CC-NBS-LRR protein, Defense response, Control of crown root development	SCR8
Pn01g170300	Pn01t170300.01	U9M48_001707	26708447	26712054	-	3607	2205	0.34	-	Os04t0191000-01	+	High	-	-	-	-	-	Os04g0191000	Similar to OSIGBa0114M03.4 protein.	-
Pn01g170400	Pn01t170400.01	U9M48_001703	26716544	26718016	+	1472	360	0.17	-	-	+	-	-	-	-	-	-	-	-	-
Pn01g170500	Pn01t170500.01	U9M48_001702	26725505	26729071	+	3566	1497	0.25	AT5G41980.1	Os08t0106900-00	+	High	AT5G41980	AT5G41980	AT5G41980|MJC20.8|MJC20_8	GO:0003674	F	Os08g0106900	Similar to retrotransposon protein.	-
Pn01g170500	Pn01t170500.02	U9M48_001702	26725505	26729342	+	3837	1956	0.1	AT5G41980.1	Os08t0106900-00	+	High	AT5G41980	AT5G41980	AT5G41980|MJC20.8|MJC20_8	GO:0003674	F	Os08g0106900	Similar to retrotransposon protein.	-
Pn01g170600	Pn01t170600.01	U9M48_001704	26769678	26770137	+	459	447	0.22	-	Os08t0315200-01	+	High	-	-	-	-	-	Os08g0315200	Retrotransposon gag protein family protein.	-
Pn01g170700	Pn01t170700.01	U9M48_001706	26777776	26778066	+	290	291	0.46	-	-	+	-	-	-	-	-	-	-	-	-
Pn01g170800	Pn01t170800.01	U9M48_001710	26790256	26797109	+	6853	1185	0.13	-	-	-	-	-	-	-	-	-	-	-	-
Pn01g170800	Pn01t170800.02	U9M48_001710	26790256	26797109	+	6853	1155	0.13	-	-	-	-	-	-	-	-	-	-	-	-
Pn01g170800	Pn01t170800.03	U9M48_001710	26790256	26797109	+	6853	690	0.18	-	-	-	-	-	-	-	-	-	-	-	-
Pn01g170800	Pn01t170800.04	U9M48_001710	26790256	26793757	+	3501	720	0.41	-	-	-	-	-	-	-	-	-	-	-	-
Pn01g170900	Pn01t170900.01	U9M48_001711	26797793	26798403	+	610	525	0.28	-	Os11t0256300-01	+	High	-	-	-	-	-	Os11g0256300	Zinc finger, GRF-type domain containing protein.	-
Pn01g171000	Pn01t171000.01	U9M48_001715	26799899	26800756	-	857	858	0.32	AT1G06740.1	Os08t0326300-01	+	High	AT1G06740	MUG3	AT1G06740|AT1G06740.1|F4H5.17|F4H5_17	GO:0005634	C	Os08g0326300	Transposase, MuDR, plant domain containing protein.	-
Pn01g171100	Pn01t171100.01	U9M48_001719	26801063	26801858	-	795	687	0.44	-	Os10t0154200-01	+	-	-	-	-	-	-	Os10g0154200	Conserved hypothetical protein.	-
Pn01g171200	Pn01t171200.01	U9M48_001712	26803148	26805782	+	2634	252	0.33	-	-	-	-	-	-	-	-	-	-	-	-
Pn01g171300	Pn01t171300.01	U9M48_001716	26814043	26814420	-	377	378	0.35	-	-	+	-	-	-	-	-	-	-	-	-
Pn01g171400	Pn01t171400.01	U9M48_001709	26832563	26833837	+	1274	963	0.18	AT4G15090.5	Os10t0381800-02	+	High	AT4G15090	FAR1	AT4G15090|AT4G15090.1|DL3590W|FCAALL.134	GO:0005634	C	Os10g0381800	Zinc finger, SWIM-type domain containing protein.	-
Pn01g171500	Pn01t171500.02	U9M48_001718	26834884	26835322	-	438	318	0.38	AT4G38180.1	Os07t0664100-00	+	High	AT4G38180	FRS5	AT4G38180|AT4G38180.1|F20D10.300|F20D10_300	GO:0005634	C	Os07g0664100	Zinc finger, SWIM-type domain containing protein.	-
Pn01g171500	Pn01t171500.01	U9M48_001718	26835326	26835770	-	444	339	0.37	AT4G15090.5	Os10t0381800-02	+	High	AT4G15090	FAR1	AT4G15090|AT4G15090.1|DL3590W|FCAALL.134	GO:0005634	C	Os10g0381800	Zinc finger, SWIM-type domain containing protein.	-
Pn01g171600	Pn01t171600.01	U9M48_001717	26839978	26840844	-	866	435	0.36	-	-	-	-	-	-	-	-	-	-	-	-
Pn01g171600	Pn01t171600.02	U9M48_001717	26840035	26840844	-	809	378	0.37	-	-	-	-	-	-	-	-	-	-	-	-
Pn01g171700	Pn01t171700.01	U9M48_001708	26860031	26865437	+	5406	3249	0	AT3G07040.1	Os08t0246300-01	+	High	AT3G07040	RPM1	AT3G07040|RPM1|RPS3|RESISTANCE TO P. SYRINGAE PV MACULICOLA 1|RESISTANCE TO PSEUDOMONAS SYRINGAE 3|F17A9.20|DISEASE RESISTANCE PROTEIN RPM1	GO:0043531	F	Os08g0246300	CC-NBS-LRR protein, Defense response, Control of crown root development	SCR8
Pn01g171800	Pn01t171800.01	U9M48_001713	26883394	26883621	+	227	228	0.43	-	-	+	-	-	-	-	-	-	-	-	-
Pn01g171900	Pn01t171900.01	U9M48_001714	26886763	26886990	+	227	228	0.43	-	-	+	-	-	-	-	-	-	-	-	-
Pn01g172000	Pn01t172000.01	U9M48_001720	26894371	26897757	+	3386	1827	0	AT5G45210.1	Os08t0246300-01	+	High	AT5G45210	BWS1	AT5G45210|AT5G45210.1|K18C1.9|K18C1_9	GO:0005737	C	Os08g0246300	CC-NBS-LRR protein, Defense response, Control of crown root development	SCR8
Pn01g172100	Pn01t172100.01	U9M48_001721	26937157	26938503	-	1346	1347	0.04	AT5G17540.1	Os05t0141300-00	+	High	AT5G17540	AT5G17540	AT5G17540|AT5G17540.1|K10A8.20|K10A8_20	GO:0005737	C	Os05g0141300	Transferase family protein.	-
Pn01g172200	Pn01t172200.01	U9M48_001722	26941606	26941956	-	350	351	0.24	-	Os12t0575400-01	+	High	-	-	-	-	-	Os12g0575400	Conserved hypothetical protein.	-
Pn01g172300	Pn01t172300.01	U9M48_001723	26950013	26956479	-	6466	2256	0.24	AT4G29090.1	Os01t0967700-01	-	-	AT4G29090	AT4G29090	AT4G29090|F19B15.120|F19B15_120	GO:0003676	F	Os01g0967700	RNA-directed DNA polymerase (reverse transcriptase), related domain containing protein.	-
Pn01g172400	Pn01t172400.01	U9M48_001725	26983920	26987474	+	3554	1887	0.15	AT5G45210.1	Os08t0246300-01	+	High	AT5G45210	BWS1	AT5G45210|AT5G45210.1|K18C1.9|K18C1_9	GO:0005737	C	Os08g0246300	CC-NBS-LRR protein, Defense response, Control of crown root development	SCR8
Pn01g172500	Pn01t172500.01	U9M48_001724	26983989	26984368	-	379	375	0.49	-	Os08t0246300-01	+	-	-	-	-	-	-	Os08g0246300	CC-NBS-LRR protein, Defense response, Control of crown root development	SCR8
Pn01g172600	Pn01t172600.01	U9M48_001730	26991328	26992196	+	868	324	0.47	AT4G23160.3	Os08t0125300-01	+	High	AT4G23160	AT4G23160	AT4G23160|CRK8|cysteine-rich RLK (RECEPTOR-like protein kinase) 8|F21P8.50|F21P8_50	GO:0004672	F	Os08g0125300	Integrase, catalytic core domain containing protein.	-
Pn01g172700	Pn01t172700.01	U9M48_001731	26997045	26997848	-	803	366	0.09	-	Os06t0516432-00	+	-	-	-	-	-	-	Os06g0516432	Similar to OSIGBa0102O13.3 protein.	-
Pn01g172800	Pn01t172800.01	U9M48_001727	27016563	27018953	+	2390	1872	0.09	AT3G50950.2	Os08t0246300-01	-	-	AT3G50950	ZAR1	AT3G50950|AT3G50950.1|F18B3.230	GO:0005634	C	Os08g0246300	CC-NBS-LRR protein, Defense response, Control of crown root development	SCR8
Pn01g172900	Pn01t172900.01	U9M48_001728	27049089	27050781	+	1692	255	0.06	-	-	+	-	-	-	-	-	-	-	-	-
Pn01g173000	Pn01t173000.01	U9M48_001734	27050939	27051424	-	485	375	0.47	-	Os08t0125300-01	+	-	-	-	-	-	-	Os08g0125300	Integrase, catalytic core domain containing protein.	-
Pn01g173100	Pn01t173100.01	U9M48_001733	27051438	27052234	-	796	597	0.49	AT4G23160.3	Os11t0656500-01	+	High	AT4G23160	AT4G23160	AT4G23160|CRK8|cysteine-rich RLK (RECEPTOR-like protein kinase) 8|F21P8.50|F21P8_50	GO:0004672	F	Os11g0656500	Integrase, catalytic core domain containing protein.	-
Pn01g173200	Pn01t173200.01	U9M48_001732	27059827	27065453	-	5626	3699	0.16	AT4G23160.3	cds-BAC19858.1	+	High	AT4G23160	AT4G23160	AT4G23160|CRK8|cysteine-rich RLK (RECEPTOR-like protein kinase) 8|F21P8.50|F21P8_50	GO:0004672	F	-	-	-
Pn01g173300	Pn01t173300.01	U9M48_001729	27067197	27072696	+	5499	423	0.47	-	-	+	-	-	-	-	-	-	-	-	-
Pn01g173400	Pn01t173400.01	U9M48_001726	27073428	27076985	+	3557	225	0.2	-	-	+	-	-	-	-	-	-	-	-	-
Pn01g173500	Pn01t173500.01	U9M48_001735	27117368	27117829	+	461	462	0.27	-	-	+	-	-	-	-	-	-	-	-	-
Pn01g173600	Pn01t173600.01	U9M48_001736	27117872	27121706	+	3834	1611	0.44	-	Os12t0142900-02	+	High	-	-	-	-	-	Os12g0142900	Similar to H0321H01.8 protein.	-
Pn01g173700	Pn01t173700.01	U9M48_001737	27136361	27139939	-	3578	2880	0.45	-	Os04t0191000-01	+	High	-	-	-	-	-	Os04g0191000	Similar to OSIGBa0114M03.4 protein.	-
Pn01g173800	Pn01t173800.01	U9M48_001742	27193874	27195572	+	1698	1089	0.17	AT4G23160.3	cds-BAC19858.1	+	High	AT4G23160	AT4G23160	AT4G23160|CRK8|cysteine-rich RLK (RECEPTOR-like protein kinase) 8|F21P8.50|F21P8_50	GO:0004672	F	-	-	-
Pn01g173900	Pn01t173900.01	U9M48_001738	27209967	27216046	+	6079	4266	0.07	AT3G07040.1	Os08t0246300-01	+	High	AT3G07040	RPM1	AT3G07040|RPM1|RPS3|RESISTANCE TO P. SYRINGAE PV MACULICOLA 1|RESISTANCE TO PSEUDOMONAS SYRINGAE 3|F17A9.20|DISEASE RESISTANCE PROTEIN RPM1	GO:0043531	F	Os08g0246300	CC-NBS-LRR protein, Defense response, Control of crown root development	SCR8
Pn01g174000	Pn01t174000.01	U9M48_001741	27222296	27224309	+	2013	1959	0.08	AT1G06740.1	Os06t0661000-01	-	-	AT1G06740	MUG3	AT1G06740|AT1G06740.1|F4H5.17|F4H5_17	GO:0005634	C	Os06g0661000	Zinc finger, CCHC-type domain containing protein.	-
Pn01g174100	Pn01t174100.01	U9M48_001739	27229324	27229851	-	527	528	0.3	-	-	+	-	-	-	-	-	-	-	-	-
Pn01g174200	Pn01t174200.01	U9M48_001744	27240137	27240661	-	524	444	0.38	-	Os08t0246300-01	+	-	-	-	-	-	-	Os08g0246300	CC-NBS-LRR protein, Defense response, Control of crown root development	SCR8
Pn01g174300	Pn01t174300.01	U9M48_001743	27264671	27265633	-	962	930	0.42	AT3G24255.1	Os02t0118800-00	-	-	AT3G24255	AT3G24255	AT3G24255|K13K6.3	GO:0003674	F	Os02g0118800	Similar to NBS-LRR disease resistance protein homologue (Fragment).	-
Pn01g174400	Pn01t174400.01	U9M48_001740	27280012	27282506	-	2494	609	0.28	AT1G43760.1	Os11t0672600-01	-	-	AT1G43760	AT1G43760	AT1G43760|F2J6.14	GO:0003674	F	Os11g0672600	Reverse transcriptase domain containing protein.	-
Pn01g174500	Pn01t174500.01	U9M48_001751	27295582	27296994	+	1412	1362	0.3	AT3G42170.2	Os10t0426100-00	-	-	AT3G42170	DAYSLEEPER	AT3G42170|AT3G42170.1|T27B3.40	GO:0005634	C	Os10g0426100	Similar to HAT family dimerisation domain containing protein.	-
Pn01g174600	Pn01t174600.01	U9M48_001749	27304248	27305728	-	1480	282	0.38	-	-	+	-	-	-	-	-	-	-	-	-
Pn01g174700	Pn01t174700.01	U9M48_001746	27316887	27318169	-	1282	756	0.16	AT1G32910.1	Os04t0664600-00	+	High	AT1G32910	AT1G32910	AT1G32910|AT1G32910.1|F9L11.9|F9L11_9	GO:0005737	C	-	-	-
Pn01g174800	Pn01t174800.01	U9M48_001745	27341102	27342767	+	1665	210	0.09	-	-	+	-	-	-	-	-	-	-	-	-
Pn01g174900	Pn01t174900.01	U9M48_001750	27344392	27344922	-	530	531	0.45	-	Os08t0539900-00	+	High	-	-	-	-	-	Os08g0539900	NB-ARC domain containing protein.	-
Pn01g175000	Pn01t175000.01	U9M48_001748	27346518	27351159	-	4641	1896	0.34	AT3G07040.1	Os08t0246300-01	+	High	AT3G07040	RPM1	AT3G07040|RPM1|RPS3|RESISTANCE TO P. SYRINGAE PV MACULICOLA 1|RESISTANCE TO PSEUDOMONAS SYRINGAE 3|F17A9.20|DISEASE RESISTANCE PROTEIN RPM1	GO:0043531	F	Os08g0246300	CC-NBS-LRR protein, Defense response, Control of crown root development	SCR8
Pn01g175100	Pn01t175100.01	U9M48_001747	27358069	27362329	-	4260	2328	0.3	AT3G07040.1	Os08t0246300-01	+	High	AT3G07040	RPM1	AT3G07040|RPM1|RPS3|RESISTANCE TO P. SYRINGAE PV MACULICOLA 1|RESISTANCE TO PSEUDOMONAS SYRINGAE 3|F17A9.20|DISEASE RESISTANCE PROTEIN RPM1	GO:0043531	F	Os08g0246300	CC-NBS-LRR protein, Defense response, Control of crown root development	SCR8
Pn01g175200	Pn01t175200.01	U9M48_001752	27401210	27406676	+	5466	2238	0	AT3G07040.1	Os08t0246300-01	+	High	AT3G07040	RPM1	AT3G07040|RPM1|RPS3|RESISTANCE TO P. SYRINGAE PV MACULICOLA 1|RESISTANCE TO PSEUDOMONAS SYRINGAE 3|F17A9.20|DISEASE RESISTANCE PROTEIN RPM1	GO:0043531	F	Os08g0246300	CC-NBS-LRR protein, Defense response, Control of crown root development	SCR8
Pn01g175300	Pn01t175300.01	U9M48_001757	27433356	27433939	-	583	291	0.39	-	-	-	-	-	-	-	-	-	-	-	-
Pn01g175400	Pn01t175400.01	U9M48_001753	27434271	27438759	+	4488	1920	0.19	AT5G45210.5	Os08t0246300-01	+	High	AT5G45210	BWS1	AT5G45210|AT5G45210.1|K18C1.9|K18C1_9	GO:0005737	C	Os08g0246300	CC-NBS-LRR protein, Defense response, Control of crown root development	SCR8
Pn01g175500	Pn01t175500.01	U9M48_001758	27443266	27444016	+	750	678	0.27	AT4G23160.3	Os08t0125300-01	+	High	AT4G23160	AT4G23160	AT4G23160|CRK8|cysteine-rich RLK (RECEPTOR-like protein kinase) 8|F21P8.50|F21P8_50	GO:0004672	F	Os08g0125300	Integrase, catalytic core domain containing protein.	-
Pn01g175600	Pn01t175600.01	U9M48_001754	27444047	27444739	+	692	531	0.37	AT4G23160.3	Os08t0125300-01	-	-	AT4G23160	AT4G23160	AT4G23160|CRK8|cysteine-rich RLK (RECEPTOR-like protein kinase) 8|F21P8.50|F21P8_50	GO:0004672	F	Os08g0125300	Integrase, catalytic core domain containing protein.	-
Pn01g175700	Pn01t175700.01	U9M48_001755	27471340	27472686	-	1346	1347	0.04	AT5G17540.1	Os05t0141300-00	+	High	AT5G17540	AT5G17540	AT5G17540|AT5G17540.1|K10A8.20|K10A8_20	GO:0005737	C	Os05g0141300	Transferase family protein.	-
Pn01g175800	Pn01t175800.01	U9M48_001756	27475791	27476141	-	350	351	0.24	-	Os12t0575400-01	+	High	-	-	-	-	-	Os12g0575400	Conserved hypothetical protein.	-
Pn01g175900	Pn01t175900.01	U9M48_001761	27484194	27490483	-	6289	2193	0.24	AT4G29090.1	Os01t0967700-01	-	-	AT4G29090	AT4G29090	AT4G29090|F19B15.120|F19B15_120	GO:0003676	F	Os01g0967700	RNA-directed DNA polymerase (reverse transcriptase), related domain containing protein.	-
Pn01g176000	Pn01t176000.01	U9M48_001760	27506964	27507314	-	350	351	0.24	-	Os12t0575400-01	+	High	-	-	-	-	-	Os12g0575400	Conserved hypothetical protein.	-
Pn01g176100	Pn01t176100.01	U9M48_001762	27515347	27521651	-	6304	2073	0.24	AT4G29090.1	Os01t0967700-01	-	-	AT4G29090	AT4G29090	AT4G29090|F19B15.120|F19B15_120	GO:0003676	F	Os01g0967700	RNA-directed DNA polymerase (reverse transcriptase), related domain containing protein.	-
Pn01g176200	Pn01t176200.01	U9M48_001763	27566613	27566882	-	269	270	0.29	-	-	+	-	-	-	-	-	-	-	-	-
Pn01g176300	Pn01t176300.01	U9M48_001764	27573347	27575685	+	2338	2007	0.4	-	Os12t0142900-02	+	High	-	-	-	-	-	Os12g0142900	Similar to H0321H01.8 protein.	-
Pn01g176400	Pn01t176400.01	U9M48_001759	27585648	27587887	+	2239	456	0.27	-	-	+	-	-	-	-	-	-	-	-	-
Pn01g176500	Pn01t176500.01	U9M48_001767	27592530	27595811	-	3281	1014	0.45	AT3G57260.1	Os01t0944700-01	+	High	AT3G57260	PR2	AT3G57260|BGL2|PR2|BG2|PR-2|AtPR2|AtBG2|GNS2|beta-1,3-glucanase 2|PATHOGENESIS-RELATED PROTEIN 2|&#946;-1,3-Glucanase|F28O9.110|BETA-1,3-GLUCANASE|BETA-1,3-GLUCANASE 2	GO:0005975	P	Os01g0944700	Endo-&beta;-1, 3-glucanase	OsGLN2
Pn01g176600	Pn01t176600.01	U9M48_001768	27615403	27618213	-	2810	204	0.49	-	-	+	-	-	-	-	-	-	-	-	-
Pn01g176700	Pn01t176700.01	U9M48_001765	27647262	27649784	+	2522	2301	0.28	-	Os04t0191000-01	+	High	-	-	-	-	-	Os04g0191000	Similar to OSIGBa0114M03.4 protein.	-
Pn01g176800	Pn01t176800.01	U9M48_001766	27685145	27688547	-	3402	549	0.06	-	-	-	-	-	-	-	-	-	-	-	-
Pn01g176900	Pn01t176900.01	U9M48_001776	27693210	27693945	+	735	726	0.14	-	Os08t0246300-01	+	High	-	-	-	-	-	Os08g0246300	CC-NBS-LRR protein, Defense response, Control of crown root development	SCR8
Pn01g177000	Pn01t177000.01	U9M48_001774	27699953	27704189	+	4236	1983	0.29	-	Os03t0627900-01	+	High	-	-	-	-	-	Os03g0627900	Similar to H0102C09.1 protein.	-
Pn01g177000	Pn01t177000.02	U9M48_001774	27699953	27704189	+	4236	1911	0.29	-	Os03t0627900-01	+	High	-	-	-	-	-	Os03g0627900	Similar to H0102C09.1 protein.	-
Pn01g177100	Pn01t177100.01	U9M48_001772	27706550	27708356	+	1806	1698	0.3	AT3G07040.1	Os08t0246300-01	+	High	AT3G07040	RPM1	AT3G07040|RPM1|RPS3|RESISTANCE TO P. SYRINGAE PV MACULICOLA 1|RESISTANCE TO PSEUDOMONAS SYRINGAE 3|F17A9.20|DISEASE RESISTANCE PROTEIN RPM1	GO:0043531	F	Os08g0246300	CC-NBS-LRR protein, Defense response, Control of crown root development	SCR8
Pn01g177200	Pn01t177200.01	U9M48_001771	27709000	27723927	+	14927	2778	0.28	AT3G07040.1	Os08t0246300-01	+	High	AT3G07040	RPM1	AT3G07040|RPM1|RPS3|RESISTANCE TO P. SYRINGAE PV MACULICOLA 1|RESISTANCE TO PSEUDOMONAS SYRINGAE 3|F17A9.20|DISEASE RESISTANCE PROTEIN RPM1	GO:0043531	F	Os08g0246300	CC-NBS-LRR protein, Defense response, Control of crown root development	SCR8
Pn01g177300	Pn01t177300.01	U9M48_001769	27755628	27757222	+	1594	1209	0.09	AT5G50140.1	Os06t0293000-00	+	High	AT5G50140	AT5G50140	AT5G50140|MPF21.16|MPF21_16	GO:0003674	F	Os06g0293000	Hypothetical conserved gene.	-
Pn01g177400	Pn01t177400.01	U9M48_001775	27759257	27760002	+	745	540	0.46	-	Os12t0142900-02	+	High	-	-	-	-	-	Os12g0142900	Similar to H0321H01.8 protein.	-
Pn01g177500	Pn01t177500.02	U9M48_001773	27760063	27761162	+	1099	1041	0.42	-	Os08t0202300-03	+	High	-	-	-	-	-	Os08g0202300	Reverse transcriptase domain containing protein.	-
Pn01g177500	Pn01t177500.01	U9M48_001773	27761166	27768409	+	7243	5022	0.28	-	Os04t0191000-01	+	High	-	-	-	-	-	Os04g0191000	Similar to OSIGBa0114M03.4 protein.	-
Pn01g177600	Pn01t177600.01	U9M48_001770	27770053	27772529	+	2476	1911	0.15	-	Os06t0293500-01	+	High	-	-	-	-	-	Os06g0293500	Conserved hypothetical protein.	-
Pn01g177700	Pn01t177700.01	U9M48_001783	27779791	27780018	+	227	228	0.48	-	-	+	-	-	-	-	-	-	-	-	-
Pn01g177800	Pn01t177800.01	U9M48_001784	27791210	27792528	+	1318	762	0.24	-	-	+	-	-	-	-	-	-	-	-	-
Pn01g177900	Pn01t177900.01	U9M48_001778	27812280	27815803	+	3523	1413	0.36	AT3G50950.2	Os08t0246300-01	+	High	AT3G50950	ZAR1	AT3G50950|AT3G50950.1|F18B3.230	GO:0005634	C	Os08g0246300	CC-NBS-LRR protein, Defense response, Control of crown root development	SCR8
Pn01g178000	Pn01t178000.01	U9M48_001782	27817607	27819726	+	2119	594	0.46	AT3G46710.1	Os08t0246300-01	+	High	AT3G46710	AT3G46710	AT3G46710|T6H20.260	GO:0005575	C	Os08g0246300	CC-NBS-LRR protein, Defense response, Control of crown root development	SCR8
Pn01g178000	Pn01t178000.02	U9M48_001782	27819732	27820379	+	647	606	0.46	-	Os08t0246300-01	+	High	-	-	-	-	-	Os08g0246300	CC-NBS-LRR protein, Defense response, Control of crown root development	SCR8
Pn01g178100	Pn01t178100.01	U9M48_001781	27820762	27821142	+	380	381	0.47	-	Os08t0246300-01	+	High	-	-	-	-	-	Os08g0246300	CC-NBS-LRR protein, Defense response, Control of crown root development	SCR8
Pn01g178200	Pn01t178200.01	U9M48_001785	27838720	27839046	-	326	327	0.22	-	Os12t0575400-01	+	High	-	-	-	-	-	Os12g0575400	Conserved hypothetical protein.	-
Pn01g178300	Pn01t178300.01	U9M48_001777	27845521	27854199	+	8678	513	0.2	-	-	+	-	-	-	-	-	-	-	-	-
Pn01g178300	Pn01t178300.02	U9M48_001777	27845521	27850868	+	5347	774	0.26	-	-	+	-	-	-	-	-	-	-	-	-
Pn01g178400	Pn01t178400.01	U9M48_001779	27855510	27855863	+	353	354	0.39	-	-	-	-	-	-	-	-	-	-	-	-
Pn01g178500	Pn01t178500.01	U9M48_001788	27858369	27858884	-	515	516	0.37	AT5G48930.1	Os04t0664600-00	+	High	AT5G48930	HCT	AT5G48930|AT5G48930.1|K19E20.4|K19E20_4	GO:0005737	C	-	-	-
Pn01g178600	Pn01t178600.01	U9M48_001786	27858999	27859766	-	767	768	0.3	AT5G57840.1	Os04t0664600-00	+	High	AT5G57840	AT5G57840	AT5G57840|AT5G57840.1|MTI20.9|MTI20_9	GO:0005737	C	-	-	-
Pn01g178700	Pn01t178700.01	U9M48_001787	27870398	27870685	-	287	288	0.32	-	-	+	High	-	-	-	-	-	-	-	-
Pn01g178800	Pn01t178800.01	U9M48_001780	27877073	27878415	+	1342	912	0.4	AT1G40087.1	Os10t0195100-00	+	High	AT1G40087	AT1G40087	AT1G40087	GO:0003674	F	Os10g0195100	Hypothetical conserved gene.	-
Pn01g178900	Pn01t178900.01	U9M48_001791	27887867	27890021	-	2154	522	0	-	-	-	-	-	-	-	-	-	-	-	-
Pn01g179000	Pn01t179000.01	U9M48_001792	27907114	27908460	-	1346	1347	0.04	AT5G17540.1	Os05t0141300-00	+	High	AT5G17540	AT5G17540	AT5G17540|AT5G17540.1|K10A8.20|K10A8_20	GO:0005737	C	Os05g0141300	Transferase family protein.	-
Pn01g179100	Pn01t179100.01	U9M48_001789	27934731	27942947	+	8216	4146	0.04	AT3G07040.1	Os08t0246300-01	-	-	AT3G07040	RPM1	AT3G07040|RPM1|RPS3|RESISTANCE TO P. SYRINGAE PV MACULICOLA 1|RESISTANCE TO PSEUDOMONAS SYRINGAE 3|F17A9.20|DISEASE RESISTANCE PROTEIN RPM1	GO:0043531	F	Os08g0246300	CC-NBS-LRR protein, Defense response, Control of crown root development	SCR8
Pn01g179200	Pn01t179200.01	U9M48_001790	27953389	27958628	+	5239	2835	0.07	-	Os06t0293500-01	+	High	-	-	-	-	-	Os06g0293500	Conserved hypothetical protein.	-
Pn01g179300	Pn01t179300.01	U9M48_001793	27977688	27987192	-	9504	3618	0.09	AT3G07040.1	Os08t0246300-01	+	High	AT3G07040	RPM1	AT3G07040|RPM1|RPS3|RESISTANCE TO P. SYRINGAE PV MACULICOLA 1|RESISTANCE TO PSEUDOMONAS SYRINGAE 3|F17A9.20|DISEASE RESISTANCE PROTEIN RPM1	GO:0043531	F	Os08g0246300	CC-NBS-LRR protein, Defense response, Control of crown root development	SCR8
Pn01g179400	Pn01t179400.01	U9M48_001795	28010947	28014703	+	3756	819	0.34	AT1G34760.1	Os04t0462500-02	+	High	AT1G34760	GRF11	AT1G34760|GRF11|GF14 OMICRON|RHS5|general regulatory factor 11|ROOT HAIR SPECIFIC 5|F11O6.13|14-3-3 PROTEIN GF14OMICRON	GO:0005737	C	Os04g0462500	14-3-3 protein, Florigen receptor, Flowering	GF14B, GF14b, OsGF14b
Pn01g179500	Pn01t179500.01	U9M48_001800	28015542	28016223	-	681	411	0.49	-	-	+	-	-	-	-	-	-	-	-	-
Pn01g179600	Pn01t179600.01	U9M48_001797	28016464	28018713	-	2249	972	0.41	-	Os11t0222900-01	-	-	-	-	-	-	-	Os11g0222900	NB-ARC domain containing protein.	-
Pn01g179700	Pn01t179700.01	U9M48_001799	28019700	28023272	-	3572	2370	0.47	AT4G23160.3	cds-BAC19858.1	+	High	AT4G23160	AT4G23160	AT4G23160|CRK8|cysteine-rich RLK (RECEPTOR-like protein kinase) 8|F21P8.50|F21P8_50	GO:0004672	F	-	-	-
Pn01g179800	Pn01t179800.01	U9M48_001796	28028175	28033125	-	4950	2043	0.22	AT3G24255.5	Os03t0643433-00	+	High	AT3G24255	AT3G24255	AT3G24255|K13K6.3	GO:0003674	F	Os03g0643433	Similar to J013022N21, full insert sequence.	-
Pn01g179900	Pn01t179900.01	U9M48_001798	28043904	28048603	-	4699	393	0.34	AT1G35780.4	Os03t0387800-01	+	High	AT1G35780	AT1G35780	AT1G35780|F14D7.8|F14D7_8	GO:0003674	F	Os03g0387800	Similar to mRNA, clone: RTFL01-43-H20.	-
Pn01g180000	Pn01t180000.01	U9M48_001794	28062220	28069058	+	6838	2436	0.11	AT3G07040.1	Os11t0606200-01	+	High	AT3G07040	RPM1	AT3G07040|RPM1|RPS3|RESISTANCE TO P. SYRINGAE PV MACULICOLA 1|RESISTANCE TO PSEUDOMONAS SYRINGAE 3|F17A9.20|DISEASE RESISTANCE PROTEIN RPM1	GO:0043531	F	Os11g0606200	Similar to Leucine Rich Repeat family protein, expressed.	-
Pn01g180100	Pn01t180100.01	U9M48_001803	28090563	28094876	-	4313	3033	0	AT3G50950.2	Os11t0606500-01	+	High	AT3G50950	ZAR1	AT3G50950|AT3G50950.1|F18B3.230	GO:0005634	C	Os11g0606500	Similar to NB-ARC domain containing protein, expressed.	-
Pn01g180200	Pn01t180200.01	U9M48_001801	28092365	28098751	+	6386	1287	0.27	AT3G46730.1	Os11t0606500-01	+	-	AT3G46730	AT3G46730	AT3G46730|t6h20.240	GO:0005575	C	Os11g0606500	Similar to NB-ARC domain containing protein, expressed.	-
Pn01g180300	Pn01t180300.01	U9M48_001804	28143277	28143917	+	640	543	0.28	-	Os04t0313600-00	-	-	-	-	-	-	-	Os04g0313600	Zinc finger, CCHC-type domain containing protein.	-
Pn01g180400	Pn01t180400.01	U9M48_001802	28146099	28146623	+	524	525	0.44	-	Os04t0629600-02	+	High	-	-	-	-	-	Os04g0629600	Similar to Transposase of Tn10 [Oryza sativa (japonica cultivar-group)].	-
Pn01g180500	Pn01t180500.01	U9M48_001806	28191469	28197751	+	6282	3957	0.31	AT3G07040.1	Os01t0335700-01	-	-	AT3G07040	RPM1	AT3G07040|RPM1|RPS3|RESISTANCE TO P. SYRINGAE PV MACULICOLA 1|RESISTANCE TO PSEUDOMONAS SYRINGAE 3|F17A9.20|DISEASE RESISTANCE PROTEIN RPM1	GO:0043531	F	Os01g0335700	NB-ARC domain containing protein.	-
Pn01g180600	Pn01t180600.01	U9M48_001812	28197858	28224863	+	27005	5883	0.26	AT3G46730.1	Os11t0657900-00	+	High	AT3G46730	AT3G46730	AT3G46730|t6h20.240	GO:0005575	C	-	-	-
[truncated: 49,264 more rows]
