# Supplementary material for: Chromosome-scale genome assembly and annotation of Paspalum notatum Flüggé var. saurae
Source: Sci Data. 2024 Aug 16;11:891. doi: 10.1038/s41597-024-03731-0 (PMC11329641; doi:10.1038/s41597-024-03731-0)
Supplement: Supplementary file 4 — Supplementary Table 4 [file 41597_2024_3731_MOESM4_ESM.xlsx]

## Sheet: sheet1
Supplementary Table 4: Sequence of the P. notatum miRNA clusters detected in the #R1 assembly by using ShortStack62
>Cluster_6020	Chr01:31615390-31615591
TCGCAAACCCTTGACGCTCTCGAATCAATCCGACTCCTGTATAGTCCCATGGGTGAAGATCACCGCCGGCGGCGCAGCTTCGACGAGGACCGCATCAGCAGCCTCCCCGACGAGCCCAGGCAGAGGAGGATGCTGTGCAGCAGGTCGTCGGGGAGGCCGCTGATGCGGTCCTCGCCGGAGCAGCGGTGTTCACCCATAAGG
>Cluster_7592	Chr01:37934945-37935053
TCCCTCTCTCCCTTGAAGGCTCCCTCTGGTGAATCTGATTGGTTTTCCACAATACGTTCCAAGAGAAATCAGATCTTCGTGAGAAAGCCTTCAGGAGGGGAGAGGGAC
>Cluster_15158	Chr01:70754137-70754229
CATGAAGACGAGCGCCGCCGTGGCCCTCCTCGCCAGAGCGCGCGTGCTAAATTGATGCGCGCGCCTCTGTCGAGTAGGGCTCCGGTGGCGGA
>Cluster_19992	Chr02:1886619-1886708
GTGGAAGGGGCATGCAGAGGAGCAGGAGGCTTTGTTGGAAGCCGACTCTGCTTTCCTCGCCCGCTCTCCTGTGCCTGCCTCTTCCATTC
>Cluster_20108	Chr02:2250254-2250384
GTTGGCTCGGCTCACTCAGACCACCTTGGTTGCATTGGGGCGATGCATACATGCATGCGAGATCTATCATGCATATCGCTGCTGGTAGTTCTGATTGAGCCGTGCCAATATCTTAGTACTCTTTCATACG
>Cluster_20508	Chr02:3781270-3781425
GAATGTTGTCTGGTCGGAGACCTAACACCGCGGATCGATATGATCGATCCATGAGCTAACAGCATGGTGGGATGGTTTCGGACCAGGCTTCATTCCCCCCAACTCAACTGCATCTTCTTTCCGGCCGCCTTCTCGGAGGATCACCAGGGAGAGGG
>Cluster_22950	Chr02:13169715-13169799
ACTCCCTCCTGTCATTAATATGTGACATTTTTAGTGCAAATTACACTAAAAAAACGTCATATATTAATGACTGGAGGGAGTACA
>Cluster_29724	Chr02:36587447-36587702
ATCAATCGGACGGTCGTTATCCATCCGGCCCGGGGCACAAACGGCGCGGACCCCCCCCCGAAACCCTAGCTCTCATTCGCTCCTCTCCCCTCCGCCTTCCACGCCGCATCGGCCGCACGCGCGTGGCGCGCACACGAGGGAGAGAGAAAAGGGGGCCGCCGCTGGCGAAAACCGAGCACCGCCGCGGCTTTCCTCGCCGGAGTGCGCACGCGTGGTGATGCGTGCGTATCCGTCGAGTAGAGCCCCGGTTGTGCC
>Cluster_31910	Chr02:43428629-43428744
CTGAGTGGAATGTTGTCTGGTTCAAGGTCTCGCTTGTGATTCGAGGATGATTTGTGTGTAGTTTTCATTCCTCTGATGAATCTGTGAAATCTCGGACCAGGCTTCATTCCCCTCA
>Cluster_32200	Chr02:44474834-44474915
GGTATTGGCGCGCCTCAATCCGAAGGCGTGGCTGATTGACGCGGCAGCCATGTTCTTGGATTGAGCCGCGTCAATATCTCC
>Cluster_33984	Chr02:51164381-51164465
GGAATGATGTCCGGTCCGAAGGCGCCTGGCGCGCCGGCCGGTGCGGCGCCGCGGCCGGCTTCGGACCAGGCTTCATTCCCCATG
>Cluster_34761	Chr02:53724665-53724767
TGAAGCTGCCAGCATGATCTAGCTCTGAGTGATCACCTAGCTCGAACAAGAGTTGGAGATCTTGTGGTCATGCCTTGCTAGGTCATGCTGCGGCAGCCTCAC
>Cluster_35444	Chr02:56429056-56429166
AGCCAGGGATGATTTGCCTATAGCCACCCACCTCCGGTTGCTCCTGGTGCCATCCATGGCAACTCAGGAGCAGCAGGTGGTGCTCCTCTGGGCAAATCATCCCTGCTACC
>Cluster_40255	Chr03:14172088-14172182
CAGGGGCGGACTGGGAACACATGGCATGACATGAGGACGGCTGCTGGATCGGTCTGTCCATACGCGTCTCCATGTGTTCTCAGGTCGCCCCCGC
>Cluster_40660	Chr03:15227882-15227959
CATGGTATTGACTTGGCTCATCTCTCAGCGACCGCGAACTGCACGAGTGCCAGAGGTGAGCCGAGCCAATATCACTT
>Cluster_48035	Chr03:43431640-43431738
TTAAGGGGATTGTTGTCTGGTTCAAGGTCACCACATGCATGCAGTAGATGCGCGTGTCTATTGGTGATGATCTCGGACCAGGCTTCAATCCCTTTAAC
>Cluster_48397	Chr03:44607773-44607968
TCGCGGTGCAGGGTTCTCGGCAATGCAAGGGCGGGCGGCGGACGCCCGGGCATGGAGAAGGGTGGAGTGGGACTCCGGAGCGGTGACAGAAGAGAGAGAGCACAACCCAGCACCAGCGAGGACAAGCCTCGCTGCTGCGAGGGCCGTGTGCTCTCTGCTCTCACTGTCATCGCCGTCCGGCCACCCACCCACACC
>Cluster_49021	Chr03:46632692-46632773
TTGGAGGGGATTGAAGTGGATTGAATCCCTCATAATTCAAATTTGACTAGCAAGGGATTGAATCCACTCCAATCCCCTCCA
>Cluster_50583	Chr03:53040216-53040305
TCAGGAGAGATGACACCGACATCAGACGGGCCGGTCGATCTGCGCCGGCCGTGTCTCCCCGTCTGAAGTGGGTGTCATCTCTCCTGGAG
>Cluster_55926	Chr04:14996357-14996540
GAGCTCTCTTCAGTCCACTCTGAAATGGCTGTAGGGTTTCATTAGCTGCCGACTCATCCATTCACCTACCAAGAAACATATGTATGTGCAAAAGCGATATGTCTTGGTAGCCGAGTGGATGGCGCGGGAGCTAAAATCAAGCTCTACGCTGTTTGCGGTTGGACTGAAGGGTGCTCCCTTGCT
>Cluster_57610	Chr04:20611964-20612102
ATTGAAGTGGATTGGAGTGGGTTGAGGTGTGTTGTAAGTCAACAAAACCCCTCAATCCCCTCCAACCCACTTCAATCCACCTCAATACACTAGTTGCCAAACTAGGCCTAAGTTGGTGTTTGGATTGGGATTGGGAAT
>Cluster_63872	Chr04:45739119-45739267
ATTGGGCTCGGGGACTATACGGTGCAGCCAAGGATGACTTGCCGGTGAATATATATATAGGCGCTCCCGATCTGATGGCCGTTGATACGTGCTTGATCGGCCACCGGCAAGTTGTTCTTGGCTACACCGTAGCCTCTGCTCCTGATGT
>Cluster_64160	Chr04:46732824-46733010
TTATAGGCCCGATCAATGGATACAATGCACGTTGTGTGCCACTCTTTCATGGTAATCAGAGCTTGCCAATTCTAAATGCCTTCGTTCTCCCCCCAGCCCTCAGCCACAAGACAGAATCGAGTTTGCCTATGGCACGATGAGTTAGAATGGGCAAGCTCTGATTGCCATGAAAGATTGGCACACAAC
>Cluster_64552	Chr04:48186507-48186588
TGGAGGGGGTTGAGGGGGATTAAATCCCTTACTATTCAAATTTGACTAGGGAGAGATTTAATCCCCCTCAATCCCCTTCAA
>Cluster_67096	Chr05:1659454-1659560
TGCCTTTCCACAGCTTTCTTGAACTTCCTCTCTCTCTCTCTCTCTCTCTCTCTCTCTCATCTCCTCTCTCCTCTCTCAAGAAGAAGGTCAAGAAAGCTGTGGGAAG
>Cluster_67401	Chr05:2646101-2646204
GAGCAAACCGTGCTGGAGAAGCAGGGCACGTGCTCGATCGATCGGCCGCTACACGGCTACGACCTGCACTGCATGGTCGCAGCATGTGCGCTCCTTCTCCAGC
>Cluster_67590	Chr05:3409344-3409452
GGGGAATGTTGGCTGGCTCGAGGCATCCGCGTCCTAGCTAGCTTGCAGATCGTTTTGCCTGCTGCCGGACAGATTCGAGGCGTCGGACCAGGCTTCATTCCTCGCAAG
>Cluster_67591	Chr05:3409604-3409723
GGGTTGTTGTCTGGCTCGGTGTCTCCGGTCTAGATCCATTGATACGTACCTTCAGGCATTGCATATTGCCGGAGTTGCCGATCGACCGGAGATGTCGGACCAGGCTTCAATCCCTTTAA
>Cluster_69358	Chr05:10048765-10048882
GGGGAATGTTGTCTGGCTCGAGGTGCAGGAAACCTGGAGATCTCTCAGCGATCGATCTAGGCTGATCTCTCTCGGACCAGGCTTCATTCCCCTCAAGTAGAGCTCCCCGTACCGCCG
>Cluster_70000	Chr05:12311162-12311300
TTTGTTGGTGGTCATCTAACAATGCAGGACTAATCCTTCGCACGATTATTGGTAGCGGTGCATGGTGGTGTGGAGTGTGGACTCGCTCGTCATGGGCATGCAGCGTTAGATGACCATCAGCAAACATGTTCACAAGGC
>Cluster_72258	Chr05:19296680-19296797
GAGAAGAGAGAGAGTACAGCCTTACCATGTACACACTTCAGATCTCATCAGTTTCTTATGGAGCTGTGTGATAGTGTTATGGTTAGTGTGTTGAAGGCTGTACCCTCTCTCTTCTTC
>Cluster_77715	Chr05:46977579-46977672
AGTGCACTTCTCCTCTGGCAGGAAGCGGGCAGCCAACCGCATGCCTAGGCCGCGCGCCCGTTCAGCCGTTCTTGCCAAAGGAGAATTGCCCTG
>Cluster_77731	Chr05:47001932-47002033
GTGCAGCTCTCCTCTGGCATGAAGGCTGAGAGAGGCACTAATGATAAATTACTGCTAACTGGACATTGTCCAGCCTTTCCATGCCAAAGGAGAGCTGTCCT
>Cluster_79064	Chr05:51414669-51414804
TGACAGAAGAGAGTGAGCACACGGCGCAATGAACGGCATAACATGTACGCCGTCATCGCCGCGTGCTCACTTCTCTTTCTGTCAGTCTCTTTTTCTTGAGGGCTTGCCTCCGATCTAGATCCGATCGAAGTTTAA
>Cluster_79439	Chr05:52627086-52627169
GTGCCTGGCTCCCTGTATGCCACACATGTAGCCCAACCCGTGGAGGTTGCCTGCTGTGGGTGGCGTGCAAGGGGCCAAGCATG
>Cluster_79487	Chr05:52829120-52829188
TGAGTGCAGCGTTGATGAGCCGGCACCAGCCAGGCGCCGCCGCGGCTCACCGGCGCTGCACTCAGTGA
>Cluster_79897	Chr05:54408561-54408649
GGGCTCGCTTGGTGCAGATCGGGACCCGCCGCCCGCGCCGTCGGGGGCGGATCCCGCCTTGCACCAAGTGAATCGGAGCCGGCCCAGC
>Cluster_81706	Chr06:3606006-3606081
TCATTGAGTGCAGCGTTGATGCGTAGTTGATATCATTTGAGTGGTTGTCTGATCATCAGCGCTGAACTCAATCAT
>Cluster_81843	Chr06:4012813-4012898
TGTGCCTGGCTCCCTGTATGCCACACATGTAGCCCAACCCGTGGCGTGATTGGATGCTGTGGGTGGCGTGCAAGGAGCCAAGCAT
>Cluster_82395	Chr06:6087964-6088133
TTGACAGAAGAGAGCGAGCACCCGGCGCGGCGGCCGGCATGGAGCGCATGCCGTCCCCGCCGCGTGCTCGCTCCTCTTTCTGTCAGCCTCTCTCTCGCCCTCTACAGCCTGCTCTCAGCTGCTGCCCTGATCCATGCTACTGAGTACGCCACTGCCTGCGGTGTGGGTG
>Cluster_93374	Chr06:46889484-46889584
TTCCACAGCTTTCTTGAACTGCATCCCTAAGATCATCAGCTGCTCTTGGATGACTACTCTACCCTGCATGAGCAGGTGCAGTTCAATAAAGCTGTGGGAA
>Cluster_93910	Chr06:48808140-48808263
CTCTATTCACACTCTCTTGTCCTCGGCGAATCAGAGCGAGAGGGGTGGTGTGGCGCCGTCCGCTGGACAACTCGCCGGCTTGCGCGTCCACACGTGGATGTGAGCGCGCGGTCGTCGAGCGGC
>Cluster_96211	Chr07:3104394-3104521
CTATCTCCAGCGGATCGTATATATGAACTGCCTATACAAAACGATATTGTAGCGTTACTATAGACAAAAGAAGGAGTGGTTGGAACAGTGATAGGTAAGTATAGATATACGATCTGTTGGAGATGGT
>Cluster_103896	Chr07:31454358-31454454
AGCCAAGGATGACTTGCCTACACAACCTTGCCATGATCGAGTTCCGGTTGCATGGCTGGTTCAGCTGGGTTTGTGGGCGGTCACCTTGGCTAGCCT
>Cluster_106321	Chr07:38896649-38896762
TGACAGAAGAGAGTGAGCACACGGCCGGGCGTGACGGCACCGGCGCGGATGTGTGCCGTCGCGGCCGCGTGCTCACTGCTCTGTCTGTCATCCGCTAGCTATCTGGCCTCCGG
>Cluster_107481	Chr07:42629695-42629847
CTACCATCAGCATATATATAGTGAGCAAAGCTTCAGGTCTATGGCGGGAGGGTGGACGGAGGAGGAAGAAGACGACATGCGTGGTATTGTTCCGGCTCATGTCCTTCTTGAGTCTGCCGTTGGATGTGATGTGAGCCGAACCAATATCACTC
>Cluster_107551	Chr07:42992451-42992536
GGGCTTCTCTTTCTTGGCAGGGGCATGTGAAGCTGTAGTTCTGTTGTTCTGTTCAGCCCTCTGCCAAAGGAGAGTTGCCCTGTAA
>Cluster_107625	Chr07:43323449-43323518
CGGTGGCGGGGGAAAGGAGACGGTCACCGCCTCCTTCCTCCGCTTCCTCCTCCTGCTCCTCCTCCCCCT
>Cluster_108324	Chr07:46218630-46218716
CGGGATATTGGTGCGGTTCAATCAGAAAGCTTTGTGCTCCCAAGTCGAGGGGATCCACTCTTTGATTGAGCCGTGCCAATATCACG
>Cluster_108698	Chr07:47377114-47377177
TTCTCCTCAAGCACTTCACAAGGGCACTGTTTGAGAGCTTTTGTGAAGTGTTTGGGGGAACTC
>Cluster_109409	Chr07:49927496-49927588
ACTCCAAAGGGATCGCATTGATCCATCTCACCAGCTGCAGCCACCATCAGTGCAAGACAGCATCGATCGGATCAGTGCAATCCCTTTGGAAT
>Cluster_122185	Chr08:44718147-44718352
ACTAGAGGAATAGAGGAAGAAGTGTAAGATGGTGATCCTGGTGATGCTCTTGTGAATGAGTGAAGCTGCCAGCATGATCTAGCTTTGGTTAGCACTTGGCACCACGTACTGGCAGGCACGCACACGGTCAGATAGCTTGGCCCTGGCTGTTGTGACCTCCTTTGTGCCTGCAAATCATTGTTAGATCATGCATGACAGCCTCATT
>Cluster_122187	Chr08:44720633-44720747
GAAGCTGCCAGCATGATCTGATGGTCTGCCTGATTGTAATCGGCGCACCCAGGATGAGGGCAAAGAGCTAGATGGGAGCATCAGGTCATGCTGTAGTTTCATCTGCTGGTGGGA
>Cluster_122275	Chr08:44965856-44966005
CTCTTGACGTCCATGTGGTGGACCTCCCACTGCTCGTTGTGCTTAGGGAGCATGCGCATTGAGAGGTCCCTCGTATGGACGCCATGTAGAGCACTTTTTTTTTTCAATAACGGAGTCAAGAAAGTGGTGCCGACCGTAGAGATTTACCT
>Cluster_125932	Chr09:9184197-9184322
CTGACAGAAGAGAGTGAGCACACAGCGGGCAGACTGCATCGATCCGTACCTTTTTCACAACCGAGACGACGACGCACGTATGAATGATGCAGCTGCTGCTGCGTGCTCACTTCTCTCTCTGTCAG
>Cluster_132769	Chr09:34664268-34664374
TCTCGCCGGCGTGCGCACTCCCCACCGAGGGTGAGTGCGCCGCCGTCGATCTGCTTCGCCATGGTGCCCTAAGGCCCCCGCGCGCCGCCCCCTTCATCCATAGCTC
>Cluster_133822	Chr09:37589475-37589661
TTGATCCAGAGAAGCAGAGCAACACCTCCACAGCCAGACTTTCTCCTTTCTATTCCTTGCTTGTATGAGTTTCAGGCACTCAAAGTGAGAGTTGGATGAAAACAAACTGATCGATATCATTCAGTAAAAGATCCATGGGAAAATATGGTCGCCGATCAGGCTTGTTTTCCTCCAATGTCTCACCTT
>Cluster_135146	Chr09:41981016-41981077
AGTGTTGGATGGAATCAAATCTGCAGCTTTGCACATGATTTGGTTTCCTCCAATGTCTCAT
>Cluster_135198	Chr09:42107684-42107743
AGTGTTGGATGGAATCAAATCTGCAGCTTTGCACATGATTTGGTTTCCTCCAATGTCTC
>Cluster_144438	Chr10:33302644-33302906
GGCCCAGTTCTCCCAACGCTCAATCTCAGCCGCCCGATGAGATCCGACAGCCAGCACTTGACCCGACATCGTATAAAGCTCCGAAAAAAACGAAAACCCTCCAAAACCCTAATCATTTCTCTTCTCCTCCCCCCGGCCGAAGCCGCTCGCGCCCCCGCCCCCCGCACTGGAGAGAGAGAGGATGCCGGAGTACCAGCGCCGCCGCGCGGCTCCTCGCCGGTCGCGCGCCTACCCGCGGGTAAGCGCACCGCCGTCGAGTGGC

## Sheet: sheet2
Supplementary Table 4: Identification of micro RNA clusters in the #R1 genome using the software ShortStack62
Locus	Cuslter Name	Lengh of precursor	sense	mature miRNA sequence	Dicer call	MiRBASE hit	E-value	Putative target genes
Chr01:31615390-31615591	Cluster_6020	202	+	UCAGCAGCCUCCCCGACGAGC	21	n.h.	-	51
Chr01:37934945-37935053	Cluster_7592	109	-	UCCCUCUCUCCCUUGAAGGCU	21	osa-miR3979-5p	0.03	34
Chr01:70754137-70754229	Cluster_15158	93	+	UCGCCAGAGCGCGCGUGCUA	20	n.h.	-	35
Chr02:1886619-1886708	Cluster_19992	90	+	UGGAAGGGGCAUGCAGAGGAG	21	osa-miR528-5p	0.002	23
Chr02:2250254-2250384	Cluster_20108	131	+	UAUUGUCUCGGCUCACUCAGA	21	osa-miR171e-5p	0.065	5
Chr02:3781270-3781425	Cluster_20508	156	+	UCGGACCAGGCUUCAUUCCCC	21	hvu-miR166b	0.002	15
Chr02:13169715-13169799	Cluster_22950	85	+	UAUUAAUGACUGGAGGGAGUA	21	n.h.	-	202
Chr02:36587447-36587702	Cluster_29724	256	-	UCGCCGGAGUGCGCACGCGUG	21	n.h.	-	18
Chr02:43428629-43428744	Cluster_31910	116	+	UCGGACCAGGCUUCAUUCCCC	21	hvu-miR166b	0.002	14
Chr02:44474834-44474915	Cluster_32200	82	+	UUGAGCCGCGUCAAUAUCUCC	21	aof-miR171c	0.002	12
Chr02:51164381-51164465	Cluster_33984	85	-	UCGGACCAGGCUUCAUUCCCC	21	hvu-miR166b	0.002	14
Chr02:53724665-53724767	Cluster_34761	103	-	UGAAGCUGCCAGCAUGAUCUA	21	osa-miR167a-5p	0.002	25
Chr02:56429056-56429166	Cluster_35444	111	+	UAGCCAGGGAUGAUUUGCCUAU	21	osa-miR169r-5p	0.033	9
Chr03:14172088-14172182	Cluster_40255	95	-	UGUGUUCUCAGGUCGCCCCCG	21	sbi-miR398	0.002	3
Chr03:15227882-15227959	Cluster_40660	78	-	UGAGCCGAGCCAAUAUCACUUC	22	osa-miR171h	0.033	3
Chr03:43431640-43431738	Cluster_48035	99	+	UCGGACCAGGCUUCAAUCCCU	21	osa-miR166k-3p	0.002	4
Chr03:44607773-44607968	Cluster_48397	196	-	UGACAGAAGAGAGAGAGCAC	20	osa-miR156k	0.006	47
Chr03:46632692-46632773	Cluster_49021	82	-	GGAGGGGAUUGAAGUGGAUUG	21	n.h.	-	111
Chr03:53040216-53040305	Cluster_50583	90	-	UGGGUGUCAUCUCUCCUGGAGC	22	vca-miR1432-5p	0.04	3
Chr04:14996357-14996540	Cluster_55926	184	+	UUGGACUGAAGGGUGCUCCCU	21	osa-miR319a-3p.2-3p	0.005	11
Chr04:20611964-20612102	Cluster_57610	139	-	UCAAUCCCCUCCAACCCACUU	21	n.h.	-	106
Chr04:45739119-45739267	Cluster_63872	149	-	CCGUAGCCUCUGCUCCUGAUG	21	n.h.	-	22
Chr04:46732824-46733010	Cluster_64160	187	-	UUGUGUGCCACUCUUUCAUGG	21	n.h.	-	12
Chr04:48186507-48186588	Cluster_64552	82	-	UCCCCCUCAAUCCCCUUCAAA	21	n.h.	-	123
Chr05:1659454-1659560	Cluster_67096	107	-	UUCCACAGCUUUCUUGAACUU	21	osa-miR396c-5p	0.002	31
Chr05:2646101-2646204	Cluster_67401	104	+	UGGAGAAGCAGGGCACGUGCU	21	osa-miR164d	0.002	37
Chr05:3409344-3409452	Cluster_67590	109	+	UCGGACCAGGCUUCAUUCCUC	21	osa-miR166g-3p	0.002	14
Chr05:3409604-3409723	Cluster_67591	120	+	UCGGACCAGGCUUCAAUCCCU	21	osa-miR166k-3p	0.002	5
Chr05:10048765-10048882	Cluster_69358	118	-	UCGGACCAGGCUUCAUUCCCC	21	hvu-miR166b	0.002	15
Chr05:12311162-12311300	Cluster_70000	139	+	UUAGAUGACCAUCAGCAAACA	21	osa-miR827	0.002	46
Chr05:19296680-19296797	Cluster_72258	118	-	AGAAGAGAGAGAGUACAGCCU	21	bdi-miR529-5p	0.002	33
Chr05:46977579-46977672	Cluster_77715	94	+	GUGCACUUCUCCUCUGGCAGG	21	zma-miR399h-5p	0.065	14
Chr05:47001932-47002033	Cluster_77731	102	-	UGCCAAAGGAGAGCUGCCCUG	21	osa-miR399i	0.002	13
Chr05:51414669-51414804	Cluster_79064	136	+	UUGACAGAAGAGAGUGAGCAC	21	gma-miR156k	0.002	39
Chr05:52.627.086-52.627.169	Cluster_79439	84	+	UGCCUGGCUCCCUGUAUGCCA	21	osa-miR160a-5p	0.002	32
Chr05:52829120-52829188	Cluster_79487	69	+	UUGAGUGCAGCGUUGAUGAGC	21	bdi-miR397b-5p	0.014	10
Chr05:54408561-54408649	Cluster_79897	89	+	UCGCUUGGUGCAGAUCGGGACC	22	osa-miR168a-5p	0.002	1
Chr06:3606006-3606081	Cluster_81706	76	-	UCAUUGAGUGCAGCGUUGAUG	21	osa-miR397a	0.002	14
Chr06:4012813-4012898	Cluster_81843	86	-	UGCCUGGCUCCCUGUAUGCCA	21	osa-miR160a-5p	0.002	32
Chr06:6087964-6088133	Cluster_82395	170	-	UUGACAGAAGAGAGCGAGCAC	21	sbi-miR156e	0.002	40
Chr06:46889484-46889584	Cluster_93374	101	-	UUCCACAGCUUUCUUGAACUG	21	osa-miR396a-5p	0.002	31
Chr06:48808140-48808263	Cluster_93910	124	-	AGCGCGCGGUCGUCGAGCGGCC	22	n.h.	-	33
Chr07:3104394-3104521	Cluster_96211	128	+	CUCCAGUGGAUCGUAUAUAUGAAC	24	n.h.	-	12
Chr07:31454358-31454454	Cluster_103896	97	+	UGGGCGGUCACCUUGGCUAGC	21	sbi-miR169d-3p	0.005	13
Chr07:38896649-38896762	Cluster_106321	114	-	GCUCACUGCUCUGUCUGUCAUC	22	bdi-miR156d-3p	0.005	6
Chr07:42629695-42629847	Cluster_107481	153	+	GUGGUAUUGUUCCGGCUCAUG	21	zma-miR171k-5p	0.03	13
Chr07:42992451-42992536	Cluster_107551	86	+	UGCCAAAGGAGAGUUGCCCUG	21	osa-miR399d	0.002	14
Chr07:43323449-43323518	Cluster_107625	70	-	CCUCCUUCCUCCGCUUCCUCC	21	n.h.	-	187
Chr07:46218630-46218716	Cluster_108324	87	-	GGAUAUUGGUGCGGUUCAAUC	21	osa-miR171c-5p	0.002	8
Chr07:47377114-47377177	Cluster_108698	64	+	GUUCUCCUCAAGCACUUCACA	21	zma-miR395o-5p	0.03	13
Chr07:49927496-49927588	Cluster_109409	93	-	UCCAAAGGGAUCGCAUUGAUC	21	osa-miR393a	0.002	12
Chr08:44718147-44718352	Cluster_122185	206	+	UGAAGCUGCCAGCAUGAUCUA	21	osa-miR167a-5p	0.002	26
Chr08:44720633-44720747	Cluster_122187	115	+	UGAAGCUGCCAGCAUGAUCUGA	22	osa-miR167d-5p	0.002	11
Chr09:9184197-9184322	Cluster_125932	126	-	GCUCACUUCUCUCUCUGUCAGU	22	osa-miR156c-3p	0.002	12
Chr09:34664268-34664374	Cluster_132769	107	+	AGUGCGCCGCCGUCGAUCUGC	21	n.h.	-	70
Chr09:37589475-37589661	Cluster_133822	187	+	CUUGUUUUCCUCCAAUGUCUCA	22	bdi-miR2275a	0.013	15
Chr09:41981016-41981077	Cluster_135146	62	-	UUUGGUUUCCUCCAAUGUCUCA	21	osa-miR2275a	0.002	15
Chr09:42107684-42107743	Cluster_135198	60	-	UUUGGUUUCCUCCAAUGUCUCA	22	osa-miR2275a	0.005	15
Chr10:33302644-33302906	Cluster_144438	263	-	CUCCUCGCCGGUCGCGCGCCU	21	n.h.	-	110

## Sheet: sheet3
Supplementary table 4: Predicted targets of the mature miRNA present in the #R1 genome detected using the TargetFinder software66							311	158
Cluster miRNA	Name	Target_gene in #R1	Strand	TF score	gene_region	Arabidopsis ortholog	Rice ortholog	Annotation
Cluster_6020,Chr01:31615390-31615591	n.h.	Pn02t228300.01	+	1	EXON-mRNA-CDS-GENE-	AT5G03100.2	Os07t0130000-00	F-box domain, Skp2-like domain containing protein
Cluster_6020,Chr01:31615390-31615591	n.h.	Pn04t254900.01	-	1	EXON-mRNA-CDS-GENE-	AT1G16930.3	Os07t0130000-00	F-box domain, Skp2-like domain containing protein
Cluster_6020,Chr01:31615390-31615591	n.h.	Pn02t124900.01	-	2	mRNA-GENE-	AT1G47278.2	Os08t0422300-01	Conserved hypothetical protein
Cluster_6020,Chr01:31615390-31615591	n.h.	Pn04t022100.01	-	2.5	EXON-mRNA-CDS-GENE-	AT2G01170.2	Os01t0945600-01	Similar to amino acid permease family protein
Cluster_6020,Chr01:31615390-31615591	n.h.	Pn01t206700.01	+	3	EXON-5UTR-mRNA-CDS-GENE-	AT5G03100.2	Os07t0130000-00	F-box domain, Skp2-like domain containing protein
Cluster_6020,Chr01:31615390-31615591	n.h.	Pn05t407500.01	+	3	EXON-mRNA-CDS-GENE-	AT1G06630.7	Os02t0178200-00	Hypothetical conserved gene
Cluster_6020,Chr01:31615390-31615591	n.h.	Pn09t312300.02	+	3	EXON-mRNA-CDS-GENE-	AT5G60610.2	Os07t0285200-01	Cyclin-like F-box domain containing protein
Cluster_6020,Chr01:31615390-31615591	n.h.	Pn05t163600.01	+	3	EXON-5UTR-mRNA-GENE-	AT5G15310.2	Os04t0461000-01	Similar to Myb-related transcription factor LBM1
Cluster_6020,Chr01:31615390-31615591	n.h.	Pn03t393100.01	+	3	EXON-mRNA-CDS-GENE-	AT3G51530.1	Os07t0118800-02	Hypothetical conserved gene
Cluster_6020,Chr01:31615390-31615591	n.h.	Pn03t114900.01	-	3	EXON-mRNA-CDS-GENE-	AT5G02700.1	Os07t0285200-01	Cyclin-like F-box domain containing protein
Cluster_6020,Chr01:31615390-31615591	n.h.	Pn07t224900.01	-	3	EXON-5UTR-mRNA-GENE-	AT2G27350.6	Os04t0414100-01	Ovarian tumour, otubain domain containing protein
Cluster_6020,Chr01:31615390-31615591	n.h.	Pn01t206800.01	-	3	EXON-mRNA-CDS-GENE-	AT5G44950.1	Os07t0130000-00	F-box domain, Skp2-like domain containing protein
Cluster_6020,Chr01:31615390-31615591	n.h.	Pn04t031500.01	+	3.5	EXON-mRNA-CDS-GENE-	AT1G03760.1	Os01t0928300-01	Prefoldin domain containing protein
Cluster_6020,Chr01:31615390-31615591	n.h.	Pn04t226300.01	+	3.5	EXON-mRNA-CDS-GENE-	AT1G13570.3	Os01t0595900-01	Cyclin-like F-box domain containing protein
Cluster_6020,Chr01:31615390-31615591	n.h.	Pn03t239100.01	+	3.5	EXON-mRNA-CDS-GENE-	AT2G13770.1	Os06t0597250-00	Similar to B protein
Cluster_6020,Chr01:31615390-31615591	n.h.	Pn05t434000.01	+	3.5	EXON-5UTR-mRNA-GENE-	AT4G31750.2	Os02t0149800-01	Stress-responsive NAC1-regulated protein phosphatase, Drought and oxidative stress toleranc
Cluster_6020,Chr01:31615390-31615591	n.h.	Pn05t133600.01	+	3.5	mRNA-GENE-	-	-	-
Cluster_6020,Chr01:31615390-31615591	n.h.	Pn06t408700.01	-	3.5	EXON-mRNA-CDS-GENE-	AT3G05170.1	Os06t0109000-00	Phosphoglycerate mutase domain containing protein
Cluster_6020,Chr01:31615390-31615591	n.h.	Pn09t168400.01	+	4	EXON-mRNA-CDS-GENE-	AT4G38190.1	Os08t0345500-00	Similar to Cellulose synthase-like protein D3
Cluster_6020,Chr01:31615390-31615591	n.h.	Pn02t110700.02	+	4	EXON-mRNA-CDS-GENE-	AT4G37870.1	Os03t0255500-01	Similar to Phosphoenolpyruvate carboxykinase 4 (EC 4.1.1.49) (Fragment)
Cluster_6020,Chr01:31615390-31615591	n.h.	Pn06t149300.01	+	4	EXON-mRNA-CDS-GENE-	AT1G69630.1	Os02t0493100-00	F-box domain, cyclin-like domain containing protein
Cluster_6020,Chr01:31615390-31615591	n.h.	Pn02t202300.01	+	4	EXON-mRNA-CDS-GENE-	AT5G07610.1	Os07t0535100-01	Cyclin-like F-box domain containing protein
Cluster_6020,Chr01:31615390-31615591	n.h.	Pn03t029700.01	+	4	EXON-mRNA-CDS-GENE-	AT3G28410.1	Os07t0242700-00	F-box domain, cyclin-like domain containing protein
Cluster_6020,Chr01:31615390-31615591	n.h.	Pn01t081900.01	+	4	EXON-mRNA-CDS-GENE-	AT4G23160.3	cds-BAC19858.1	-
Cluster_6020,Chr01:31615390-31615591	n.h.	Pn01t063800.01	+	4	EXON-mRNA-CDS-GENE-	AT4G35160.1	Os09t0344500-01	Similar to O-methyltransferase ZRP4 (EC 2.1.1.-
Cluster_6020,Chr01:31615390-31615591	n.h.	Pn02t016400.01	+	4	EXON-mRNA-CDS-GENE-	AT4G10465.1	Os03t0120400-01	Heavy metal transport/detoxification protein domain containing protein
Cluster_6020,Chr01:31615390-31615591	n.h.	Pn01t517300.01	+	4	EXON-mRNA-CDS-GENE-	-	Os06t0523701-00	Hypothetical conserved gene
Cluster_6020,Chr01:31615390-31615591	n.h.	Pn04t095200.01	+	4	EXON-mRNA-CDS-GENE-	-	Os06t0523701-00	Hypothetical conserved gene
Cluster_6020,Chr01:31615390-31615591	n.h.	Pn07t181100.01	+	4	EXON-mRNA-CDS-GENE-	-	Os06t0523701-00	Hypothetical conserved gene
Cluster_6020,Chr01:31615390-31615591	n.h.	Pn01t206700.01	+	4	mRNA-GENE-	AT5G03100.2	Os07t0130000-00	F-box domain, Skp2-like domain containing protein
Cluster_6020,Chr01:31615390-31615591	n.h.	Pn03t029400.01	+	4	EXON-mRNA-CDS-GENE-	AT3G28410.1	Os07t0285200-01	Cyclin-like F-box domain containing protein
Cluster_6020,Chr01:31615390-31615591	n.h.	Pn04t226300.01	+	4	EXON-mRNA-CDS-GENE-	AT1G13570.3	Os01t0595900-01	Cyclin-like F-box domain containing protein
Cluster_6020,Chr01:31615390-31615591	n.h.	Pn03t425200.01	-	4	EXON-mRNA-CDS-GENE-	AT5G02920.1	Os07t0113600-00	Hypothetical conserved gene
Cluster_6020,Chr01:31615390-31615591	n.h.	Pn05t003600.01	-	4	EXON-mRNA-CDS-GENE-	AT1G61870.1	Os02t0829800-01	Pentatricopeptide repeat domain containing protein
Cluster_6020,Chr01:31615390-31615591	n.h.	Pn10t268200.02	-	4	EXON-mRNA-CDS-GENE-	AT1G51370.2	Os07t0285200-01	Cyclin-like F-box domain containing protein
Cluster_6020,Chr01:31615390-31615591	n.h.	Pn04t226200.01	-	4	EXON-mRNA-CDS-GENE-	AT3G59200.2	Os04t0208600-01	Cyclin-like F-box domain containing protein
Cluster_6020,Chr01:31615390-31615591	n.h.	Pn03t065700.01	-	4	EXON-mRNA-CDS-GENE-	AT4G19050.1	Os04t0201000-00	Similar to OSIGBa0113K06.10 protein
Cluster_6020,Chr01:31615390-31615591	n.h.	Pn04t459400.01	-	4	EXON-mRNA-CDS-GENE-	AT5G40390.1	Os01t0170000-01	Raffinose synthase family protein
Cluster_6020,Chr01:31615390-31615591	n.h.	Pn04t307500.01	-	4	EXON-mRNA-CDS-GENE-	-	Os04t0191000-01	Similar to OSIGBa0114M03.4 protein
Cluster_6020,Chr01:31615390-31615591	n.h.	Pn04t225000.01	-	4	EXON-mRNA-CDS-GENE-	AT1G13570.2	Os01t0598400-01	Cyclin-like F-box domain containing protein
Cluster_6020,Chr01:31615390-31615591	n.h.	Pn04t146800.01	-	4	EXON-5UTR-mRNA-GENE-	AT5G38560.1	Os01t0738300-01	Protein kinase, core domain containing protein
Cluster_6020,Chr01:31615390-31615591	n.h.	Pn04t429100.01	-	4	EXON-mRNA-CDS-GENE-	AT1G23170.2	Os01t0128400-01	Protein of unknown function DUF2359, TMEM214 domain containing protein
Cluster_6020,Chr01:31615390-31615591	n.h.	Pn02t402300.01	-	4	EXON-5UTR-mRNA-GENE-	AT1G78560.1	Os04t0381100-02	Similar to OSIGBa0092E09.1 protein
Cluster_6020,Chr01:31615390-31615591	n.h.	Pn05t050900.01	-	4	EXON-mRNA-CDS-GENE-	AT4G08950.1	Os02t0757100-01	Similar to Phi-1 protein
Cluster_6020,Chr01:31615390-31615591	n.h.	Pn04t148900.01	-	4	EXON-mRNA-CDS-GENE-	-	-	-
Cluster_6020,Chr01:31615390-31615591	n.h.	Pn02t216200.01	-	4	EXON-mRNA-CDS-GENE-	AT2G36870.1	Os03t0108300-02	Similar to xyloglucan endotransglucosylase/hydrolase protein 32
Cluster_6020,Chr01:31615390-31615591	n.h.	Pn02t420700;01	-	4	GENE-	-	-	-
Cluster_6020,Chr01:31615390-31615591	n.h.	Pn01t206800.01	-	4	EXON-mRNA-CDS-GENE-	AT5G44950.1	Os07t0130000-00	F-box domain, Skp2-like domain containing protein
Cluster_6020,Chr01:31615390-31615591	n.h.	Pn03t425300.01	-	4	EXON-mRNA-CDS-GENE-	AT5G02920.1	Os07t0130000-00	F-box domain, Skp2-like domain containing protein
Cluster_6020,Chr01:31615390-31615591	n.h.	Pn04t226700.01	-	4	EXON-mRNA-CDS-GENE-	-	-	-
Cluster_6020,Chr01:31615390-31615591	n.h.	Pn01t206800.01	-	4	mRNA-GENE-	AT5G44950.1	Os07t0130000-00	F-box domain, Skp2-like domain containing protein
Cluster_7592,Chr01:37934945-37935053	osa-miR3979-5p	Pn03t318300.01	+	3	mRNA-GENE-	AT4G31720.3	Os09t0431500-01	Similar to TATA box-binding protein associated factor 10
Cluster_7592,Chr01:37934945-37935053	osa-miR3979-5p	Pn05t348400.02	+	3	mRNA-GENE-	AT4G29010.1	Os02t0274100-01	3-hydroxyacyl-CoA dehydrogenase, Multifunctional protein, RNA- and microtubule-binding protein, Salicylic acid (SA) biosynthesis, Maintenance of root meristem activity, Beta -oxidation of fatty acid
Cluster_7592,Chr01:37934945-37935053	osa-miR3979-5p	Pn06t356000.01	+	3	mRNA-GENE-	AT1G56120.1	Os06t0167500-01	Leucine-rich repeat, plant specific containing protein
Cluster_7592,Chr01:37934945-37935053	osa-miR3979-5p	Pn07t003100.01	+	3	EXON-5UTR-mRNA-GENE-	AT1G03620.6	Os04t0101700-01	Engulfment and cell motility, ELM domain containing protein
Cluster_7592,Chr01:37934945-37935053	osa-miR3979-5p	Pn10t024400.01	-	3	EXON-5UTR-mRNA-GENE-	AT5G59740.1	Os05t0115700-01	Similar to UDP-galactose transporter related protein-like
Cluster_7592,Chr01:37934945-37935053	osa-miR3979-5p	Pn01t031100.01	+	3.5	mRNA-GENE-	AT5G24318.2	Os11t0704600-01	Similar to Beta-1,3 glucanase precursor (EC 3.2.1.39)
Cluster_7592,Chr01:37934945-37935053	osa-miR3979-5p	Pn01t025900.01	+	3.5	mRNA-GENE-	AT5G24318.2	Os11t0704600-01	Similar to Beta-1,3 glucanase precursor (EC 3.2.1.39)
Cluster_7592,Chr01:37934945-37935053	osa-miR3979-5p	Pn03t262600.02	+	3.5	mRNA-GENE-	AT4G30000.1	Os07t0618500-01	Similar to HPPK/DHPS
Cluster_7592,Chr01:37934945-37935053	osa-miR3979-5p	Pn02t234400.01	-	3.5	EXON-mRNA-CDS-GENE-	AT5G27740.1	Os10t0574500-00	DNA polymerase III, clamp loader complex, gamma/delta/delta subunit, C-terminal domain containing protein
Cluster_7592,Chr01:37934945-37935053	osa-miR3979-5p	Pn01t165300.01	-	3.5	EXON-mRNA-CDS-GENE-	AT5G65600.1	Os04t0125700-01	Concanavalin A-like lectin/glucanase domain containing protein
Cluster_7592,Chr01:37934945-37935053	osa-miR3979-5p	Pn06t409100.01	+	4	EXON-3UTR-mRNA-CDS-GENE-	AT3G30340.1	Os06t0107600-01	Similar to nodulin protein
Cluster_7592,Chr01:37934945-37935053	osa-miR3979-5p	Pn04t244100.01	+	4	mRNA-GENE-	AT1G02130.1	Os01t0558600-01	Ras-related protein RIC1
Cluster_7592,Chr01:37934945-37935053	osa-miR3979-5p	Pn03t145600.01	+	4	mRNA-GENE-	AT5G13550.1	Os09t0240500-01	Similar to Sulfate transporter 4.1, chloroplast precursor (AST82)
Cluster_7592,Chr01:37934945-37935053	osa-miR3979-5p	Pn05t403300.01	+	4	EXON-mRNA-CDS-GENE-	-	-	-
Cluster_7592,Chr01:37934945-37935053	osa-miR3979-5p	Pn09t138400.01	+	4	EXON-5UTR-mRNA-GENE-	AT5G62740.1	Os08t0398400-01	Hypersensitive induced reaction protein, Bacterial pathogen resistanc
Cluster_7592,Chr01:37934945-37935053	osa-miR3979-5p	Pn04t006900.01	+	4	mRNA-GENE-	AT4G39850.4	Os05t0107600-01	ABC transporter-like domain containing protein
Cluster_7592,Chr01:37934945-37935053	osa-miR3979-5p	Pn08t264200.02	+	4	EXON-5UTR-mRNA-CDS-GENE-	-	Os11t0684000-01	Similar to Transcription factor MYB21 (Myb-related protein 21) (AtMYB21) (Myb homolog 3) (AtMyb3)
Cluster_7592,Chr01:37934945-37935053	osa-miR3979-5p	Pn04t413500.01	+	4	EXON-mRNA-CDS-GENE-	AT5G62810.1	Os01t0107000-02	Similar to peroxin Pex14
Cluster_7592,Chr01:37934945-37935053	osa-miR3979-5p	Pn06t123000.01	+	4	mRNA-GENE-	-	Os04t0191000-01	Similar to OSIGBa0114M03.4 protein
Cluster_7592,Chr01:37934945-37935053	osa-miR3979-5p	Pn06t253900.01	+	4	EXON-mRNA-CDS-GENE-	-	-	-
Cluster_7592,Chr01:37934945-37935053	osa-miR3979-5p	Pn06t321000.01	+	4	EXON-5UTR-mRNA-GENE-	AT1G22460.1	Os06t0219400-00	GDP-fucose protein O-fucosyltransferase domain containing protein
Cluster_7592,Chr01:37934945-37935053	osa-miR3979-5p	Pn05t406500.01	+	4	EXON-3UTR-mRNA-GENE-	AT2G15290.1	Os02t0187600-01	Similar to Tic21
Cluster_7592,Chr01:37934945-37935053	osa-miR3979-5p	Pn05t195400.01	+	4	EXON-5UTR-mRNA-GENE-	AT2G33510.1	Os02t0516400-01	WW domain protein, Regulation of cuticle developmen
Cluster_7592,Chr01:37934945-37935053	osa-miR3979-5p	Pn09t244800.01	+	4	mRNA-GENE-	-	-	-
Cluster_7592,Chr01:37934945-37935053	osa-miR3979-5p	Pn09t244000.01	+	4	mRNA-GENE-	-	-	-
Cluster_7592,Chr01:37934945-37935053	osa-miR3979-5p	Pn06t123100.01	+	4	mRNA-GENE-	-	Os04t0191000-01	Similar to OSIGBa0114M03.4 protein
Cluster_7592,Chr01:37934945-37935053	osa-miR3979-5p	Pn08t310200.01	-	4	EXON-mRNA-CDS-GENE-	AT4G04850.2	Os12t0617800-01	Cation/H+ exchanger domain containing protein
Cluster_7592,Chr01:37934945-37935053	osa-miR3979-5p	Pn02t070900.01	-	4	mRNA-GENE-	AT3G50700.1	Os03t0197800-00	Similar to Zinc finger, C2H2 type family protein, expressed
Cluster_7592,Chr01:37934945-37935053	osa-miR3979-5p	Pn10t104100.01	-	4	EXON-5UTR-mRNA-GENE-	AT1G52080.2	Os05t0185800-01	Conserved hypothetical protein
Cluster_7592,Chr01:37934945-37935053	osa-miR3979-5p	Pn04t033400.01	-	4	EXON-5UTR-mRNA-GENE-	AT5G50870.1	Os01t0925800-01	Similar to Ubiquitin conjugating enzyme
Cluster_7592,Chr01:37934945-37935053	osa-miR3979-5p	Pn09t190000.01	-	4	mRNA-GENE-	AT4G23160.3	cds-BAC19858.1	-
Cluster_7592,Chr01:37934945-37935053	osa-miR3979-5p	Pn08t123800.04	-	4	EXON-5UTR-mRNA-GENE-	-	-	-
Cluster_7592,Chr01:37934945-37935053	osa-miR3979-5p	Pn03t317700.01	-	4	mRNA-GENE-	AT2G24720.1	Os09t0429500-00	Similar to Glutamate receptor
Cluster_7592,Chr01:37934945-37935053	osa-miR3979-5p	Pn04t042300.01	-	4	EXON-5UTR-mRNA-GENE-	AT3G13600.2	Os03t0374500-00	Similar to calmodulin-binding family protein
Cluster_15158,Chr01:70754137-70754229	n.h.	Pn03t170900.01	-	2	EXON-3UTR-mRNA-GENE-	-	-	-
Cluster_15158,Chr01:70754137-70754229	n.h.	Pn03t171000.01	-	2	EXON-3UTR-mRNA-GENE-	-	-	-
Cluster_15158,Chr01:70754137-70754229	n.h.	Pn09t204400.01	-	2.5	mRNA-GENE-	AT4G23160.3	Os08t0125300-01	Integrase, catalytic core domain containing protein
Cluster_15158,Chr01:70754137-70754229	n.h.	Pn07t243100.01	+	3	EXON-mRNA-CDS-GENE-	AT1G71380.1	Os04t0443300-00	Endoglucanase 11
Cluster_15158,Chr01:70754137-70754229	n.h.	Pn06t403300.01	+	3.5	EXON-mRNA-CDS-GENE-	AT4G23160.3	Os11t0656500-01	Integrase, catalytic core domain containing protein
Cluster_15158,Chr01:70754137-70754229	n.h.	Pn08t246600.01	+	3.5	EXON-mRNA-CDS-GENE-	AT4G23160.3	Os11t0656500-01	Integrase, catalytic core domain containing protein
Cluster_15158,Chr01:70754137-70754229	n.h.	Pn02t157100.01	+	3.5	EXON-mRNA-CDS-GENE-	AT1G09900.1	Os03t0336000-01	Pentatricopeptide repeat domain containing protein
Cluster_15158,Chr01:70754137-70754229	n.h.	Pn04t184700.01	+	3.5	EXON-mRNA-CDS-GENE-	-	-	-
Cluster_15158,Chr01:70754137-70754229	n.h.	Pn09t159700.01	+	3.5	EXON-mRNA-CDS-GENE-	AT1G15060.3	Os08t0359300-02	Uncharacterised conserved protein UCP031088, alpha/beta hydrolase, At1g15070 domain containing protein
Cluster_15158,Chr01:70754137-70754229	n.h.	Pn01t487800.01	-	3.5	mRNA-GENE-	-	Os04t0191000-01	Similar to OSIGBa0114M03.4 protein
Cluster_15158,Chr01:70754137-70754229	n.h.	Pn05t314000.01	-	3.5	mRNA-GENE-	AT4G23160.3	Os08t0125300-01	Integrase, catalytic core domain containing protein
Cluster_15158,Chr01:70754137-70754229	n.h.	Pn07t188800.01	-	3.5	EXON-mRNA-CDS-GENE-	AT4G23160.3	Os11t0656500-01	Integrase, catalytic core domain containing protein
Cluster_15158,Chr01:70754137-70754229	n.h.	Pn08t279000.01	-	3.5	EXON-mRNA-CDS-GENE-	-	Os11t0656500-01	Integrase, catalytic core domain containing protein
Cluster_15158,Chr01:70754137-70754229	n.h.	Pn10t362700.01	-	3.5	EXON-mRNA-CDS-GENE-	AT5G24030.1	Os01t0623200-01	Similar to C4-dicarboxylate transporter/malic acid transport protein
Cluster_15158,Chr01:70754137-70754229	n.h.	Pn06t004300.01	-	3.5	EXON-5UTR-mRNA-GENE-	AT5G37260.1	Os06t0728700-01	Homeodomain-like containing protein
Cluster_15158,Chr01:70754137-70754229	n.h.	Pn06t375000.01	+	4	mRNA-GENE-	-	Os06t0146800-01	Conserved hypothetical protein
Cluster_15158,Chr01:70754137-70754229	n.h.	Pn02t127700.01	+	4	EXON-mRNA-CDS-GENE-	AT1G07710.2	Os03t0281100-00	Ankyrin repeat containing protein
Cluster_15158,Chr01:70754137-70754229	n.h.	Pn06t104800.01	+	4	EXON-mRNA-CDS-GENE-	AT3G62160.1	Os06t0594600-01	BAHD acyltransferase, Glucuronoarabinoxylan modification in grass cell wal
Cluster_15158,Chr01:70754137-70754229	n.h.	Pn03t012500.01	+	4	EXON-mRNA-CDS-GENE-	AT4G37580.1	Os07t0116600-00	Similar to HLS1 (HOOKLESS 1); N-acetyltransferase
Cluster_15158,Chr01:70754137-70754229	n.h.	Pn02t087700.01	+	4	EXON-mRNA-CDS-GENE-	AT3G25900.1	Os03t0221200-01	Similar to Homocysteine S-methyltransferase 1 (EC 2.1.1.10) (S- methylmethionine:homocysteine methyltransferase 1) (SMM:Hcy S- methyltransferase 1) (ZmHMT-1)
Cluster_15158,Chr01:70754137-70754229	n.h.	Pn04t428800.01	+	4	EXON-mRNA-CDS-GENE-	AT3G01090.3	Os05t0530500-02	Similar to OSK1
Cluster_15158,Chr01:70754137-70754229	n.h.	Pn09t149900.01	+	4	EXON-mRNA-CDS-GENE-	AT4G10960.1	Os08t0374800-01	Similar to UDP-galactose 4-epimerase-like protein
Cluster_15158,Chr01:70754137-70754229	n.h.	Pn07t309300.01	+	4	EXON-mRNA-CDS-GENE-	AT3G49590.2	Os04t0538700-02	Autophagy-related protein 13 domain containing protein
Cluster_15158,Chr01:70754137-70754229	n.h.	Pn07t242300.01	+	4	EXON-mRNA-CDS-GENE-	-	Os03t0668000-02	Cyclin-like F-box domain containing protein
Cluster_15158,Chr01:70754137-70754229	n.h.	Pn06t067800.04	+	4	EXON-3UTR-mRNA-GENE-	AT4G39460.3	Os05t0361900-01	Mitochondrial carrier protein domain containing protein
Cluster_15158,Chr01:70754137-70754229	n.h.	Pn07t374400.01	+	4	EXON-5UTR-mRNA-GENE-	AT4G27290.1	Os04t0632901-00	Similar to H0613A10.1 protein
Cluster_15158,Chr01:70754137-70754229	n.h.	Pn09t072700.01	+	4	EXON-mRNA-CDS-GENE-	AT1G73880.1	Os06t0282000-01	UDP-glucuronosyl/UDP-glucosyltransferase family protein
Cluster_15158,Chr01:70754137-70754229	n.h.	Pn05t326900.01	+	4	mRNA-GENE-	-	-	-
Cluster_15158,Chr01:70754137-70754229	n.h.	Pn03t011600.01	+	4	EXON-mRNA-CDS-GENE-	AT2G23060.1	Os07t0116600-00	Similar to HLS1 (HOOKLESS 1); N-acetyltransferase
Cluster_15158,Chr01:70754137-70754229	n.h.	Pn04t271000.01	+	4	EXON-mRNA-CDS-GENE-	-	-	-
Cluster_15158,Chr01:70754137-70754229	n.h.	Pn03t459700.01	-	4	mRNA-GENE-	AT1G74960.3	Os07t0616200-01	Similar to Beta-ketoacyl-ACP synthase
Cluster_15158,Chr01:70754137-70754229	n.h.	Pn02t063800.01	-	4	EXON-3UTR-mRNA-CDS-GENE-	AT3G05200.1	Os03t0188200-01	Zinc finger, RING/FYVE/PHD-type domain containing protein
Cluster_15158,Chr01:70754137-70754229	n.h.	Pn01t378000.01	-	4	EXON-mRNA-CDS-GENE-	AT3G24255.5	Os11t0672600-01	Reverse transcriptase domain containing protein
Cluster_15158,Chr01:70754137-70754229	n.h.	Pn01t525600.01	-	4	EXON-mRNA-CDS-GENE-	AT3G47910.2	Os11t0598900-00	Domain of unknown function DUF629 domain containing protein
Cluster_15158,Chr01:70754137-70754229	n.h.	Pn04t002200.01	-	4	EXON-mRNA-CDS-GENE-	AT3G12590.1	Os01t0974300-01	Conserved hypothetical protein
Cluster_19992,Chr02:1886619-1886708	osa-miR528-5p	Pn01t151600.01	+	3.5	mRNA-GENE-	AT5G62890.3	Os03t0823800-01	Similar to Permease 1
Cluster_19992,Chr02:1886619-1886708	osa-miR528-5p	Pn03t064100.01	+	3.5	mRNA-GENE-	AT4G30825.1	Os09t0423300-01	Pentatricopeptide repeat domain containing protein
Cluster_19992,Chr02:1886619-1886708	osa-miR528-5p	Pn01t325200.02	+	3.5	EXON-5UTR-mRNA-GENE-	AT3G02830.1	Os11t0472000-01	Zinc finger, CCCH-type domain containing protein
Cluster_19992,Chr02:1886619-1886708	osa-miR528-5p	Pn06t119300.01	+	3.5	mRNA-GENE-	AT5G21105.1	Os06t0567200-01	Ascorbate oxidase, Abiotic stress respons
Cluster_19992,Chr02:1886619-1886708	osa-miR528-5p	Pn06t118200.01	+	3.5	mRNA-GENE-	AT5G21105.1	Os06t0567200-01	Ascorbate oxidase, Abiotic stress respons
Cluster_19992,Chr02:1886619-1886708	osa-miR528-5p	Pn05t018000.01	-	3.5	EXON-5UTR-mRNA-GENE-	AT4G28556.1	Os02t0810600-00	Hypothetical conserved gene
Cluster_19992,Chr02:1886619-1886708	osa-miR528-5p	Pn05t135000.01	-	3.5	EXON-mRNA-CDS-GENE-	AT5G03300.1	Os02t0625500-01	Similar to Adenosine kinase-like protein (Fragment)
Cluster_19992,Chr02:1886619-1886708	osa-miR528-5p	Pn02t528000.01	-	3.5	mRNA-GENE-	AT5G62890.3	Os03t0823800-01	Similar to Permease 1
Cluster_19992,Chr02:1886619-1886708	osa-miR528-5p	Pn02t386200.01	-	3.5	mRNA-GENE-	AT1G15130.1	Os10t0495300-01	Similar to ALG2-interacting protein X
Cluster_19992,Chr02:1886619-1886708	osa-miR528-5p	Pn02t015400.01	-	3.5	EXON-mRNA-CDS-GENE-	-	Os06t0707800-02	Non-protein coding transcript
Cluster_19992,Chr02:1886619-1886708	osa-miR528-5p	Pn05t059800.01	-	3.5	mRNA-GENE-	AT2G02910.2	Os02t0745800-01	Similar to EMB2756
Cluster_19992,Chr02:1886619-1886708	osa-miR528-5p	Pn07t002200.01	+	4	EXON-5UTR-mRNA-GENE-	AT4G02120.5	Os01t0616900-00	Ctps protein
Cluster_19992,Chr02:1886619-1886708	osa-miR528-5p	Pn07t348900.01	+	4	EXON-mRNA-CDS-GENE-	AT3G02340.2	Os11t0146750-00	Hypothetical conserved gene
Cluster_19992,Chr02:1886619-1886708	osa-miR528-5p	Pn01t062300.01	-	4	GENE-	AT4G23160.3	Os11t0656500-01	-
Cluster_19992,Chr02:1886619-1886708	osa-miR528-5p	Pn05t438500.01	-	4	EXON-5UTR-mRNA-GENE-	AT3G33530.4	Os02t0137000-01	WD40 repeat-like domain containing protein
Cluster_19992,Chr02:1886619-1886708	osa-miR528-5p	Pn07t169300.01	-	4	mRNA-GENE-	AT4G31690.1	Os04t0347400-00	Transcriptional factor B3 domain containing protein
Cluster_19992,Chr02:1886619-1886708	osa-miR528-5p	Pn02t454700.02	-	4	EXON-mRNA-CDS-GENE-	AT2G02850.1	Os03t0709300-01	Similar to Chemocyanin precursor (Basic blue protein) (Plantacyanin)
Cluster_19992,Chr02:1886619-1886708	osa-miR528-5p	Pn03t368900.01	-	4	EXON-mRNA-CDS-GENE-	AT5G41940.1	Os09t0528800-01	RabGAP/TBC domain containing protein
Cluster_19992,Chr02:1886619-1886708	osa-miR528-5p	Pn04t087100.01	-	4	EXON-mRNA-CDS-GENE-	AT2G29130.1	Os05t0458300-00	Similar to L-ascorbate oxidase
Cluster_19992,Chr02:1886619-1886708	osa-miR528-5p	Pn01t134900.01	-	4	EXON-mRNA-CDS-GENE-	AT5G18590.2	Os12t0538800-01	Kelch-type beta propeller domain containing protein
Cluster_19992,Chr02:1886619-1886708	osa-miR528-5p	Pn03t004100.01	-	4	EXON-5UTR-mRNA-GENE-	AT4G05190.2	Os07t0105700-01	Class-XIV kinesi
Cluster_19992,Chr02:1886619-1886708	osa-miR528-5p	Pn04t385800.01	-	4	EXON-mRNA-CDS-GENE-	AT5G56360.1	Os01t0276800-01	Glucosidase II beta subunit, Potential switch between programmed cell death and autophag
Cluster_19992,Chr02:1886619-1886708	osa-miR528-5p	Pn02t454700.04	-	4	EXON-mRNA-CDS-GENE-	AT2G02850.1	Os03t0709300-01	Similar to Chemocyanin precursor (Basic blue protein) (Plantacyanin)
Cluster_20108,Chr02:2250254-2250384	osa-miR171e-5p	Pn05t399200.01	-	2	EXON-mRNA-CDS-GENE-	AT1G43860.2	Os08t0107500-01	Uncharacterised protein family, Shwachman-Bodian-Diamond syndrome related domain containing protein
Cluster_20108,Chr02:2250254-2250384	osa-miR171e-5p	Pn03t242700.01	+	4	EXON-mRNA-CDS-GENE-	AT4G19710.2	Os09t0294000-01	Similar to Bifunctional aspartokinase/homoserine dehydrogenase 2, chloroplast precursor (AK-HD 2) (AK-HSDH 2) [Includes: Aspartokinase (EC 2.7.2.4); Homoserine dehydrogenase (EC 1.1.1.3)]
Cluster_20108,Chr02:2250254-2250384	osa-miR171e-5p	Pn07t220300.01	+	4	EXON-mRNA-CDS-GENE-	AT5G47860.1	Os04t0405600-01	Protein of unknown function DUF1350 family protein
Cluster_20108,Chr02:2250254-2250384	osa-miR171e-5p	Pn04t438000.02	+	4	EXON-mRNA-CDS-GENE-	AT5G05740.3	Os01t0142100-01	Peptidase M50 family protein
Cluster_20108,Chr02:2250254-2250384	osa-miR171e-5p	Pn10t362500.03	+	4	EXON-5UTR-mRNA-CDS-GENE-	AT1G64110.5	Os05t0584600-02	Similar to ATP binding / nucleoside-triphosphatase/ nucleotide binding
Cluster_20508,Chr02:3781270-3781425	hvu-miR166b	Pn02t476700.01	+	0	EXON-3UTR-mRNA-GENE-	AT1G56290.1	Os03t0740700-01	Protein similar to CwfJ, C-terminal 2 domain containing protein
Cluster_20508,Chr02:3781270-3781425	hvu-miR166b	Pn02t397700.01	-	0	mRNA-GENE-	-	-	-
Cluster_20508,Chr02:3781270-3781425	hvu-miR166b	Pn05t247400.01	+	1.5	mRNA-GENE-	AT4G18470.1	Os02t0312800-02	Homolog of the Arabidopsis SNI1 protein, Negative regulation of E2F transcription facto
Cluster_20508,Chr02:3781270-3781425	hvu-miR166b	Pn01t017400.01	-	2	EXON-mRNA-CDS-GENE-	AT2G37650.2	Os11t0705900-01	GRAS transcription factor domain containing protein
Cluster_20508,Chr02:3781270-3781425	hvu-miR166b	Pn03t328700.01	-	2	GENE-	AT1G21880.2	Os09t0452200-02	-
Cluster_20508,Chr02:3781270-3781425	hvu-miR166b	Pn02t472500.01	+	3	EXON-mRNA-CDS-GENE-	AT5G41980.1	Os08t0106900-00	Similar to retrotransposon protein
Cluster_20508,Chr02:3781270-3781425	hvu-miR166b	Pn07t328900.01	+	3	EXON-mRNA-CDS-GENE-	AT4G23030.1	Os04t0571600-01	Multi antimicrobial extrusion protein MatE family protein
Cluster_20508,Chr02:3781270-3781425	hvu-miR166b	Pn09t268400.01	-	3	EXON-mRNA-CDS-GENE-	AT5G41980.1	Os08t0106900-00	Similar to retrotransposon protein
Cluster_20508,Chr02:3781270-3781425	hvu-miR166b	Pn05t106000.01	-	3	EXON-mRNA-CDS-GENE-	AT1G58340.1	Os02t0676400-00	Multi antimicrobial extrusion protein MatE family protein
Cluster_20508,Chr02:3781270-3781425	hvu-miR166b	Pn04t503300.01	+	4	EXON-mRNA-CDS-GENE-	AT5G57850.2	Os01t0238500-01	Similar to Branched-chain-amino-acid aminotransferase-like protein 3, chloroplast precursor
Cluster_20508,Chr02:3781270-3781425	hvu-miR166b	Pn09t273500.03	-	4	mRNA-GENE-	AT1G66540.2	Os04t0255600-00	Cytochrome P450 domain containing protein
Cluster_20508,Chr02:3781270-3781425	hvu-miR166b	Pn06t036000.01	-	4	EXON-mRNA-CDS-GENE-	-	Os04t0298501-00	Conserved hypothetical protein
Cluster_20508,Chr02:3781270-3781425	hvu-miR166b	Pn05t430200.01	-	4	EXON-mRNA-CDS-GENE-	-	Os04t0298501-00	Conserved hypothetical protein
Cluster_20508,Chr02:3781270-3781425	hvu-miR166b	Pn01t267500.01	-	4	EXON-mRNA-CDS-GENE-	AT5G41980.1	Os08t0106900-00	Similar to retrotransposon protein
Cluster_20508,Chr02:3781270-3781425	hvu-miR166b	Pn04t317800.01	-	4	EXON-mRNA-CDS-GENE-	AT5G41980.1	Os08t0106900-00	Similar to retrotransposon protein
Cluster_22950,Chr02:13169715-13169799	n.h.	Pn01t513400.02	+	0	mRNA-GENE-	AT1G76900.3	Os12t0163400-01	Tubby family protein
Cluster_22950,Chr02:13169715-13169799	n.h.	Pn01t512600.02	+	0	mRNA-GENE-	AT1G76900.3	Os12t0163400-01	Tubby family protein
Cluster_22950,Chr02:13169715-13169799	n.h.	Pn10t007300.01	+	0	mRNA-GENE-	-	Os04t0640300-01	Similar to OSIGBa0138H21-OSIGBa0138E01.10 protein
Cluster_22950,Chr02:13169715-13169799	n.h.	Pn05t425000.02	-	0	mRNA-GENE-	AT1G58230.1	Os06t0678650-01	WD40 repeat-like domain containing protein
Cluster_22950,Chr02:13169715-13169799	n.h.	Pn03t296900.01	+	0.5	mRNA-GENE-	AT2G35330.2	Os09t0371700-01	Zinc finger, RING-type domain containing protein
Cluster_22950,Chr02:13169715-13169799	n.h.	Pn02t465200.01	-	0.5	mRNA-GENE-	AT2G36630.1	Os03t0726500-01	Protein of unknown function DUF81 domain containing protein
Cluster_22950,Chr02:13169715-13169799	n.h.	Pn09t246200.01	-	0.5	mRNA-GENE-	AT5G57690.1	Os02t0787800-01	Diacylglycerol kinase accessory region domain containing protein
Cluster_22950,Chr02:13169715-13169799	n.h.	Pn08t041800.01	-	0.5	mRNA-GENE-	AT3G51640.2	Os12t0112600-01	ATPase, F1/V1/A1 complex, alpha/beta subunit, nucleotide-binding domain containing protein
Cluster_22950,Chr02:13169715-13169799	n.h.	Pn02t466200.01	-	0.5	mRNA-GENE-	AT2G36630.1	Os03t0726500-01	Protein of unknown function DUF81 domain containing protein
Cluster_22950,Chr02:13169715-13169799	n.h.	Pn02t466500.01	-	0.5	mRNA-GENE-	AT2G36630.1	Os03t0726500-01	Protein of unknown function DUF81 domain containing protein
Cluster_22950,Chr02:13169715-13169799	n.h.	Pn07t319900.01	+	1	mRNA-GENE-	AT2G45540.6	Os02t0663300-00	BEACH domain domain containing protein
Cluster_22950,Chr02:13169715-13169799	n.h.	Pn02t466500.01	+	1	mRNA-GENE-	AT2G36630.1	Os03t0726500-01	Protein of unknown function DUF81 domain containing protein
Cluster_22950,Chr02:13169715-13169799	n.h.	Pn01t232900.02	+	1	mRNA-GENE-	AT1G76690.1	Os06t0215600-02	Similar to Oxo-phytodienoic acid reductase
Cluster_22950,Chr02:13169715-13169799	n.h.	Pn06t330000.01	+	1	mRNA-GENE-	AT3G12020.4	Os04t0434600-00	Similar to OSIGBa0102D10.3 protein
Cluster_22950,Chr02:13169715-13169799	n.h.	Pn02t466200.01	+	1	mRNA-GENE-	AT2G36630.1	Os03t0726500-01	Protein of unknown function DUF81 domain containing protein
Cluster_22950,Chr02:13169715-13169799	n.h.	Pn02t465200.01	+	1	mRNA-GENE-	AT2G36630.1	Os03t0726500-01	Protein of unknown function DUF81 domain containing protein
Cluster_22950,Chr02:13169715-13169799	n.h.	Pn03t260900.02	+	1	mRNA-GENE-	AT1G25540.1	Os09t0306700-01	Phytochrome and flowering time 1 protein
Cluster_22950,Chr02:13169715-13169799	n.h.	Pn08t224300.01	+	1	mRNA-GENE-	AT3G12180.1	Os12t0506400-01	Cornichon family protein
Cluster_22950,Chr02:13169715-13169799	n.h.	Pn03t384300.01	+	1	mRNA-GENE-	AT5G27430.1	Os09t0556000-01	Signal peptidase 22 kDa subunit family protein
Cluster_22950,Chr02:13169715-13169799	n.h.	Pn06t308100.01	+	1	mRNA-GENE-	AT1G24130.1	Os06t0238700-00	WD40 repeat domain containing protein
Cluster_22950,Chr02:13169715-13169799	n.h.	Pn04t054700.01	-	1	mRNA-GENE-	AT3G01790.2	Os08t0162033-00	Similar to 50S ribosomal protein L13
Cluster_22950,Chr02:13169715-13169799	n.h.	Pn05t349100.01	-	1	mRNA-GENE-	AT3G13510.1	Os07t0573400-01	Protein of unknown function DUF239, plant domain containing protein
Cluster_22950,Chr02:13169715-13169799	n.h.	Pn04t067600.01	-	1	mRNA-GENE-	AT5G63810.1	Os01t0875500-02	Similar to Beta-galactosidase (EC 3.2.1.23)
Cluster_22950,Chr02:13169715-13169799	n.h.	Pn03t260700.05	-	1	mRNA-GENE-	AT1G25540.1	Os09t0306700-01	Phytochrome and flowering time 1 protein
Cluster_22950,Chr02:13169715-13169799	n.h.	Pn04t448000.01	-	1	GENE-	AT5G46330.2	Os01t0152800-01	-
Cluster_22950,Chr02:13169715-13169799	n.h.	Pn09t343600.02	-	1	mRNA-GENE-	AT5G24740.2	Os08t0116700-01	Conserved hypothetical protein
Cluster_22950,Chr02:13169715-13169799	n.h.	Pn04t464400.02	-	1	mRNA-GENE-	-	-	-
Cluster_22950,Chr02:13169715-13169799	n.h.	Pn02t121700.01	-	1	mRNA-GENE-	-	Os03t0271500-02	Conserved hypothetical protein
Cluster_22950,Chr02:13169715-13169799	n.h.	Pn10t052500.01	-	1	mRNA-GENE-	AT3G06010.1	Os05t0144300-01	DEAD-like helicase, N-terminal domain containing protein
Cluster_22950,Chr02:13169715-13169799	n.h.	Pn02t392500.01	-	1	mRNA-GENE-	AT3G60600.1	Os10t0507600-01	PapD-like domain containing protein
Cluster_22950,Chr02:13169715-13169799	n.h.	Pn08t215800.01	-	1	mRNA-GENE-	AT5G06600.2	Os01t0771400-00	Similar to CM0545.290.nc protein
Cluster_22950,Chr02:13169715-13169799	n.h.	Pn09t087500.01	-	1	mRNA-GENE-	AT1G68100.1	Os08t0467400-01	Zinc/iron permease family protein
Cluster_22950,Chr02:13169715-13169799	n.h.	Pn09t304100.02	-	1	mRNA-GENE-	AT4G19350.1	Os08t0162500-01	Conserved hypothetical protein
Cluster_22950,Chr02:13169715-13169799	n.h.	Pn03t260900.02	-	1	mRNA-GENE-	AT1G25540.1	Os09t0306700-01	Phytochrome and flowering time 1 protein
Cluster_22950,Chr02:13169715-13169799	n.h.	Pn02t272600.01	+	1.5	mRNA-GENE-	AT4G38760.1	Os10t0154600-01	Conserved hypothetical protein
Cluster_22950,Chr02:13169715-13169799	n.h.	Pn06t062000.01	+	1.5	mRNA-GENE-	AT4G17970.1	Os10t0572100-01	Uncharacterised protein family UPF0005 domain containing protein
Cluster_22950,Chr02:13169715-13169799	n.h.	Pn08t047800.03	+	1.5	mRNA-GENE-	AT5G42210.2	Os11t0151500-01	Major facilitator superfamily protein
Cluster_22950,Chr02:13169715-13169799	n.h.	Pn03t028700.01	+	1.5	mRNA-GENE-	AT5G10530.1	Os09t0339000-01	Protein kinase, core domain containing protein
Cluster_22950,Chr02:13169715-13169799	n.h.	Pn08t049700.01	+	1.5	mRNA-GENE-	AT5G57300.4	Os01t0976600-01	Similar to Methlytransferase, UbiE/COQ5 family
Cluster_22950,Chr02:13169715-13169799	n.h.	Pn01t186900.01	+	1.5	mRNA-GENE-	AT3G50710.1	Os04t0440300-01	Cyclin-like F-box domain containing protein
Cluster_22950,Chr02:13169715-13169799	n.h.	Pn09t088700.01	+	1.5	mRNA-GENE-	AT4G17190.2	Os01t0695300-01	Similar to Farnesyl pyrophosphate synthetase (FPP synthetase) (FPS) (Farnesyl diphosphate synthetase) [Includes: Dimethylallyltranstransferase (EC 2.5.1.1); Geranyltranstransferase (EC 2.5.1.10)]
Cluster_22950,Chr02:13169715-13169799	n.h.	Pn02t408400.01	+	1.5	mRNA-GENE-	AT5G55050.1	Os03t0581400-00	Similar to anther-specific proline-rich protein APG
Cluster_22950,Chr02:13169715-13169799	n.h.	Pn03t260700.05	+	1.5	mRNA-GENE-	AT1G25540.1	Os09t0306700-01	Phytochrome and flowering time 1 protein
Cluster_22950,Chr02:13169715-13169799	n.h.	Pn05t369600.03	-	1.5	mRNA-GENE-	AT2G31010.2	Os02t0241600-01	Protein kinase, core domain containing protein
Cluster_22950,Chr02:13169715-13169799	n.h.	Pn04t058900.02	+	2	mRNA-GENE-	AT2G37520.1	Os03t0278700-01	Hypothetical conserved gene
Cluster_22950,Chr02:13169715-13169799	n.h.	Pn09t041000.01	+	2	EXON-3UTR-mRNA-GENE-	AT5G43490.1	Os08t0525900-01	Similar to predicted protein
Cluster_22950,Chr02:13169715-13169799	n.h.	Pn09t304100.02	+	2	mRNA-GENE-	AT4G19350.1	Os08t0162500-01	Conserved hypothetical protein
Cluster_22950,Chr02:13169715-13169799	n.h.	Pn01t153700.01	+	2	mRNA-GENE-	AT1G11340.1	Os11t0681400-00	Similar to protein kinase
Cluster_22950,Chr02:13169715-13169799	n.h.	Pn09t294000.03	+	2	mRNA-GENE-	AT3G07040.1	Os08t0174800-01	Similar to Benzothiadiazole-induced somatic embryogenesis receptor kinase 1
Cluster_22950,Chr02:13169715-13169799	n.h.	Pn02t484900.02	+	2	mRNA-GENE-	AT1G69220.1	Os03t0755000-01	Similar to Serine/threonine kinase (Fragment)
Cluster_22950,Chr02:13169715-13169799	n.h.	Pn07t359100.01	+	2	EXON-3UTR-mRNA-GENE-	AT1G56080.1	Os04t0616000-01	Similar to H0525G02.7 protein
Cluster_22950,Chr02:13169715-13169799	n.h.	Pn09t026600.01	+	2	mRNA-GENE-	AT3G07040.1	Os08t0539400-01	Similar to Resistance protein T10rga2-1A
Cluster_22950,Chr02:13169715-13169799	n.h.	Pn02t419300.01	+	2	mRNA-GENE-	AT4G37640.1	Os03t0616400-01	Similar to Plasma membrane Ca2+-ATPase
Cluster_22950,Chr02:13169715-13169799	n.h.	Pn04t082600.01	+	2	mRNA-GENE-	AT5G05830.1	Os01t0850200-00	Zinc finger, RING/FYVE/PHD-type domain containing protein
Cluster_22950,Chr02:13169715-13169799	n.h.	Pn05t028100.01	+	2	mRNA-GENE-	-	Os02t0136400-00	Conserved hypothetical protein
Cluster_22950,Chr02:13169715-13169799	n.h.	Pn02t241700.01	+	2	mRNA-GENE-	AT4G19040.1	Os02t0102800-01	Pleckstrin homology-type domain containing protein
Cluster_22950,Chr02:13169715-13169799	n.h.	Pn02t272600.01	+	2	mRNA-GENE-	AT4G38760.1	Os10t0154600-01	Conserved hypothetical protein
Cluster_22950,Chr02:13169715-13169799	n.h.	Pn02t121700.01	+	2	mRNA-GENE-	-	Os03t0271500-02	Conserved hypothetical protein
Cluster_22950,Chr02:13169715-13169799	n.h.	Pn09t252700.01	+	2	mRNA-GENE-	AT4G25840.1	Os08t0243600-01	Haloacid dehalogenase-like hydrolase domain containing protein
Cluster_22950,Chr02:13169715-13169799	n.h.	Pn05t406700.02	+	2	EXON-3UTR-mRNA-GENE-	AT5G58170.1	Os02t0187400-01	PLC-like phosphodiesterase, TIM beta/alpha-barrel domain domain containing protein
Cluster_22950,Chr02:13169715-13169799	n.h.	Pn09t087500.01	+	2	mRNA-GENE-	AT1G68100.1	Os08t0467400-01	Zinc/iron permease family protein
Cluster_22950,Chr02:13169715-13169799	n.h.	Pn10t334600.04	-	2	mRNA-GENE-	AT1G54560.2	Os03t0686300-00	Similar to unconventional myosin heavy chain
Cluster_22950,Chr02:13169715-13169799	n.h.	Pn05t435700.02	-	2	mRNA-GENE-	AT1G33410.1	Os02t0142500-00	Similar to SAR1 (SUPPRESSOR OF AUXIN RESISTANCE1)
Cluster_22950,Chr02:13169715-13169799	n.h.	Pn10t222900.03	-	2	mRNA-GENE-	AT3G20550.1	Os05t0545600-00	Forkhead-associated (FHA) domain domain containing protein
Cluster_22950,Chr02:13169715-13169799	n.h.	Pn09t012500.01	-	2	mRNA-GENE-	AT5G57880.1	Os08t0555800-00	Conserved hypothetical protein
Cluster_22950,Chr02:13169715-13169799	n.h.	Pn03t259400.01	-	2	mRNA-GENE-	AT4G18160.1	Os09t0299400-00	Similar to TPK1
Cluster_22950,Chr02:13169715-13169799	n.h.	Pn04t124000.01	-	2	mRNA-GENE-	AT1G04300.1	Os01t0775300-01	MATH domain containing protein
Cluster_22950,Chr02:13169715-13169799	n.h.	Pn02t256900.01	-	2	mRNA-GENE-	AT4G12230.1	Os10t0169800-01	Alpha/beta hydrolase fold-1 domain containing protein
Cluster_22950,Chr02:13169715-13169799	n.h.	Pn02t241700.01	-	2	mRNA-GENE-	AT4G19040.1	Os02t0102800-01	Pleckstrin homology-type domain containing protein
Cluster_22950,Chr02:13169715-13169799	n.h.	Pn04t403100.01	-	2	mRNA-GENE-	AT5G26751.1	Os01t0252100-02	Similar to Glycogen synthase kinase-3 homolog MsK-3 (EC 2.7.1.-)
Cluster_22950,Chr02:13169715-13169799	n.h.	Pn07t397200.01	-	2	mRNA-GENE-	AT2G21100.2	Os04t0666800-01	Similar to H1005F08.21 protein
Cluster_22950,Chr02:13169715-13169799	n.h.	Pn04t126500.01	-	2	mRNA-GENE-	AT5G41070.1	Os01t0772000-01	Similar to Double-stranded RNA-binding protein 1
Cluster_22950,Chr02:13169715-13169799	n.h.	Pn08t103600.01	-	2	mRNA-GENE-	AT1G79620.1	Os07t0227300-00	Protein kinase, catalytic domain domain containing protein
Cluster_22950,Chr02:13169715-13169799	n.h.	Pn06t026000.01	-	2	mRNA-GENE-	AT2G07050.1	Os11t0285000-01	Similar to Beta-amyrin synthase
Cluster_22950,Chr02:13169715-13169799	n.h.	Pn02t127700.01	-	2	EXON-3UTR-mRNA-GENE-	AT1G07710.2	Os03t0281100-00	Ankyrin repeat containing protein
Cluster_22950,Chr02:13169715-13169799	n.h.	Pn03t081100.01	-	2	mRNA-GENE-	AT3G11964.2	Os07t0203300-01	Nucleic acid-binding, OB-fold domain containing protein
Cluster_22950,Chr02:13169715-13169799	n.h.	Pn07t296100.01	-	2	mRNA-GENE-	AT5G18480.1	Os02t0624400-01	Glycosyl transferase, family 8 protein
Cluster_22950,Chr02:13169715-13169799	n.h.	Pn08t049700.01	-	2	mRNA-GENE-	AT5G57300.4	Os01t0976600-01	Similar to Methlytransferase, UbiE/COQ5 family
Cluster_22950,Chr02:13169715-13169799	n.h.	Pn05t096600.01	-	2	mRNA-GENE-	AT1G32340.1	Os02t0694700-01	Zinc finger, RING-type domain containing protein
Cluster_22950,Chr02:13169715-13169799	n.h.	Pn02t465800.01	-	2	mRNA-GENE-	AT2G36630.1	Os03t0726500-01	Protein of unknown function DUF81 domain containing protein
Cluster_22950,Chr02:13169715-13169799	n.h.	Pn02t256900.01	+	2.5	mRNA-GENE-	AT4G12230.1	Os10t0169800-01	Alpha/beta hydrolase fold-1 domain containing protein
Cluster_22950,Chr02:13169715-13169799	n.h.	Pn03t045500.03	+	2.5	mRNA-GENE-	-	-	-
Cluster_22950,Chr02:13169715-13169799	n.h.	Pn05t425000.02	+	2.5	mRNA-GENE-	AT1G58230.1	Os06t0678650-01	WD40 repeat-like domain containing protein
Cluster_22950,Chr02:13169715-13169799	n.h.	Pn05t035100.01	+	2.5	mRNA-GENE-	AT3G14067.1	Os02t0779200-02	Similar to Subtilisin-like protease (Fragment)
Cluster_22950,Chr02:13169715-13169799	n.h.	Pn05t045400.01	+	2.5	mRNA-GENE-	AT3G24255.5	Os03t0643433-00	Similar to J013022N21, full insert sequence
Cluster_22950,Chr02:13169715-13169799	n.h.	Pn09t294000.03	+	2.5	mRNA-GENE-	AT3G07040.1	Os08t0174800-01	Similar to Benzothiadiazole-induced somatic embryogenesis receptor kinase 1
Cluster_22950,Chr02:13169715-13169799	n.h.	Pn09t246500.01	+	2.5	mRNA-GENE-	-	-	-
Cluster_22950,Chr02:13169715-13169799	n.h.	Pn03t029100.01	+	2.5	mRNA-GENE-	AT5G10530.1	Os09t0339000-01	Protein kinase, core domain containing protein
Cluster_22950,Chr02:13169715-13169799	n.h.	Pn08t226600.01	-	2.5	mRNA-GENE-	AT4G37680.5	Os12t0511200-01	Hly-III related domain containing protein
Cluster_22950,Chr02:13169715-13169799	n.h.	Pn05t123100.01	-	2.5	mRNA-GENE-	AT4G36250.1	Os02t0646500-01	Aldehyde dehydrogenase domain containing protein
Cluster_22950,Chr02:13169715-13169799	n.h.	Pn07t372000.05	-	2.5	mRNA-GENE-	AT1G61720.1	Os04t0631000-00	Similar to H0105C05.4 protein
Cluster_22950,Chr02:13169715-13169799	n.h.	Pn07t227000.01	-	2.5	mRNA-GENE-	AT1G08440.1	Os04t0417000-01	Similar to Aluminum-activated malate transporter
Cluster_22950,Chr02:13169715-13169799	n.h.	Pn05t460300.01	-	2.5	mRNA-GENE-	AT1G21270.1	Os02t0111600-01	Serine/threonine protein kinase-related domain containing protein
Cluster_22950,Chr02:13169715-13169799	n.h.	Pn08t047800.03	-	2.5	mRNA-GENE-	AT5G42210.2	Os11t0151500-01	Major facilitator superfamily protein
Cluster_22950,Chr02:13169715-13169799	n.h.	Pn03t126100.01	-	2.5	mRNA-GENE-	AT5G60340.1	Os07t0412400-01	Similar to Adenylate kinase isoenzyme 6 (EC 2.7.4.3) (ATP-AMP transphosphorylase 6)
Cluster_22950,Chr02:13169715-13169799	n.h.	Pn04t346100.01	-	2.5	mRNA-GENE-	AT1G54570.1	Os01t0362100-01	Esterase/lipase/thioesterase domain containing protein
Cluster_22950,Chr02:13169715-13169799	n.h.	Pn09t241000.04	-	2.5	mRNA-GENE-	AT4G19710.2	Os08t0342400-02	Similar to aspartate kinase-homoserine dehydrogenase
Cluster_22950,Chr02:13169715-13169799	n.h.	Pn02t408400.01	-	2.5	mRNA-GENE-	AT5G55050.1	Os03t0581400-00	Similar to anther-specific proline-rich protein APG
Cluster_22950,Chr02:13169715-13169799	n.h.	Pn07t372000.05	-	2.5	mRNA-GENE-	AT1G61720.1	Os04t0631000-00	Similar to H0105C05.4 protein
Cluster_22950,Chr02:13169715-13169799	n.h.	Pn04t260400.01	+	3	mRNA-GENE-	AT4G23160.3	Os01t0506200-01	Tetratricopeptide-like helical domain containing protein
Cluster_22950,Chr02:13169715-13169799	n.h.	Pn04t227900.01	+	3	mRNA-GENE-	AT2G25730.3	Os01t0593000-00	Similar to predicted protein
Cluster_22950,Chr02:13169715-13169799	n.h.	Pn10t288200.02	+	3	mRNA-GENE-	AT5G04560.3	Os01t0218032-01	Putative DNA demethylase, Endosperm developmen
Cluster_22950,Chr02:13169715-13169799	n.h.	Pn01t197300.01	+	3	mRNA-GENE-	-	Os11t0594600-00	Similar to F-box domain containing protein
Cluster_22950,Chr02:13169715-13169799	n.h.	Pn05t096600.01	+	3	mRNA-GENE-	AT1G32340.1	Os02t0694700-01	Zinc finger, RING-type domain containing protein
Cluster_22950,Chr02:13169715-13169799	n.h.	Pn07t151500.01	+	3	mRNA-GENE-	-	-	-
Cluster_22950,Chr02:13169715-13169799	n.h.	Pn10t316500.01	+	3	mRNA-GENE-	AT4G19645.5	Os05t0511000-01	TRAM, LAG1 and CLN8 homology domain containing protein
Cluster_22950,Chr02:13169715-13169799	n.h.	Pn01t495600.01	+	3	mRNA-GENE-	AT3G47570.1	Os11t0208900-01	Leucine rich repeat containing protein kinase
Cluster_22950,Chr02:13169715-13169799	n.h.	Pn04t068100.01	+	3	mRNA-GENE-	AT1G34260.4	Os12t0236700-01	Chaperonin Cpn60/TCP-1 family protein
Cluster_22950,Chr02:13169715-13169799	n.h.	Pn09t036200.01	+	3	mRNA-GENE-	AT1G27950.1	Os08t0532800-03	Plant lipid transfer protein/seed storage/trypsin-alpha amylase inhibitor domain containing protein
Cluster_22950,Chr02:13169715-13169799	n.h.	Pn04t125800.01	+	3	mRNA-GENE-	AT3G03940.1	Os01t0772600-01	Similar to Casein kinase-like protein
Cluster_22950,Chr02:13169715-13169799	n.h.	Pn04t061800.04	+	3	mRNA-GENE-	-	Os01t0884500-01	Plus-3 domain containing protein
Cluster_22950,Chr02:13169715-13169799	n.h.	Pn04t112200.01	+	3	EXON-3UTR-mRNA-GENE-	AT5G03990.1	Os01t0801200-01	Conserved hypothetical protein
Cluster_22950,Chr02:13169715-13169799	n.h.	Pn04t246500.01	+	3	mRNA-GENE-	AT1G51710.1	Os01t0550100-02	Similar to Ubiquitin-specific protease 6
Cluster_22950,Chr02:13169715-13169799	n.h.	Pn02t061600.01	+	3	mRNA-GENE-	AT4G34310.1	Os03t0185500-01	Similar to binding protein
Cluster_22950,Chr02:13169715-13169799	n.h.	Pn04t174400.01	+	3	mRNA-GENE-	-	-	-
Cluster_22950,Chr02:13169715-13169799	n.h.	Pn02t352400.01	+	3	mRNA-GENE-	AT5G13020.1	Os10t0436850-00	EMSY N-terminal domain containing protein
Cluster_22950,Chr02:13169715-13169799	n.h.	Pn05t439600.01	+	3	mRNA-GENE-	AT1G34160.2	Os12t0270200-01	Pentatricopeptide repeat-DYW protein, RNA editing in mitochondri
Cluster_22950,Chr02:13169715-13169799	n.h.	Pn09t029100.01	+	3	mRNA-GENE-	AT1G65430.1	Os08t0540300-01	Zinc finger, C6HC-type domain containing protein
Cluster_22950,Chr02:13169715-13169799	n.h.	Pn09t025500.01	+	3	mRNA-GENE-	AT1G65430.1	Os08t0540300-01	Zinc finger, C6HC-type domain containing protein
Cluster_22950,Chr02:13169715-13169799	n.h.	Pn02t465800.01	+	3	mRNA-GENE-	AT2G36630.1	Os03t0726500-01	Protein of unknown function DUF81 domain containing protein
Cluster_22950,Chr02:13169715-13169799	n.h.	Pn10t082100.01	-	3	EXON-3UTR-mRNA-GENE-	AT3G17205.2	Os05t0159000-01	HECT domain containing protein
Cluster_22950,Chr02:13169715-13169799	n.h.	Pn09t350200.01	-	3	mRNA-GENE-	AT1G31480.1	Os08t0110700-01	Phospholipase-like protein homologous to phosphatidic acid-preferring phospholipaseA1, Glycerolipid metabolism, Amyloplast developmen
Cluster_22950,Chr02:13169715-13169799	n.h.	Pn07t003300.01	-	3	mRNA-GENE-	AT3G06190.1	Os11t0622600-00	TRAF-type domain containing protein
Cluster_22950,Chr02:13169715-13169799	n.h.	Pn07t359100.01	-	3	EXON-3UTR-mRNA-GENE-	AT1G56080.1	Os04t0616000-01	Similar to H0525G02.7 protein
Cluster_22950,Chr02:13169715-13169799	n.h.	Pn03t039800.02	-	3	mRNA-GENE-	AT2G34680.2	Os07t0148800-01	Conserved hypothetical protein
Cluster_22950,Chr02:13169715-13169799	n.h.	Pn02t514900.02	-	3	mRNA-GENE-	AT1G50170.1	Os02t0296800-01	Cobalamin (vitamin B12) biosynthesis CbiX domain containing protein
Cluster_22950,Chr02:13169715-13169799	n.h.	Pn02t272600.01	-	3	mRNA-GENE-	AT4G38760.1	Os10t0154600-01	Conserved hypothetical protein
Cluster_22950,Chr02:13169715-13169799	n.h.	Pn10t158100.01	-	3	mRNA-GENE-	AT4G24280.1	Os12t0244100-01	Similar to Heat shock 70 protein
Cluster_22950,Chr02:13169715-13169799	n.h.	Pn03t288900.01	-	3	mRNA-GENE-	AT4G29990.1	Os09t0356000-00	Similar to OsD305
Cluster_22950,Chr02:13169715-13169799	n.h.	Pn04t138800.02	-	3	mRNA-GENE-	AT2G31060.1	Os01t0752700-01	Similar to GTP-binding protein
Cluster_22950,Chr02:13169715-13169799	n.h.	Pn02t151700.01	-	3	mRNA-GENE-	AT5G56350.1	Os01t0276700-02	Similar to Pyruvate kinase, cytosolic isozyme (EC 2.7.1.40) (PK)
Cluster_22950,Chr02:13169715-13169799	n.h.	Pn09t130300.01	-	3	mRNA-GENE-	AT2G36490.1	Os01t0218032-01	Putative DNA demethylase, Endosperm developmen
Cluster_22950,Chr02:13169715-13169799	n.h.	Pn03t400300.01	-	3	mRNA-GENE-	AT3G19420.1	Os12t0407500-01	Tensin phosphatase, C2 domain domain containing protein
Cluster_22950,Chr02:13169715-13169799	n.h.	Pn05t176800.09	-	3	EXON-3UTR-mRNA-GENE-	-	-	-
Cluster_22950,Chr02:13169715-13169799	n.h.	Pn03t379100.01	-	3	mRNA-GENE-	AT1G29500.1	Os09t0546100-01	Small auxin-up RNA (SAUR), Auxin-responsive SAUR gene family member, Auxin synthesis and transport, Plant growt
Cluster_22950,Chr02:13169715-13169799	n.h.	Pn03t069800.01	-	3	mRNA-GENE-	-	Os07t0535200-01	Cyclin-like F-box domain containing protein
Cluster_22950,Chr02:13169715-13169799	n.h.	Pn04t389000.01	-	3	mRNA-GENE-	AT5G19180.1	Os01t0271500-01	Similar to RUB-activating enzyme (Ubiquitin activating enzyme E1-like protein)
Cluster_22950,Chr02:13169715-13169799	n.h.	Pn06t330000.01	-	3	mRNA-GENE-	AT3G12020.4	Os04t0434600-00	Similar to OSIGBa0102D10.3 protein
Cluster_22950,Chr02:13169715-13169799	n.h.	Pn04t068100.01	-	3	mRNA-GENE-	AT1G34260.4	Os12t0236700-01	Chaperonin Cpn60/TCP-1 family protein
Cluster_22950,Chr02:13169715-13169799	n.h.	Pn05t364900.01	-	3	EXON-3UTR-mRNA-GENE-	AT5G38510.3	Os02t0326700-01	Peptidase S54, rhomboid domain containing protein
Cluster_22950,Chr02:13169715-13169799	n.h.	Pn02t514900.02	-	3	mRNA-GENE-	AT1G50170.1	Os02t0296800-01	Cobalamin (vitamin B12) biosynthesis CbiX domain containing protein
Cluster_22950,Chr02:13169715-13169799	n.h.	Pn09t266700.01	+	3.5	mRNA-GENE-	AT4G19090.1	Os05t0508500-01	Protein of unknown function DUF594 domain containing protein
Cluster_22950,Chr02:13169715-13169799	n.h.	Pn08t226600.01	+	3.5	mRNA-GENE-	AT4G37680.5	Os12t0511200-01	Hly-III related domain containing protein
Cluster_22950,Chr02:13169715-13169799	n.h.	Pn06t409200.01	+	3.5	mRNA-GENE-	AT5G18980.1	Os12t0549800-00	Armadillo-type fold domain containing protein
Cluster_22950,Chr02:13169715-13169799	n.h.	Pn02t410100.02	+	3.5	mRNA-GENE-	AT3G03300.4	Os03t0583900-01	DEAD-like helicase, N-terminal domain containing protein
Cluster_22950,Chr02:13169715-13169799	n.h.	Pn03t400300.01	+	3.5	mRNA-GENE-	AT3G19420.1	Os12t0407500-01	Tensin phosphatase, C2 domain domain containing protein
Cluster_22950,Chr02:13169715-13169799	n.h.	Pn04t374700.01	+	3.5	mRNA-GENE-	AT5G66930.2	Os12t0428200-00	Autophagy-related protein 1010 domain containing protein
Cluster_22950,Chr02:13169715-13169799	n.h.	Pn07t302800.03	+	3.5	EXON-3UTR-mRNA-GENE-	AT1G73390.7	Os04t0527400-01	BRO1 domain containing protein
Cluster_22950,Chr02:13169715-13169799	n.h.	Pn04t446800.01	-	3.5	mRNA-GENE-	AT3G09110.1	Os01t0153500-00	Protein of unknown function DUF674 domain containing protein
Cluster_22950,Chr02:13169715-13169799	n.h.	Pn06t328900.01	-	3.5	mRNA-GENE-	AT4G08350.1	Os06t0208300-01	KOW domain containing protein
Cluster_22950,Chr02:13169715-13169799	n.h.	Pn07t386600.01	-	3.5	mRNA-GENE-	AT3G07910.1	-	-
Cluster_22950,Chr02:13169715-13169799	n.h.	Pn10t004000.01	-	3.5	mRNA-GENE-	AT1G48410.1	Os04t0566500-03	Similar to Isoform 2 of Protein argonaute 1B
Cluster_22950,Chr02:13169715-13169799	n.h.	Pn09t088700.01	-	3.5	mRNA-GENE-	AT4G17190.2	Os01t0695300-01	Similar to Farnesyl pyrophosphate synthetase (FPP synthetase) (FPS) (Farnesyl diphosphate synthetase) [Includes: Dimethylallyltranstransferase (EC 2.5.1.1); Geranyltranstransferase (EC 2.5.1.10)]
Cluster_22950,Chr02:13169715-13169799	n.h.	Pn04t436300.01	-	3.5	mRNA-GENE-	AT1G66910.2	Os01t0138300-02	Conserved hypothetical protein
Cluster_22950,Chr02:13169715-13169799	n.h.	Pn09t290800.01	-	3.5	mRNA-GENE-	AT3G45750.1	Os08t0559900-01	PAP/25A core domain containing protein
Cluster_22950,Chr02:13169715-13169799	n.h.	Pn03t318100.01	-	3.5	mRNA-GENE-	AT2G29120.1	Os09t0431200-01	GPCR, family 3, metabotropic glutamate receptor-like protein
Cluster_22950,Chr02:13169715-13169799	n.h.	Pn04t449200.03	-	3.5	mRNA-GENE-	AT3G09110.1	Os01t0153500-00	Protein of unknown function DUF674 domain containing protein
Cluster_22950,Chr02:13169715-13169799	n.h.	Pn10t127300.01	-	3.5	mRNA-GENE-	AT5G11500.1	Os01t0750500-01	Protein of unknown function DUF814 domain containing protein
Cluster_22950,Chr02:13169715-13169799	n.h.	Pn04t402900.01	-	3.5	mRNA-GENE-	AT4G01950.1	Os05t0280500-01	Phospholipid/glycerol acyltransferase domain containing protein
Cluster_22950,Chr02:13169715-13169799	n.h.	Pn02t370200.02	-	3.5	mRNA-GENE-	AT4G28570.2	Os10t0475100-00	Similar to oxidoreductase
Cluster_22950,Chr02:13169715-13169799	n.h.	Pn01t033900.01	-	3.5	mRNA-GENE-	AT1G20030.1	Os11t0703000-01	Thaumatin, pathogenesis-related family protein
Cluster_22950,Chr02:13169715-13169799	n.h.	Pn01t486500.01	+	4	mRNA-GENE-	-	Os07t0517700-00	F-box domain, Skp2-like domain containing protein
Cluster_22950,Chr02:13169715-13169799	n.h.	Pn06t109200.01	+	4	mRNA-GENE-	AT4G23190.4	Os11t0212300-00	Similar to Protein kinase domain containing protein, expressed
Cluster_22950,Chr02:13169715-13169799	n.h.	Pn10t081000.01	+	4	mRNA-GENE-	AT3G06670.1	Os01t0337600-02	Similar to predicted protein
Cluster_22950,Chr02:13169715-13169799	n.h.	Pn06t300100.02	+	4	mRNA-GENE-	AT3G46630.1	Os08t0308700-00	Similar to DCL protein
Cluster_22950,Chr02:13169715-13169799	n.h.	Pn07t411800.01	+	4	mRNA-GENE-	AT5G04810.1	Os04t0684500-01	Pentatricopeptide repeat protein, Chloroplast development under cold stres
Cluster_22950,Chr02:13169715-13169799	n.h.	Pn02t470100.01	+	4	mRNA-GENE-	AT4G34910.1	Os03t0728800-01	Similar to RNA helicase (Fragment)
Cluster_22950,Chr02:13169715-13169799	n.h.	Pn02t162500.01	+	4	mRNA-GENE-	AT1G02890.1	Os03t0344700-01	Similar to AAA-type ATPase family protein
Cluster_22950,Chr02:13169715-13169799	n.h.	Pn04t377300.01	+	4	mRNA-GENE-	AT1G09470.1	Os05t0135900-01	Spectrin repeat containing protein
Cluster_22950,Chr02:13169715-13169799	n.h.	Pn02t424300.01	+	4	mRNA-GENE-	AT4G20380.7	Os03t0639600-01	Similar to Zinc-finger protein Lsd1
Cluster_22950,Chr02:13169715-13169799	n.h.	Pn06t074700.03	+	4	mRNA-GENE-	-	-	-
Cluster_22950,Chr02:13169715-13169799	n.h.	Pn06t280200.01	+	4	EXON-3UTR-mRNA-GENE-	AT3G04380.2	Os02t0621100-01	Similar to Su(VAR)3-9-related protein 4
Cluster_22950,Chr02:13169715-13169799	n.h.	Pn04t130300.01	+	4	mRNA-GENE-	AT3G49800.1	Os01t0766600-01	BSD domain containing protein
Cluster_22950,Chr02:13169715-13169799	n.h.	Pn05t410500.01	+	4	mRNA-GENE-	AT2G25180.1	Os02t0182100-01	B-type response regulator, Cytokinin signalin
Cluster_22950,Chr02:13169715-13169799	n.h.	Pn06t280900.02	+	4	EXON-3UTR-mRNA-GENE-	AT2G01720.1	Os04t0693000-01	Similar to Ribophorin I (Fragment)
Cluster_22950,Chr02:13169715-13169799	n.h.	Pn10t222900.03	+	4	mRNA-GENE-	AT3G20550.1	Os05t0545600-00	Forkhead-associated (FHA) domain domain containing protein
Cluster_22950,Chr02:13169715-13169799	n.h.	Pn05t033600.01	+	4	mRNA-GENE-	AT2G34357.1	Os02t0782100-01	Uncharacterised domain NUC173 domain containing protein
Cluster_22950,Chr02:13169715-13169799	n.h.	Pn02t482400.01	-	4	mRNA-GENE-	AT5G20930.1	Os03t0749800-02	Similar to Tousled-like protein kinase
Cluster_22950,Chr02:13169715-13169799	n.h.	Pn03t243100.02	-	4	mRNA-GENE-	AT1G76570.1	Os09t0296800-01	Chlorophyll A-B binding protein family protein
Cluster_22950,Chr02:13169715-13169799	n.h.	Pn02t410800.01	-	4	mRNA-GENE-	AT3G62010.1	Os03t0586700-01	Conserved hypothetical protein
Cluster_22950,Chr02:13169715-13169799	n.h.	Pn05t035100.01	-	4	mRNA-GENE-	AT3G14067.1	Os02t0779200-02	Similar to Subtilisin-like protease (Fragment)
Cluster_22950,Chr02:13169715-13169799	n.h.	Pn06t074700.03	-	4	mRNA-GENE-	-	-	-
Cluster_22950,Chr02:13169715-13169799	n.h.	Pn04t388100.01	-	4	mRNA-GENE-	AT1G48910.1	Os01t0273800-01	FAD-dependent pyridine nucleotide-disulphide oxidoreductase domain containing protein
Cluster_22950,Chr02:13169715-13169799	n.h.	Pn07t068900.01	-	4	EXON-3UTR-mRNA-GENE-	AT3G08980.4	Os04t0165600-01	Peptidase S26A, signal peptidase I family protein
Cluster_22950,Chr02:13169715-13169799	n.h.	Pn07t069600.01	-	4	EXON-3UTR-mRNA-GENE-	AT3G08980.4	Os04t0165600-01	Peptidase S26A, signal peptidase I family protein
Cluster_22950,Chr02:13169715-13169799	n.h.	Pn09t149500.01	-	4	mRNA-GENE-	AT1G28960.5	Os08t0375900-02	Similar to Peroxisomal coenzyme A diphosphatase NUDT7
Cluster_22950,Chr02:13169715-13169799	n.h.	Pn05t066900.01	-	4	mRNA-GENE-	AT3G17810.1	Os02t0736400-01	Aldolase-type TIM barrel domain containing protein
Cluster_22950,Chr02:13169715-13169799	n.h.	Pn07t181900.01	-	4	mRNA-GENE-	-	-	-
Cluster_22950,Chr02:13169715-13169799	n.h.	Pn08t061800.01	-	4	EXON-3UTR-mRNA-GENE-	-	Os01t0963600-01	ABA/WDS induced protein family protein
Cluster_22950,Chr02:13169715-13169799	n.h.	Pn06t383700.03	-	4	mRNA-GENE-	AT1G21240.1	Os02t0111600-01	Serine/threonine protein kinase-related domain containing protein
Cluster_22950,Chr02:13169715-13169799	n.h.	Pn01t155700.01	-	4	mRNA-GENE-	AT3G07040.1	Os11t0657900-00	Similar to NB-ARC domain containing protein
Cluster_22950,Chr02:13169715-13169799	n.h.	Pn03t360000.01	-	4	mRNA-GENE-	AT1G65480.2	Os11t0293800-00	Similar to ZCN17
Cluster_22950,Chr02:13169715-13169799	n.h.	Pn06t347700.01	-	4	EXON-mRNA-CDS-GENE-	AT2G25170.2	Os06t0183800-01	Similar to Chromatin-remodeling factor CHD3
Cluster_22950,Chr02:13169715-13169799	n.h.	Pn02t116000.01	-	4	mRNA-GENE-	AT4G08230.1	Os03t0263700-01	Similar to glycine-rich protein
Cluster_22950,Chr02:13169715-13169799	n.h.	Pn02t453000.01	-	4	mRNA-GENE-	AT4G08180.4	Os12t0285600-01	Pleckstrin homology-type domain containing protein
Cluster_22950,Chr02:13169715-13169799	n.h.	Pn01t182300.01	-	4	EXON-mRNA-CDS-GENE-	AT5G10290.2	Os11t0607200-01	Protein kinase, core domain containing protein
Cluster_22950,Chr02:13169715-13169799	n.h.	Pn01t170200.01	-	4	mRNA-GENE-	AT3G07040.1	Os08t0246300-01	NB-ARC domain containing protein
Cluster_22950,Chr02:13169715-13169799	n.h.	Pn02t272600.01	-	4	mRNA-GENE-	AT4G38760.1	Os10t0154600-01	Conserved hypothetical protein
Cluster_22950,Chr02:13169715-13169799	n.h.	Pn01t479500.01	-	4	EXON-3UTR-mRNA-GENE-	AT5G13410.1	Os07t0133700-01	Similar to FK506 binding protein
Cluster_22950,Chr02:13169715-13169799	n.h.	Pn01t226500.01	-	4	mRNA-GENE-	AT3G60300.1	Os11t0565400-01	Similar to RING finger family protein
Cluster_22950,Chr02:13169715-13169799	n.h.	Pn01t229100.01	-	4	mRNA-GENE-	AT3G60300.1	Os11t0565400-01	Similar to RING finger family protein
Cluster_22950,Chr02:13169715-13169799	n.h.	Pn01t182800.01	-	4	EXON-mRNA-CDS-GENE-	AT5G10290.2	Os11t0607200-01	Protein kinase, core domain containing protein
Cluster_29724,Chr02:36587447-36587702	n.h.	Pn04t076700.01	-	2.5	EXON-mRNA-CDS-GENE-	AT2G27590.1	Os01t0858700-01	Conserved hypothetical protein
Cluster_29724,Chr02:36587447-36587702	n.h.	Pn04t362900.01	+	3	EXON-mRNA-CDS-GENE-	AT4G01800.3	Os01t0321300-00	Similar to Protein translocase subunit secA
Cluster_29724,Chr02:36587447-36587702	n.h.	Pn09t039000.01	-	3	EXON-mRNA-CDS-GENE-	-	Os08t0529300-00	Hypothetical conserved gene
Cluster_29724,Chr02:36587447-36587702	n.h.	Pn07t382300.01	+	3.5	EXON-mRNA-CDS-GENE-	AT2G12400.1	Os04t0644000-01	Similar to H0306F03.12 protein
Cluster_29724,Chr02:36587447-36587702	n.h.	Pn02t327200.01	-	3.5	EXON-mRNA-CDS-GENE-	AT1G28600.1	Os10t0393800-01	Lipase, GDSL domain containing protein
Cluster_29724,Chr02:36587447-36587702	n.h.	Pn02t328300.01	-	3.5	EXON-mRNA-CDS-GENE-	AT2G27360.1	Os10t0393800-01	Lipase, GDSL domain containing protein
Cluster_29724,Chr02:36587447-36587702	n.h.	Pn04t391200.01	-	3.5	EXON-mRNA-CDS-GENE-	AT3G45940.1	Os01t0268600-01	Glycoside hydrolase, family 31 protein
Cluster_29724,Chr02:36587447-36587702	n.h.	Pn06t139000.01	-	3.5	EXON-mRNA-CDS-GENE-	-	Os06t0538400-01	Conserved hypothetical protein
Cluster_29724,Chr02:36587447-36587702	n.h.	Pn10t346000.01	+	4	mRNA-GENE-	AT1G28380.1	Os05t0557400-01	Membrane attack complex component/perforin/complement C9 family protein
Cluster_29724,Chr02:36587447-36587702	n.h.	Pn01t550600.01	+	4	EXON-mRNA-CDS-GENE-	AT5G24910.2	Os12t0119000-01	Cytochrome P450 family protein
Cluster_29724,Chr02:36587447-36587702	n.h.	Pn04t183400.01	+	4	EXON-mRNA-CDS-GENE-	AT2G33880.1	Os01t0667400-02	Similar to WUSCHEL-related homeobox 7
Cluster_29724,Chr02:36587447-36587702	n.h.	Pn07t312200.01	+	4	EXON-mRNA-CDS-GENE-	AT3G10600.1	Os04t0543600-01	Amino acid/polyamine transporter I family protein
Cluster_29724,Chr02:36587447-36587702	n.h.	Pn04t271000.01	+	4	EXON-mRNA-CDS-GENE-	-	-	-
Cluster_29724,Chr02:36587447-36587702	n.h.	Pn02t517400.01	+	4	EXON-mRNA-CDS-GENE-	AT1G58170.1	Os08t0375400-01	Plant disease resistance response protein family protein
Cluster_29724,Chr02:36587447-36587702	n.h.	Pn02t277200.01	+	4	mRNA-GENE-	AT4G10570.1	Os10t0160000-01	Similar to Ubiquitin carboxyl-terminal hydrolase 12 (EC 3.1.2.15) (Ubiquitin thiolesterase 12) (Ubiquitin-specific processing protease 12) (Deubiquitinating enzyme 12)
Cluster_29724,Chr02:36587447-36587702	n.h.	Pn04t465800.01	-	4	EXON-mRNA-CDS-GENE-	AT2G03500.1	Os01t0176700-01	Myb-like DNA-binding domain, SHAQKYF class domain containing protein
Cluster_29724,Chr02:36587447-36587702	n.h.	Pn07t212100.01	-	4	EXON-5UTR-mRNA-GENE-	-	-	-
Cluster_29724,Chr02:36587447-36587702	n.h.	Pn07t211900.02	-	4	EXON-5UTR-mRNA-GENE-	AT5G61960.9	Os02t0517531-01	Nucleotide-binding, alpha-beta plait domain containing protein
Cluster_31910,Chr02:43428629-43428744	hvu-miR166b	Pn02t476700.01	+	0	EXON-3UTR-mRNA-GENE-	AT1G56290.1	Os03t0740700-01	Protein similar to CwfJ, C-terminal 2 domain containing protein
Cluster_31910,Chr02:43428629-43428744	hvu-miR166b	Pn05t247400.01	+	1.5	mRNA-GENE-	AT4G18470.1	Os02t0312800-02	Homolog of the Arabidopsis SNI1 protein, Negative regulation of E2F transcription facto
Cluster_31910,Chr02:43428629-43428744	hvu-miR166b	Pn01t017400.01	-	2	EXON-mRNA-CDS-GENE-	AT2G37650.2	Os11t0705900-01	GRAS transcription factor domain containing protein
Cluster_31910,Chr02:43428629-43428744	hvu-miR166b	Pn03t328700.01	-	2	GENE-	AT1G21880.2	Os09t0452200-02	-
Cluster_31910,Chr02:43428629-43428744	hvu-miR166b	Pn02t472500.01	+	3	EXON-mRNA-CDS-GENE-	AT5G41980.1	Os08t0106900-00	Similar to retrotransposon protein
Cluster_31910,Chr02:43428629-43428744	hvu-miR166b	Pn07t328900.01	+	3	EXON-mRNA-CDS-GENE-	AT4G23030.1	Os04t0571600-01	Multi antimicrobial extrusion protein MatE family protein
Cluster_31910,Chr02:43428629-43428744	hvu-miR166b	Pn09t268400.01	-	3	EXON-mRNA-CDS-GENE-	AT5G41980.1	Os08t0106900-00	Similar to retrotransposon protein
Cluster_31910,Chr02:43428629-43428744	hvu-miR166b	Pn05t106000.01	-	3	EXON-mRNA-CDS-GENE-	AT1G58340.1	Os02t0676400-00	Multi antimicrobial extrusion protein MatE family protein
Cluster_31910,Chr02:43428629-43428744	hvu-miR166b	Pn04t503300.01	+	4	EXON-mRNA-CDS-GENE-	AT5G57850.2	Os01t0238500-01	Similar to Branched-chain-amino-acid aminotransferase-like protein 3, chloroplast precursor
Cluster_31910,Chr02:43428629-43428744	hvu-miR166b	Pn09t273500.03	-	4	mRNA-GENE-	AT1G66540.2	Os04t0255600-00	Cytochrome P450 domain containing protein
Cluster_31910,Chr02:43428629-43428744	hvu-miR166b	Pn06t036000.01	-	4	EXON-mRNA-CDS-GENE-	-	Os04t0298501-00	Conserved hypothetical protein
Cluster_31910,Chr02:43428629-43428744	hvu-miR166b	Pn05t430200.01	-	4	EXON-mRNA-CDS-GENE-	-	Os04t0298501-00	Conserved hypothetical protein
Cluster_31910,Chr02:43428629-43428744	hvu-miR166b	Pn04t317800.01	-	4	EXON-mRNA-CDS-GENE-	AT5G41980.1	Os08t0106900-00	Similar to retrotransposon protein
Cluster_31910,Chr02:43428629-43428744	hvu-miR166b	Pn01t267500.01	-	4	EXON-mRNA-CDS-GENE-	AT5G41980.1	Os08t0106900-00	Similar to retrotransposon protein
Cluster_32200,Chr02:44474834-44474915	aof-miR171c	Pn07t319500.01	+	2	EXON-mRNA-CDS-GENE-	AT4G00150.1	Os04t0555000-01	GRAS (GAI-RGA-SCR) plant-specific transcription factor, Maintenance of shoot apical meristem indeterminacy, Regulation of vegetative to reproductive phase chang
Cluster_32200,Chr02:44474834-44474915	aof-miR171c	Pn05t115100.01	-	2	EXON-mRNA-CDS-GENE-	AT4G00150.1	Os02t0663100-01	GRAS (GAI-RGA-SCR) plant-specific transcription factor, Maintenance of shoot apical meristem indeterminacy, Regulation of vegetative to reproductive phase chang
Cluster_32200,Chr02:44474834-44474915	aof-miR171c	Pn02t219600.01	-	2	EXON-mRNA-CDS-GENE-	AT4G00150.1	Os10t0551200-01	Similar to Scl1 protein (Fragment)
Cluster_32200,Chr02:44474834-44474915	aof-miR171c	Pn09t145600.01	+	3.5	mRNA-GENE-	AT3G24255.5	Os03t0643433-00	Similar to J013022N21, full insert sequence
Cluster_32200,Chr02:44474834-44474915	aof-miR171c	Pn01t376800.01	+	3.5	EXON-mRNA-CDS-GENE-	AT4G21230.1	Os11t0225000-01	Serine/threonine protein kinase-related domain containing protein
Cluster_32200,Chr02:44474834-44474915	aof-miR171c	Pn08t193300.04	+	4	mRNA-GENE-	-	-	-
Cluster_32200,Chr02:44474834-44474915	aof-miR171c	Pn06t182200.01	+	4	mRNA-GENE-	-	Os12t0142900-02	Similar to H0321H01.8 protein
Cluster_32200,Chr02:44474834-44474915	aof-miR171c	Pn06t053600.01	+	4	mRNA-GENE-	-	-	-
Cluster_32200,Chr02:44474834-44474915	aof-miR171c	Pn09t090100.01	+	4	EXON-mRNA-CDS-GENE-	AT5G21482.1	Os05t0374200-00	Similar to Cytokinin dehydrogenase 2
Cluster_32200,Chr02:44474834-44474915	aof-miR171c	Pn07t101200.01	+	4	mRNA-GENE-	-	Os03t0627900-01	Similar to H0102C09.1 protein
Cluster_32200,Chr02:44474834-44474915	aof-miR171c	Pn04t260400.01	-	4	mRNA-GENE-	AT4G23160.3	Os01t0506200-01	Tetratricopeptide-like helical domain containing protein
Cluster_32200,Chr02:44474834-44474915	aof-miR171c	Pn07t384000.01	-	4	EXON-mRNA-CDS-GENE-	AT1G74190.1	Os04t0647900-01	Leucine-rich repeat, N-terminal domain containing protein
Cluster_33984,Chr02:51164381-51164465	hvu-miR166b	Pn02t397700.01	-	0	mRNA-GENE-	-	-	-
Cluster_33984,Chr02:51164381-51164465	hvu-miR166b	Pn05t247400.01	+	1.5	mRNA-GENE-	AT4G18470.1	Os02t0312800-02	Homolog of the Arabidopsis SNI1 protein, Negative regulation of E2F transcription facto
Cluster_33984,Chr02:51164381-51164465	hvu-miR166b	Pn01t017400.01	-	2	EXON-mRNA-CDS-GENE-	AT2G37650.2	Os11t0705900-01	GRAS transcription factor domain containing protein
Cluster_33984,Chr02:51164381-51164465	hvu-miR166b	Pn03t328700.01	-	2	GENE-	AT1G21880.2	Os09t0452200-02	-
Cluster_33984,Chr02:51164381-51164465	hvu-miR166b	Pn02t472500.01	+	3	EXON-mRNA-CDS-GENE-	AT5G41980.1	Os08t0106900-00	Similar to retrotransposon protein
Cluster_33984,Chr02:51164381-51164465	hvu-miR166b	Pn07t328900.01	+	3	EXON-mRNA-CDS-GENE-	AT4G23030.1	Os04t0571600-01	Multi antimicrobial extrusion protein MatE family protein
Cluster_33984,Chr02:51164381-51164465	hvu-miR166b	Pn09t268400.01	-	3	EXON-mRNA-CDS-GENE-	AT5G41980.1	Os08t0106900-00	Similar to retrotransposon protein
Cluster_33984,Chr02:51164381-51164465	hvu-miR166b	Pn05t106000.01	-	3	EXON-mRNA-CDS-GENE-	AT1G58340.1	Os02t0676400-00	Multi antimicrobial extrusion protein MatE family protein
Cluster_33984,Chr02:51164381-51164465	hvu-miR166b	Pn04t503300.01	+	4	EXON-mRNA-CDS-GENE-	AT5G57850.2	Os01t0238500-01	Similar to Branched-chain-amino-acid aminotransferase-like protein 3, chloroplast precursor
Cluster_33984,Chr02:51164381-51164465	hvu-miR166b	Pn09t273500.03	-	4	mRNA-GENE-	AT1G66540.2	Os04t0255600-00	Cytochrome P450 domain containing protein
Cluster_33984,Chr02:51164381-51164465	hvu-miR166b	Pn06t036000.01	-	4	EXON-mRNA-CDS-GENE-	-	Os04t0298501-00	Conserved hypothetical protein
Cluster_33984,Chr02:51164381-51164465	hvu-miR166b	Pn05t430200.01	-	4	EXON-mRNA-CDS-GENE-	-	Os04t0298501-00	Conserved hypothetical protein
Cluster_33984,Chr02:51164381-51164465	hvu-miR166b	Pn01t267500.01	-	4	EXON-mRNA-CDS-GENE-	AT5G41980.1	Os08t0106900-00	Similar to retrotransposon protein
Cluster_33984,Chr02:51164381-51164465	hvu-miR166b	Pn04t317800.01	-	4	EXON-mRNA-CDS-GENE-	AT5G41980.1	Os08t0106900-00	Similar to retrotransposon protein
Cluster_34761,Chr02:53724665-53724767	osa-miR167a-5p	Pn02t478200.01	+	0	mRNA-GENE-	-	-	-
Cluster_34761,Chr02:53724665-53724767	osa-miR167a-5p	Pn07t161700.02	+	3	mRNA-GENE-	AT3G58800.1	Os12t0207200-01	Myb/SANT-like domain domain containing protein
Cluster_34761,Chr02:53724665-53724767	osa-miR167a-5p	Pn10t014400.01	-	3	EXON-mRNA-CDS-GENE-	AT2G29200.2	Os05t0109600-01	RNA binding protein PufA
Cluster_34761,Chr02:53724665-53724767	osa-miR167a-5p	Pn05t125300.01	-	3	EXON-3UTR-mRNA-GENE-	AT3G56400.1	Os05t0322900-01	WRKY transcription factor, Benzothiadiazole (BTH)-inducible blast resistanc
Cluster_34761,Chr02:53724665-53724767	osa-miR167a-5p	Pn02t258000.02	-	3	mRNA-GENE-	AT2G36850.1	Os03t0119500-01	Callose synthase, Ovary expansion by affecting vascular cell patternin
Cluster_34761,Chr02:53724665-53724767	osa-miR167a-5p	Pn06t290300.01	+	3.5	EXON-mRNA-CDS-GENE-	-	Os04t0191000-01	Similar to OSIGBa0114M03.4 protein
Cluster_34761,Chr02:53724665-53724767	osa-miR167a-5p	Pn02t133200.01	+	3.5	mRNA-GENE-	AT5G50840.2	Os03t0288600-01	Muscle derived-like protein
Cluster_34761,Chr02:53724665-53724767	osa-miR167a-5p	Pn06t289800.01	+	3.5	EXON-mRNA-CDS-GENE-	-	Os04t0191000-01	Similar to OSIGBa0114M03.4 protein
Cluster_34761,Chr02:53724665-53724767	osa-miR167a-5p	Pn07t057300.01	+	4	mRNA-GENE-	-	-	-
Cluster_34761,Chr02:53724665-53724767	osa-miR167a-5p	Pn05t043200.01	+	4	mRNA-GENE-	AT1G44835.1	Os02t0767700-01	YbaK/aminoacyl-tRNA synthetase associated region domain containing protein
Cluster_34761,Chr02:53724665-53724767	osa-miR167a-5p	Pn06t000200.02	+	4	mRNA-GENE-	AT3G05530.1	Os06t0173100-01	Similar to 26S protease regulatory subunit 6A homolog (TAT-binding protein homolog 1) (TBP-1) (Mg(2+)-dependent ATPase 1) (LEMA-1)
Cluster_34761,Chr02:53724665-53724767	osa-miR167a-5p	Pn03t218100.01	+	4	EXON-mRNA-CDS-GENE-	-	Os03t0627900-01	Similar to H0102C09.1 protein
Cluster_34761,Chr02:53724665-53724767	osa-miR167a-5p	Pn06t414200.01	+	4	EXON-5UTR-mRNA-GENE-	AT2G30600.4	Os05t0345500-03	BTB/POZ domain containing protein
Cluster_34761,Chr02:53724665-53724767	osa-miR167a-5p	Pn04t174500.01	+	4	mRNA-GENE-	AT5G38380.1	Os07t0283200-02	Similar to cDNA clone:002-113-H04, full insert sequence
Cluster_34761,Chr02:53724665-53724767	osa-miR167a-5p	Pn06t413300.01	+	4	EXON-5UTR-mRNA-GENE-	AT2G30600.4	Os05t0345500-03	BTB/POZ domain containing protein
Cluster_34761,Chr02:53724665-53724767	osa-miR167a-5p	Pn10t164700.02	+	4	EXON-mRNA-CDS-GENE-	-	-	-
Cluster_34761,Chr02:53724665-53724767	osa-miR167a-5p	Pn02t057100.01	+	4	mRNA-GENE-	AT2G05940.1	Os03t0179400-01	Drought-inducible receptor-like cytoplasmic kinase, Drought tolerance, Regulator of grain yiel
Cluster_34761,Chr02:53724665-53724767	osa-miR167a-5p	Pn07t402500.01	-	4	EXON-mRNA-CDS-GENE-	AT1G30330.3	Os04t0671900-01	Transcription factor, Regulator for phosphate homeostasi
Cluster_34761,Chr02:53724665-53724767	osa-miR167a-5p	Pn02t031000.03	-	4	mRNA-GENE-	AT2G33420.1	Os03t0138600-01	Hypothetical conserved gene
Cluster_34761,Chr02:53724665-53724767	osa-miR167a-5p	Pn06t031800.01	-	4	mRNA-GENE-	AT5G06740.1	Os02t0156000-00	Similar to H0201G08.2 protein
Cluster_34761,Chr02:53724665-53724767	osa-miR167a-5p	Pn06t027600.01	-	4	EXON-mRNA-CDS-GENE-	AT5G24810.1	Os06t0701300-02	Similar to ABC1 family protein
Cluster_34761,Chr02:53724665-53724767	osa-miR167a-5p	Pn03t437300.01	-	4	EXON-mRNA-CDS-GENE-	AT1G20110.1	Os07t0573300-01	FYVE finger-containing phosphoinositide kinase (EC 2.7.1.68) (1- phosphatidylinositol-4-phosphate 5-kinase) (PIP5K) (PtdIns(4)P-5- kinase) (PIKfyve) (p235). Splice isoform p235S
Cluster_34761,Chr02:53724665-53724767	osa-miR167a-5p	Pn05t209800.01	-	4	mRNA-GENE-	AT1G45332.1	Os03t0565500-01	Similar to Elongation factor G 1, mitochondrial precursor (mEF-G-1) (EFGM)
Cluster_34761,Chr02:53724665-53724767	osa-miR167a-5p	Pn06t070000.01	-	4	EXON-3UTR-mRNA-GENE-	AT2G43770.1	Os06t0653800-01	Similar to WD-repeat protein 57 (Prp8-binding protein) (hPRP8BP) (U5 snRNP- specific 40 kDa protein) (38 kDa splicing factor)
Cluster_34761,Chr02:53724665-53724767	osa-miR167a-5p	Pn04t488900.01	-	4	mRNA-GENE-	AT1G13570.2	Os06t0204600-00	Conserved hypothetical protein
Cluster_35444,Chr02:56429056-56429166	osa-miR169r-5p	Pn09t033800.01	+	1.5	mRNA-GENE-	-	-	-
Cluster_35444,Chr02:56429056-56429166	osa-miR169r-5p	Pn06t007600.01	+	3	EXON-mRNA-CDS-GENE-	AT5G13150.1	Os08t0232700-01	Exo70 exocyst complex subunit family protein
Cluster_35444,Chr02:56429056-56429166	osa-miR169r-5p	Pn02t427800.01	-	3	EXON-3UTR-mRNA-GENE-	AT1G54160.1	Os12t0618600-01	Similar to Transcriptional activator HAP2
Cluster_35444,Chr02:56429056-56429166	osa-miR169r-5p	Pn08t310500.02	-	3	EXON-3UTR-mRNA-GENE-	AT5G06510.3	Os12t0618600-01	Similar to Transcriptional activator HAP2
Cluster_35444,Chr02:56429056-56429166	osa-miR169r-5p	Pn02t133000.01	+	3.5	mRNA-GENE-	AT4G14145.1	Os03t0288400-01	Similar to kinesin like protein
Cluster_35444,Chr02:56429056-56429166	osa-miR169r-5p	Pn08t276000.01	+	4	EXON-mRNA-CDS-GENE-	AT3G42170.1	Os10t0426100-00	Similar to HAT family dimerisation domain containing protein
Cluster_35444,Chr02:56429056-56429166	osa-miR169r-5p	Pn10t360600.01	+	4	mRNA-GENE-	-	Os01t0634300-00	Conserved hypothetical protein
Cluster_35444,Chr02:56429056-56429166	osa-miR169r-5p	Pn02t321700.01	+	4	mRNA-GENE-	AT4G23160.3	Os11t0656500-01	Integrase, catalytic core domain containing protein
Cluster_35444,Chr02:56429056-56429166	osa-miR169r-5p	Pn02t369900.02	-	4	EXON-mRNA-CDS-GENE-	AT1G71220.2	Os02t0664100-00	Hypothetical conserved gene
Cluster_40255,Chr03:14172088-14172182	sbi-miR398	Pn08t075900.01	-	3	EXON-mRNA-CDS-GENE-	-	-	-
Cluster_40255,Chr03:14172088-14172182	sbi-miR398	Pn04t042200.01	-	3.5	EXON-5UTR-mRNA-GENE-	AT4G14040.1	Os01t0916400-01	Similar to Selenium binding protein
Cluster_40255,Chr03:14172088-14172182	sbi-miR398	Pn03t315400.01	-	4	EXON-3UTR-mRNA-GENE-	AT1G16060.1	Os09t0423800-01	Similar to AP2-1 protein (Fragment)
Cluster_40660,Chr03:15227882-15227959	osa-miR171h	Pn02t115600.01	+	3	EXON-mRNA-CDS-GENE-	AT4G08250.1	Os03t0263300-01	GRAS-domain transcription factor, Strigolactone (SL) biosynthesi
Cluster_40660,Chr03:15227882-15227959	osa-miR171h	Pn01t028700.01	-	3.5	EXON-mRNA-CDS-GENE-	AT4G33565.1	Os04t0191000-01	Similar to OSIGBa0114M03.4 protein
Cluster_40660,Chr03:15227882-15227959	osa-miR171h	Pn01t032500.02	-	3.5	EXON-mRNA-CDS-GENE-	-	Os04t0191000-01	Similar to OSIGBa0114M03.4 protein
Cluster_48035,Chr03:43431640-43431738	osa-miR166k-3p	Pn02t476700.01	+	1.5	EXON-3UTR-mRNA-GENE-	AT1G56290.1	Os03t0740700-01	Protein similar to CwfJ, C-terminal 2 domain containing protein
Cluster_48035,Chr03:43431640-43431738	osa-miR166k-3p	Pn02t397700.01	-	1.5	mRNA-GENE-	-	-	-
Cluster_48035,Chr03:43431640-43431738	osa-miR166k-3p	Pn05t247400.01	+	3	mRNA-GENE-	AT4G18470.1	Os02t0312800-02	Homolog of the Arabidopsis SNI1 protein, Negative regulation of E2F transcription facto
Cluster_48035,Chr03:43431640-43431738	osa-miR166k-3p	Pn01t017400.01	-	3.5	EXON-mRNA-CDS-GENE-	AT2G37650.2	Os11t0705900-01	GRAS transcription factor domain containing protein
Cluster_48397,Chr03:44607773-44607968	osa-miR156k	Pn07t316900.01	+	0	EXON-mRNA-CDS-GENE-	AT2G33810.1	Os04t0551500-01	SBP domain containing protein
Cluster_48397,Chr03:44607773-44607968	osa-miR156k	Pn06t025400.01	+	0	EXON-mRNA-CDS-GENE-	AT5G43270.3	Os06t0703500-01	Similar to SBP-domain protein 5 (Fragment)
Cluster_48397,Chr03:44607773-44607968	osa-miR156k	Pn03t356100.01	+	0	EXON-mRNA-CDS-GENE-	AT5G50670.2	Os09t0507100-00	Similar to Squamosa-promoter binding-like protein 11
Cluster_48397,Chr03:44607773-44607968	osa-miR156k	Pn01t283200.01	+	0	EXON-mRNA-CDS-GENE-	AT1G76580.2	Os11t0496600-00	Hypothetical conserved gene
Cluster_48397,Chr03:44607773-44607968	osa-miR156k	Pn09t058800.01	+	0	EXON-mRNA-CDS-GENE-	AT2G42200.1	Os08t0509600-01	Squamosa promter-binding-like transcription activator, Regulation of branching in panicles and vegetative shoots, Semidominant regulator of plant architectur
Cluster_48397,Chr03:44607773-44607968	osa-miR156k	Pn04t036200.01	-	0	EXON-mRNA-CDS-GENE-	AT5G50670.2	Os01t0922600-01	Similar to SBP-domain protein 4
Cluster_48397,Chr03:44607773-44607968	osa-miR156k	Pn03t348200.01	-	0	EXON-mRNA-CDS-GENE-	AT2G42200.1	Os09t0491532-01	Similar to Squamosa-promoter binding protein 2
Cluster_48397,Chr03:44607773-44607968	osa-miR156k	Pn05t417600.01	-	0	EXON-mRNA-CDS-GENE-	AT1G27370.6	Os06t0663500-00	SBP domain containing protein
Cluster_48397,Chr03:44607773-44607968	osa-miR156k	Pn05t436400.06	-	0	EXON-3UTR-mRNA-CDS-GENE-	-	Os06t0703500-03	Similar to SBP-domain protein 5 (Fragment)
Cluster_48397,Chr03:44607773-44607968	osa-miR156k	Pn09t037500.01	-	0	EXON-mRNA-CDS-GENE-	AT5G50670.2	Os08t0531600-01	Transcription factor, Positive regulator of cell proliferation, Control of grain size, shape and qualit
Cluster_48397,Chr03:44607773-44607968	osa-miR156k	Pn10t232200.01	+	0.5	EXON-mRNA-CDS-GENE-	AT5G50670.2	Os11t0496600-00	Hypothetical conserved gene
Cluster_48397,Chr03:44607773-44607968	osa-miR156k	Pn10t232000.01	+	0.5	EXON-mRNA-CDS-GENE-	AT1G76580.3	Os11t0496600-00	Hypothetical conserved gene
Cluster_48397,Chr03:44607773-44607968	osa-miR156k	Pn05t410900.03	-	1	mRNA-GENE-	-	-	-
Cluster_48397,Chr03:44607773-44607968	osa-miR156k	Pn03t402500.01	-	2	EXON-3UTR-mRNA-GENE-	AT3G15270.1	Os07t0505200-01	Plant-specific transcription factor, Control of grain siz
Cluster_48397,Chr03:44607773-44607968	osa-miR156k	Pn03t402600.01	-	2	EXON-3UTR-mRNA-GENE-	AT2G33810.1	Os07t0505200-01	Plant-specific transcription factor, Control of grain siz
Cluster_48397,Chr03:44607773-44607968	osa-miR156k	Pn10t034700.01	+	2.5	mRNA-GENE-	AT5G60410.6	Os05t0125000-01	SUMO (small ubiquitin-related modifier) E3-ligase, Abiotic stress response, Stress adaptatio
Cluster_48397,Chr03:44607773-44607968	osa-miR156k	Pn07t050000.02	+	2.5	mRNA-GENE-	AT4G10520.1	Os04t0121300-00	Similar to OSIGBa0115D20.4 protein
Cluster_48397,Chr03:44607773-44607968	osa-miR156k	Pn02t135200.04	+	2.5	EXON-5UTR-mRNA-CDS-GENE-	AT3G56010.1	Os03t0293100-01	Conserved hypothetical protein
Cluster_48397,Chr03:44607773-44607968	osa-miR156k	Pn02t088000.01	-	2.5	mRNA-GENE-	AT3G17920.1	Os03t0221800-01	Similar to Leucine Rich Repeat family protein, expressed
Cluster_48397,Chr03:44607773-44607968	osa-miR156k	Pn05t180000.01	+	3	mRNA-GENE-	AT1G35620.1	Os02t0550300-00	PDIL5-3 - Zea mays protein disulfide isomerase
Cluster_48397,Chr03:44607773-44607968	osa-miR156k	Pn02t370100.02	+	3	mRNA-GENE-	-	-	-
Cluster_48397,Chr03:44607773-44607968	osa-miR156k	Pn04t116800.02	+	3	EXON-5UTR-mRNA-GENE-	AT1G27970.1	Os01t0788200-01	Nuclear transport factor 2 domain containing protein
Cluster_48397,Chr03:44607773-44607968	osa-miR156k	Pn10t327000.01	-	3	mRNA-GENE-	AT2G28970.2	Os05t0525600-00	Protein kinase, catalytic domain domain containing protein
Cluster_48397,Chr03:44607773-44607968	osa-miR156k	Pn07t196400.01	-	3	mRNA-GENE-	AT4G23160.3	Os11t0656500-01	Integrase, catalytic core domain containing protein
Cluster_48397,Chr03:44607773-44607968	osa-miR156k	Pn02t378600.02	+	3.5	mRNA-GENE-	AT3G43920.2	Os10t0485600-01	Dicer-like protein, Phased small RNA biogenesi
Cluster_48397,Chr03:44607773-44607968	osa-miR156k	Pn08t042600.01	-	3.5	mRNA-GENE-	AT5G19140.1	Os12t0145100-01	Similar to Wali7 protein (Fragment)
Cluster_48397,Chr03:44607773-44607968	osa-miR156k	Pn07t269100.01	-	3.5	mRNA-GENE-	-	Os04t0473800-01	Protein with similar CLE domain, Meristem maintenanc
Cluster_48397,Chr03:44607773-44607968	osa-miR156k	Pn03t475700.02	-	3.5	EXON-3UTR-mRNA-GENE-	AT2G15730.1	Os07t0644200-01	Similar to NodH (Fragment)
Cluster_48397,Chr03:44607773-44607968	osa-miR156k	Pn03t385100.01	-	3.5	EXON-mRNA-CDS-GENE-	AT2G31650.1	Os09t0556700-01	SET domain domain containing protein
Cluster_48397,Chr03:44607773-44607968	osa-miR156k	Pn06t399400.01	+	4	mRNA-GENE-	AT3G13960.1	Os06t0116200-01	Transcription facto
Cluster_48397,Chr03:44607773-44607968	osa-miR156k	Pn04t060000.01	+	4	EXON-mRNA-CDS-GENE-	-	Os04t0191000-01	Similar to OSIGBa0114M03.4 protein
Cluster_48397,Chr03:44607773-44607968	osa-miR156k	Pn03t499400.02	+	4	EXON-5UTR-mRNA-GENE-	AT5G64130.1	Os03t0304800-01	Lg106-like family protein
Cluster_48397,Chr03:44607773-44607968	osa-miR156k	Pn09t013600.01	+	4	EXON-mRNA-CDS-GENE-	AT2G17080.1	Os08t0551300-00	Protein of unknown function DUF241, plant family protein
Cluster_48397,Chr03:44607773-44607968	osa-miR156k	Pn03t200700.01	+	4	mRNA-GENE-	AT2G20390.1	Os02t0754800-01	Cytochrome oxidase assembly protein 1 domain containing protein
Cluster_48397,Chr03:44607773-44607968	osa-miR156k	Pn08t255200.01	+	4	EXON-mRNA-CDS-GENE-	AT4G12780.3	Os12t0548200-02	Hypothetical conserved gene
Cluster_48397,Chr03:44607773-44607968	osa-miR156k	Pn07t304900.01	+	4	EXON-mRNA-CDS-GENE-	AT5G10560.1	Os04t0530700-01	Similar to Beta-D-xylosidase
Cluster_48397,Chr03:44607773-44607968	osa-miR156k	Pn05t000700.02	+	4	mRNA-GENE-	-	-	-
Cluster_48397,Chr03:44607773-44607968	osa-miR156k	Pn05t370900.01	-	4	mRNA-GENE-	AT5G05340.1	Os02t0240100-01	Similar to Peroxidase 2 (Fragment)
Cluster_48397,Chr03:44607773-44607968	osa-miR156k	Pn03t001400.02	-	4	mRNA-GENE-	-	-	-
Cluster_48397,Chr03:44607773-44607968	osa-miR156k	Pn03t321400.01	-	4	EXON-3UTR-mRNA-GENE-	AT1G19230.2	Os05t0528000-01	Similar to RbohAOsp (Fragment)
Cluster_48397,Chr03:44607773-44607968	osa-miR156k	Pn05t181200.01	-	4	mRNA-GENE-	AT2G36310.1	Os08t0557900-01	Inosine/uridine-preferring nucleoside hydrolase domain containing protein
Cluster_48397,Chr03:44607773-44607968	osa-miR156k	Pn03t052200.01	-	4	mRNA-GENE-	AT2G46280.3	Os08t0308100-01	Similar to TGF-beta receptor-interacting protein 1
Cluster_48397,Chr03:44607773-44607968	osa-miR156k	Pn04t173800.01	-	4	mRNA-GENE-	AT5G38220.3	Os01t0689800-01	Alpha/beta hydrolase fold-1 domain containing protein
Cluster_48397,Chr03:44607773-44607968	osa-miR156k	Pn05t461000.01	-	4	mRNA-GENE-	AT2G37230.1	Os02t0110400-01	Sugar transporter, conserved site domain containing protein
Cluster_48397,Chr03:44607773-44607968	osa-miR156k	Pn01t080300.01	-	4	EXON-mRNA-CDS-GENE-	-	-	-
Cluster_48397,Chr03:44607773-44607968	osa-miR156k	Pn03t382100.01	-	4	mRNA-GENE-	AT3G17730.1	Os09t0552800-00	No apical meristem (NAM) protein domain containing protein
Cluster_48397,Chr03:44607773-44607968	osa-miR156k	Pn09t055400.01	-	4	EXON-mRNA-CDS-GENE-	AT5G06740.1	Os02t0712600-01	Concanavalin A-like lectin/glucanase domain containing protein
Cluster_49021,Chr03:46632692-46632773	n.h.	Pn04t498000.01	+	1	mRNA-GENE-	AT5G60990.1	Os08t0134900-01	Conserved hypothetical protein
Cluster_49021,Chr03:46632692-46632773	n.h.	Pn04t483300.01	+	1	mRNA-GENE-	AT3G24255.7	Os11t0672600-01	Reverse transcriptase domain containing protein
Cluster_49021,Chr03:46632692-46632773	n.h.	Pn10t221700.01	-	1	mRNA-GENE-	AT3G55990.1	Os05t0354400-01	Similar to ESK1 (ESKIMO 1)
Cluster_49021,Chr03:46632692-46632773	n.h.	Pn02t458100.01	-	1	mRNA-GENE-	AT4G36630.1	Os03t0715500-02	Armadillo-type fold domain containing protein
Cluster_49021,Chr03:46632692-46632773	n.h.	Pn03t458600.01	+	1.5	mRNA-GENE-	AT1G19110.1	Os07t0614300-01	Similar to Von Willebrand factor type A domain containing protein, expressed
Cluster_49021,Chr03:46632692-46632773	n.h.	Pn07t075700.01	-	1.5	mRNA-GENE-	-	Os08t0189100-01	Germin-like protein 8-2, Disease resistanc
Cluster_49021,Chr03:46632692-46632773	n.h.	Pn07t197200.01	-	1.5	mRNA-GENE-	AT2G31740.1	Os04t0379300-01	Methyltransferase type 11 domain containing protein
Cluster_49021,Chr03:46632692-46632773	n.h.	Pn07t005800.01	-	1.5	mRNA-GENE-	AT4G36800.2	Os10t0190000-02	Similar to Ubiquitin-conjugating enzyme E2 M (EC 6.3.2.19) (Ubiquitin-protein ligase M) (Ubiquitin carrier protein M) (Nedd8-conjugating enzyme Ubc12)
Cluster_49021,Chr03:46632692-46632773	n.h.	Pn10t236200.01	-	1.5	mRNA-GENE-	AT2G23610.1	Os05t0370700-01	Alpha/beta hydrolase family protein
Cluster_49021,Chr03:46632692-46632773	n.h.	Pn01t519600.01	+	2	EXON-5UTR-mRNA-GENE-	AT2G27550.1	Os11t0152500-01	Putative phosphatidylethanolamine-binding protein, Rice TFL1/CEN homolog, Control of inflorescence architecture, Repression of flowerin
Cluster_49021,Chr03:46632692-46632773	n.h.	Pn05t174400.02	+	2	mRNA-GENE-	AT4G15760.1	Os02t0471300-01	Monooxygenase, FAD-binding domain containing protein
Cluster_49021,Chr03:46632692-46632773	n.h.	Pn10t048400.01	-	2	mRNA-GENE-	AT5G42670.1	Os05t0140600-01	Tudor-like, plant domain containing protein
Cluster_49021,Chr03:46632692-46632773	n.h.	Pn02t254500.01	-	2	mRNA-GENE-	-	Os03t0145700-02	Hypothetical conserved gene
Cluster_49021,Chr03:46632692-46632773	n.h.	Pn04t103700.03	-	2	mRNA-GENE-	AT3G14730.1	Os01t0818200-01	Pentatricopeptide repeat domain containing protein
Cluster_49021,Chr03:46632692-46632773	n.h.	Pn05t178700.01	+	2.5	mRNA-GENE-	AT1G36380.1	Os02t0552400-00	Similar to electron carrier/ ubiquinol-cytochrome-c reductase
Cluster_49021,Chr03:46632692-46632773	n.h.	Pn09t143700.01	+	2.5	mRNA-GENE-	-	Os08t0384100-01	Double-stranded RNA-binding-like domain containing protein
Cluster_49021,Chr03:46632692-46632773	n.h.	Pn09t142800.01	+	2.5	mRNA-GENE-	AT2G28380.1	Os08t0384100-01	Double-stranded RNA-binding-like domain containing protein
Cluster_49021,Chr03:46632692-46632773	n.h.	Pn07t344000.01	+	2.5	mRNA-GENE-	AT1G32050.1	Os04t0597000-01	Similar to Secretory carrier membrane protein
Cluster_49021,Chr03:46632692-46632773	n.h.	Pn07t109000.01	+	2.5	mRNA-GENE-	AT5G42150.1	Os04t0244400-02	Thioredoxin fold domain containing protein
Cluster_49021,Chr03:46632692-46632773	n.h.	Pn04t459600.03	+	2.5	mRNA-GENE-	AT5G24090.1	Os01t0691000-01	Similar to Acidic endochitinase SE2 precursor (EC 3.2.1.14)
Cluster_49021,Chr03:46632692-46632773	n.h.	Pn01t240000.02	+	2.5	mRNA-GENE-	AT5G02700.1	Os11t0202000-01	F-box domain, cyclin-like domain containing protein
Cluster_49021,Chr03:46632692-46632773	n.h.	Pn01t420300.01	-	2.5	mRNA-GENE-	AT1G21210.1	Os10t0180800-01	Wall-associated kinase, Negative regulation of rice blast resistanc
Cluster_49021,Chr03:46632692-46632773	n.h.	Pn05t078400.01	-	2.5	EXON-3UTR-mRNA-CDS-GENE-	AT5G47750.1	Os02t0725000-01	Similar to Protein kinase G11A (EC 2.7.1.-) (Fragment)
Cluster_49021,Chr03:46632692-46632773	n.h.	Pn08t271800.01	-	2.5	mRNA-GENE-	AT5G14030.4	Os01t0102700-01	Translocon-associated beta family protein
Cluster_49021,Chr03:46632692-46632773	n.h.	Pn04t238300.01	+	3	mRNA-GENE-	AT5G56930.1	Os01t0572100-01	Zinc finger, CCCH-type domain containing protein
Cluster_49021,Chr03:46632692-46632773	n.h.	Pn06t038600.02	+	3	mRNA-GENE-	AT4G36290.1	Os10t0181700-01	ATP-binding region, ATPase-like domain containing protein
Cluster_49021,Chr03:46632692-46632773	n.h.	Pn04t475200.01	+	3	mRNA-GENE-	AT1G35190.1	Os01t0188100-01	Isopenicillin N synthase family protein
Cluster_49021,Chr03:46632692-46632773	n.h.	Pn04t185100.01	+	3	mRNA-GENE-	AT1G15420.1	Os12t0634800-01	Protein of unknown function NUC189, C-terminal domain containing protein
Cluster_49021,Chr03:46632692-46632773	n.h.	Pn05t202800.01	+	3	mRNA-GENE-	AT3G51460.1	Os11t0309000-01	Synaptojanin, N-terminal domain containing protein
Cluster_49021,Chr03:46632692-46632773	n.h.	Pn07t265900.01	+	3	mRNA-GENE-	-	Os10t0487600-01	Conserved hypothetical protein
Cluster_49021,Chr03:46632692-46632773	n.h.	Pn04t475000.01	+	3	mRNA-GENE-	AT1G35190.1	Os01t0188100-01	Isopenicillin N synthase family protein
Cluster_49021,Chr03:46632692-46632773	n.h.	Pn10t200900.01	+	3	mRNA-GENE-	AT2G40760.1	Os05t0323100-01	Rhodanese-like domain containing protein
Cluster_49021,Chr03:46632692-46632773	n.h.	Pn01t203400.01	-	3	EXON-3UTR-mRNA-GENE-	AT3G04720.1	Os11t0592200-01	Similar to Chitin-binding allergen Bra r 2 (Fragments)
Cluster_49021,Chr03:46632692-46632773	n.h.	Pn02t351800.02	-	3	mRNA-GENE-	AT2G26150.4	Os01t0571300-01	Similar to Heat shock transcription factor 31 (Fragment)
Cluster_49021,Chr03:46632692-46632773	n.h.	Pn09t256100.01	-	3	mRNA-GENE-	AT2G41350.1	Os08t0240600-00	Similar to predicted protein
Cluster_49021,Chr03:46632692-46632773	n.h.	Pn05t132300.01	-	3	mRNA-GENE-	AT1G17450.2	Os02t0633100-02	Hypothetical conserved gene
Cluster_49021,Chr03:46632692-46632773	n.h.	Pn01t131800.01	-	3	mRNA-GENE-	AT4G12770.1	Os11t0661200-01	Heat shock protein DnaJ, N-terminal domain containing protein
Cluster_49021,Chr03:46632692-46632773	n.h.	Pn03t223700.02	-	3	mRNA-GENE-	-	-	-
Cluster_49021,Chr03:46632692-46632773	n.h.	Pn03t097300.01	-	3	mRNA-GENE-	AT5G05610.2	Os07t0233300-01	Similar to Nucleic acid binding protein-like
Cluster_49021,Chr03:46632692-46632773	n.h.	Pn10t319200.01	-	3	mRNA-GENE-	AT3G48280.1	Os05t0515200-01	Cytochrome P450 family protein
Cluster_49021,Chr03:46632692-46632773	n.h.	Pn02t023200.01	+	3.5	mRNA-GENE-	AT1G20823.1	Os02t0832150-00	Similar to zinc finger (C3HC4-type RING finger) family protein
Cluster_49021,Chr03:46632692-46632773	n.h.	Pn07t099600.03	+	3.5	mRNA-GENE-	AT5G47020.1	Os04t0182600-00	Similar to predicted protein
Cluster_49021,Chr03:46632692-46632773	n.h.	Pn10t158100.01	+	3.5	mRNA-GENE-	AT4G24280.1	Os12t0244100-01	Similar to Heat shock 70 protein
Cluster_49021,Chr03:46632692-46632773	n.h.	Pn05t095200.01	+	3.5	mRNA-GENE-	AT5G46910.2	Os10t0577600-01	H3K9 demethylase, Floral organ developmen
Cluster_49021,Chr03:46632692-46632773	n.h.	Pn04t139400.01	+	3.5	mRNA-GENE-	AT4G12790.6	Os03t0714400-01	Similar to ATP binding protein
Cluster_49021,Chr03:46632692-46632773	n.h.	Pn09t259500.01	+	3.5	mRNA-GENE-	AT5G19000.3	Os08t0226800-00	Similar to speckle-type POZ protein
Cluster_49021,Chr03:46632692-46632773	n.h.	Pn01t020200.01	+	3.5	mRNA-GENE-	AT2G29060.2	Os11t0705200-01	Similar to Scarecrow-like 9 (Fragment)
Cluster_49021,Chr03:46632692-46632773	n.h.	Pn04t433800.01	+	3.5	mRNA-GENE-	AT1G58370.1	Os01t0134900-01	(1,4)-beta-xylan endohydrolase, isoenzyme X-II (EC 3.2.1.8) (Fragment)
Cluster_49021,Chr03:46632692-46632773	n.h.	Pn09t251000.01	+	3.5	mRNA-GENE-	AT2G18850.1	Os08t0244400-01	SET domain containing protein
Cluster_49021,Chr03:46632692-46632773	n.h.	Pn10t251000.01	+	3.5	mRNA-GENE-	AT5G26340.1	Os03t0218400-01	Similar to Hexose transporter
Cluster_49021,Chr03:46632692-46632773	n.h.	Pn03t073600.01	+	3.5	mRNA-GENE-	AT5G59190.1	Os09t0479900-01	Similar to Subtilisin-like protease
Cluster_49021,Chr03:46632692-46632773	n.h.	Pn05t451800.01	+	3.5	mRNA-GENE-	AT5G42560.1	Os03t0132300-01	TB2/DP1 and HVA22 related protein family protein
Cluster_49021,Chr03:46632692-46632773	n.h.	Pn09t329000.01	+	3.5	EXON-mRNA-CDS-GENE-	AT1G32490.1	Os05t0389800-01	Similar to ATP-dependent helicase DHX8 (RNA helicase HRH1) (DEAH-box protein 8)
Cluster_49021,Chr03:46632692-46632773	n.h.	Pn10t323700.01	+	3.5	mRNA-GENE-	AT5G19690.1	Os05t0519900-01	Similar to STT3A (STAUROSPORIN AND TEMPERATURE SENSITIVE 3-LIKE A); oligosaccharyl transferase
Cluster_49021,Chr03:46632692-46632773	n.h.	Pn04t397200.01	+	3.5	mRNA-GENE-	AT4G39120.1	Os07t0191000-01	Inositol monophosphatase family protein
Cluster_49021,Chr03:46632692-46632773	n.h.	Pn03t481700.01	+	3.5	mRNA-GENE-	AT5G09360.1	Os02t0749700-01	Laccase, Lignin biosynthesis, Response to Cu stress of rice root
Cluster_49021,Chr03:46632692-46632773	n.h.	Pn09t105900.02	+	3.5	mRNA-GENE-	AT5G35180.1	Os08t0439100-01	Protein of unknown function DUF1336 domain containing protein
Cluster_49021,Chr03:46632692-46632773	n.h.	Pn10t312200.01	-	3.5	EXON-3UTR-mRNA-GENE-	-	-	-
Cluster_49021,Chr03:46632692-46632773	n.h.	Pn09t156400.01	-	3.5	mRNA-GENE-	AT1G06560.1	Os08t0365900-01	Bacterial Fmu (Sun)/eukaryotic nucleolar NOL1/Nop2p domain containing protein
Cluster_49021,Chr03:46632692-46632773	n.h.	Pn07t310000.01	-	3.5	mRNA-GENE-	AT4G34660.1	Os04t0539800-01	Src homology-3 domain containing protein
Cluster_49021,Chr03:46632692-46632773	n.h.	Pn02t089000.01	-	3.5	GENE-	-	-	-
Cluster_49021,Chr03:46632692-46632773	n.h.	Pn07t359400.01	-	3.5	mRNA-GENE-	AT1G56130.2	Os04t0616300-01	Similar to H0525G02.10 protein
Cluster_49021,Chr03:46632692-46632773	n.h.	Pn03t051200.01	-	3.5	mRNA-GENE-	AT5G06600.1	Os01t0771400-00	Similar to CM0545.290.nc protein
Cluster_49021,Chr03:46632692-46632773	n.h.	Pn02t158200.01	-	3.5	mRNA-GENE-	AT2G40490.1	Os03t0337600-01	Similar to Uroporphyrinogen decarboxylase (EC 4.1.1.37) (URO-D) (UPD) (Fragment)
Cluster_49021,Chr03:46632692-46632773	n.h.	Pn04t001600.01	-	3.5	EXON-3UTR-mRNA-GENE-	AT2G22560.1	Os01t0976500-01	KIP1-like domain containing protein
Cluster_49021,Chr03:46632692-46632773	n.h.	Pn03t400500.01	-	3.5	EXON-mRNA-CDS-GENE-	AT4G25120.1	Os07t0492100-01	DNA helicase, UvrD/REP type domain containing protein
Cluster_49021,Chr03:46632692-46632773	n.h.	Pn10t080900.02	-	3.5	mRNA-GENE-	AT3G06670.1	Os01t0337600-01	Similar to predicted protein
Cluster_49021,Chr03:46632692-46632773	n.h.	Pn07t258200.03	+	4	EXON-3UTR-mRNA-GENE-	AT4G25650.1	Os03t0805700-00	Similar to Pheophorbide a oxygenase
Cluster_49021,Chr03:46632692-46632773	n.h.	Pn04t228400.01	+	4	EXON-5UTR-mRNA-GENE-	AT1G78730.1	Os10t0126000-01	Similar to F-box domain containing protein, expressed
Cluster_49021,Chr03:46632692-46632773	n.h.	Pn04t408200.01	+	4	mRNA-GENE-	-	-	-
Cluster_49021,Chr03:46632692-46632773	n.h.	Pn07t253400.01	+	4	mRNA-GENE-	AT1G34580.1	Os04t0453200-01	Similar to Monosaccharide transporter 1
Cluster_49021,Chr03:46632692-46632773	n.h.	Pn08t225000.01	+	4	mRNA-GENE-	-	Os12t0507600-01	Conserved hypothetical protein
Cluster_49021,Chr03:46632692-46632773	n.h.	Pn10t185300.01	+	4	mRNA-GENE-	-	Os05t0253100-01	Conserved hypothetical protein
Cluster_49021,Chr03:46632692-46632773	n.h.	Pn07t117200.01	+	4	EXON-mRNA-CDS-GENE-	-	Os08t0202300-03	Hypothetical conserved gene
Cluster_49021,Chr03:46632692-46632773	n.h.	Pn02t102400.01	+	4	EXON-mRNA-CDS-GENE-	AT5G61520.2	Os09t0268300-02	Similar to Hexose carrier
Cluster_49021,Chr03:46632692-46632773	n.h.	Pn10t025900.02	+	4	mRNA-GENE-	AT3G04710.1	Os01t0189100-01	Ankyrin domain containing protein
Cluster_49021,Chr03:46632692-46632773	n.h.	Pn08t271800.01	+	4	mRNA-GENE-	AT5G14030.4	Os01t0102700-01	Translocon-associated beta family protein
Cluster_49021,Chr03:46632692-46632773	n.h.	Pn08t059800.01	+	4	mRNA-GENE-	AT3G05090.3	Os12t0165000-01	WD40 repeat-like domain containing protein
Cluster_49021,Chr03:46632692-46632773	n.h.	Pn07t282000.01	+	4	mRNA-GENE-	AT5G60040.1	Os04t0492300-01	Similar to DNA-directed RNA polymerase II largest chain
Cluster_49021,Chr03:46632692-46632773	n.h.	Pn01t120900.01	+	4	EXON-mRNA-CDS-GENE-	AT4G23260.1	Os11t0672300-01	Similar to Protein kinase domain containing protein, expressed
Cluster_49021,Chr03:46632692-46632773	n.h.	Pn07t248700.03	+	4	mRNA-GENE-	-	-	-
Cluster_49021,Chr03:46632692-46632773	n.h.	Pn09t133100.01	+	4	EXON-3UTR-mRNA-GENE-	AT1G22160.1	Os08t0407600-01	Protein of unknown function DUF581 family protein
Cluster_49021,Chr03:46632692-46632773	n.h.	Pn03t109500.01	+	4	mRNA-GENE-	-	-	-
Cluster_49021,Chr03:46632692-46632773	n.h.	Pn04t126800.01	+	4	mRNA-GENE-	AT1G75510.1	Os05t0509900-01	Winged helix repressor DNA-binding domain containing protein
Cluster_49021,Chr03:46632692-46632773	n.h.	Pn08t145500.02	+	4	mRNA-GENE-	AT4G32700.2	Os12t0291000-00	Similar to DNA-directed DNA polymerase family protein
Cluster_49021,Chr03:46632692-46632773	n.h.	Pn01t285200.01	+	4	mRNA-GENE-	AT3G28410.1	Os11t0202000-01	F-box domain, cyclin-like domain containing protein
Cluster_49021,Chr03:46632692-46632773	n.h.	Pn08t019200.03	+	4	mRNA-GENE-	-	-	-
Cluster_49021,Chr03:46632692-46632773	n.h.	Pn03t448700.01	+	4	mRNA-GENE-	-	-	-
Cluster_49021,Chr03:46632692-46632773	n.h.	Pn08t220200.01	+	4	mRNA-GENE-	AT5G55610.1	Os12t0498800-01	Conserved hypothetical protein
Cluster_49021,Chr03:46632692-46632773	n.h.	Pn07t089000.01	+	4	mRNA-GENE-	AT3G47990.1	Os05t0145000-01	RING-type E3 ubiquitin ligase, Control of pollen tube growth, Regulation of seed setting rat
Cluster_49021,Chr03:46632692-46632773	n.h.	Pn07t099600.02	+	4	mRNA-GENE-	AT5G47020.1	Os01t0187400-01	Similar to glycine-rich protein
Cluster_49021,Chr03:46632692-46632773	n.h.	Pn08t019200.02	+	4	EXON-5UTR-mRNA-GENE-	-	-	-
Cluster_49021,Chr03:46632692-46632773	n.h.	Pn03t345400.01	-	4	mRNA-GENE-	AT3G45880.2	Os09t0483600-01	Transcription factor jumonji/aspartyl beta-hydroxylase domain containing protein
Cluster_49021,Chr03:46632692-46632773	n.h.	Pn09t360900.02	-	4	mRNA-GENE-	AT5G23150.2	Os08t0100500-01	Regulation of nuclear pre-mRNA protein domain containing protein
Cluster_49021,Chr03:46632692-46632773	n.h.	Pn03t243100.02	-	4	mRNA-GENE-	AT1G76570.1	Os09t0296800-01	Chlorophyll A-B binding protein family protein
Cluster_49021,Chr03:46632692-46632773	n.h.	Pn06t124600.02	-	4	mRNA-GENE-	AT2G03150.1	Os06t0562700-01	Conserved hypothetical protein
Cluster_49021,Chr03:46632692-46632773	n.h.	Pn04t145600.01	-	4	mRNA-GENE-	AT5G19740.1	Os01t0740500-00	Similar to glutamate carboxypeptidase 2
Cluster_49021,Chr03:46632692-46632773	n.h.	Pn09t229200.01	-	4	mRNA-GENE-	AT5G49530.1	-	-
Cluster_49021,Chr03:46632692-46632773	n.h.	Pn09t230400.01	-	4	mRNA-GENE-	AT5G49530.1	-	-
Cluster_49021,Chr03:46632692-46632773	n.h.	Pn04t498000.01	-	4	mRNA-GENE-	AT5G60990.1	Os08t0134900-01	Conserved hypothetical protein
Cluster_49021,Chr03:46632692-46632773	n.h.	Pn04t408200.01	-	4	mRNA-GENE-	-	-	-
Cluster_49021,Chr03:46632692-46632773	n.h.	Pn03t328600.01	-	4	mRNA-GENE-	AT4G08460.4	Os09t0451800-01	Protein of unknown function DUF1644 family protein
Cluster_49021,Chr03:46632692-46632773	n.h.	Pn01t434700.01	-	4	mRNA-GENE-	AT3G04080.1	Os12t0123500-01	Similar to Apyrase precursor (EC 3.6.1.5) (ATP-diphosphatase) (Adenosine diphosphatase) (ADPase) (ATP-diphosphohydrolase)
Cluster_49021,Chr03:46632692-46632773	n.h.	Pn04t144600.01	-	4	mRNA-GENE-	-	Os01t0742766-01	Hypothetical conserved gene
Cluster_49021,Chr03:46632692-46632773	n.h.	Pn07t028000.01	-	4	mRNA-GENE-	AT3G46530.1	Os11t0684700-01	Similar to NB-ARC domain containing protein, expressed
Cluster_49021,Chr03:46632692-46632773	n.h.	Pn06t301100.01	-	4	mRNA-GENE-	AT2G28290.6	Os06t0255200-02	Conserved hypothetical protein
Cluster_49021,Chr03:46632692-46632773	n.h.	Pn09t327400.01	-	4	mRNA-GENE-	AT1G01280.1	Os08t0131000-02	Pentatricopeptide repeat domain containing protein
Cluster_49021,Chr03:46632692-46632773	n.h.	Pn04t176300.01	-	4	mRNA-GENE-	AT2G01120.1	Os01t0683400-01	Similar to Origin recognition complex 4
Cluster_49021,Chr03:46632692-46632773	n.h.	Pn04t281600.01	-	4	mRNA-GENE-	AT1G65280.2	Os01t0521500-01	Heat shock protein DnaJ family protein
Cluster_49021,Chr03:46632692-46632773	n.h.	Pn06t090300.01	-	4	EXON-mRNA-GENE-	AT1G19100.1	Os06t0622000-01	Zinc finger, CW-type domain containing protein
Cluster_49021,Chr03:46632692-46632773	n.h.	Pn04t238300.01	-	4	mRNA-GENE-	AT5G56930.1	Os01t0572100-01	Zinc finger, CCCH-type domain containing protein
Cluster_50583,Chr03:53040216-53040305	vca-miR1432-5p	Pn03t440800.01	-	3	EXON-5UTR-mRNA-GENE-	-	-	-
Cluster_50583,Chr03:53040216-53040305	vca-miR1432-5p	Pn09t309600.01	+	3.5	mRNA-GENE-	AT5G25910.1	Os01t0742400-01	Hypothetical conserved gene
Cluster_50583,Chr03:53040216-53040305	vca-miR1432-5p	Pn04t228900.01	+	4	EXON-mRNA-CDS-GENE-	AT3G24503.1	Os01t0591300-01	Similar to Cytosolic aldehyde dehydrogenase RF2D
Cluster_55926,Chr04:14996357-14996540	osa-miR319a-3p.2-3p	Pn03t041800.01	+	1.5	EXON-5UTR-mRNA-GENE-	AT1G17230.3	Os07t0152200-01	Similar to predicted protein
Cluster_55926,Chr04:14996357-14996540	osa-miR319a-3p.2-3p	Pn02t503100.01	+	1.5	EXON-mRNA-CDS-GENE-	AT1G30210.2	Os03t0785800-01	Transcription factor , Cold toleranc
Cluster_55926,Chr04:14996357-14996540	osa-miR319a-3p.2-3p	Pn04t076200.01	+	3	EXON-mRNA-CDS-GENE-	-	Os01t0859400-01	Protein-tyrosine phosphatase, dual specificity domain containing protein
Cluster_55926,Chr04:14996357-14996540	osa-miR319a-3p.2-3p	Pn06t100100.01	+	3	EXON-mRNA-CDS-GENE-	AT2G32460.2	Os06t0605600-01	GAMYB-like protein, Flower development and stem elongation at the reproductive stag
Cluster_55926,Chr04:14996357-14996540	osa-miR319a-3p.2-3p	Pn06t100700.01	+	3	EXON-mRNA-CDS-GENE-	AT3G15030.4	Os01t0213800-01	Plant-specific transcription factor, miR319 target gen
Cluster_55926,Chr04:14996357-14996540	osa-miR319a-3p.2-3p	Pn04t137200.01	-	3	EXON-mRNA-CDS-GENE-	AT3G15030.4	Os01t0755500-01	Plant-specific transcription factor, miR319 target gen
Cluster_55926,Chr04:14996357-14996540	osa-miR319a-3p.2-3p	Pn05t356800.01	-	3.5	mRNA-GENE-	AT5G41620.2	Os02t0260500-00	Hypothetical conserved gene
Cluster_55926,Chr04:14996357-14996540	osa-miR319a-3p.2-3p	Pn03t119900.01	+	4	mRNA-GENE-	AT1G31970.1	Os07t0301200-01	Similar to RNA helicase (Fragment)
Cluster_55926,Chr04:14996357-14996540	osa-miR319a-3p.2-3p	Pn07t287000.01	+	4	EXON-5UTR-mRNA-GENE-	AT5G57970.2	Os04t0501200-01	Similar to H0311C03.4 protein
Cluster_55926,Chr04:14996357-14996540	osa-miR319a-3p.2-3p	Pn02t156400.01	+	4	EXON-mRNA-CDS-GENE-	AT3G61670.2	Os03t0334200-01	Protein of unknown function DUF3133 domain containing protein
Cluster_55926,Chr04:14996357-14996540	osa-miR319a-3p.2-3p	Pn09t352400.02	-	4	mRNA-GENE-	-	Os01t0774200-01	FBD domain containing protein
Cluster_57610,Chr04:20611964-20612102	n.h.	Pn03t051200.01	+	1.5	mRNA-GENE-	AT5G06600.1	Os01t0771400-00	Similar to CM0545.290.nc protein
Cluster_57610,Chr04:20611964-20612102	n.h.	Pn02t351800.02	-	1.5	mRNA-GENE-	AT2G26150.4	Os01t0571300-01	Similar to Heat shock transcription factor 31 (Fragment)
Cluster_57610,Chr04:20611964-20612102	n.h.	Pn02t107800.01	+	2	mRNA-GENE-	AT4G39080.1	Os03t0251500-01	Similar to T-cell immune regulator 1 transcript variant 3 (Fragment)
Cluster_57610,Chr04:20611964-20612102	n.h.	Pn02t515800.01	+	2	mRNA-GENE-	AT3G52200.1	Os06t0499900-01	Similar to Dihydrolipoamide acetyltransferase (E2) subunit of PDC (Fragment)
Cluster_57610,Chr04:20611964-20612102	n.h.	Pn07t109000.01	-	2	mRNA-GENE-	AT5G42150.1	Os04t0244400-02	Thioredoxin fold domain containing protein
Cluster_57610,Chr04:20611964-20612102	n.h.	Pn03t344800.01	-	2	mRNA-GENE-	AT2G04530.1	Os09t0482680-01	Similar to Ribonuclease Z, chloroplast precursor (EC 3.1.26.11) (RNase Z) (tRNase Z) (tRNA 3 endonuclease) (Zinc phosphodiesterase CPZ)
Cluster_57610,Chr04:20611964-20612102	n.h.	Pn05t451800.01	-	2	mRNA-GENE-	AT5G42560.1	Os03t0132300-01	TB2/DP1 and HVA22 related protein family protein
Cluster_57610,Chr04:20611964-20612102	n.h.	Pn02t513700.01	-	2	mRNA-GENE-	AT5G49830.1	Os07t0200000-01	Vps51/Vps67 domain containing protein
Cluster_57610,Chr04:20611964-20612102	n.h.	Pn01t248200.01	+	2.5	mRNA-GENE-	AT1G21230.1	Os09t0561500-01	Wall-associated kinase, Rice blast resistanc
Cluster_57610,Chr04:20611964-20612102	n.h.	Pn07t398100.01	+	2.5	mRNA-GENE-	AT1G78690.5	Os04t0667000-01	Tafazzin family protein
Cluster_57610,Chr04:20611964-20612102	n.h.	Pn10t080900.02	+	2.5	mRNA-GENE-	AT3G06670.1	Os01t0337600-01	Similar to predicted protein
Cluster_57610,Chr04:20611964-20612102	n.h.	Pn08t275700.01	+	3	EXON-mRNA-CDS-GENE-	AT2G37650.1	Os12t0573200-01	GRAS transcription factor domain containing protein
Cluster_57610,Chr04:20611964-20612102	n.h.	Pn02t494700.01	+	3	EXON-mRNA-CDS-GENE-	AT5G41980.1	Os11t0202600-01	Similar to OSIGBa0126J24.2 protein
Cluster_57610,Chr04:20611964-20612102	n.h.	Pn05t398100.01	+	3	mRNA-GENE-	AT5G19620.1	Os02t0196300-01	Similar to Outer envelope protein of 80 kDa
Cluster_57610,Chr04:20611964-20612102	n.h.	Pn01t418900.01	+	3	mRNA-GENE-	AT1G43700.1	Os12t0162500-01	Similar to BZIP-like protein
Cluster_57610,Chr04:20611964-20612102	n.h.	Pn02t512700.01	+	3	mRNA-GENE-	AT1G18950.3	Os07t0193600-01	Similar to Aminoacyl-tRNA synthetase
Cluster_57610,Chr04:20611964-20612102	n.h.	Pn02t370700.01	+	3	mRNA-GENE-	AT4G05050.3	Os10t0475900-01	Ubiquitin domain containing protein
Cluster_57610,Chr04:20611964-20612102	n.h.	Pn10t221700.01	+	3	mRNA-GENE-	AT3G55990.1	Os05t0354400-01	Similar to ESK1 (ESKIMO 1)
Cluster_57610,Chr04:20611964-20612102	n.h.	Pn04t139400.01	-	3	mRNA-GENE-	AT4G12790.6	Os03t0714400-01	Similar to ATP binding protein
Cluster_57610,Chr04:20611964-20612102	n.h.	Pn05t141100.01	-	3	mRNA-GENE-	AT3G47570.1	Os02t0615500-01	Protein kinase, core domain containing protein
Cluster_57610,Chr04:20611964-20612102	n.h.	Pn02t010800.01	-	3	mRNA-GENE-	AT4G10730.1	Os03t0114300-01	Serine/threonine protein kinase domain containing protein
Cluster_57610,Chr04:20611964-20612102	n.h.	Pn08t211500.01	-	3	mRNA-GENE-	-	Os06t0245600-02	Similar to cDNA clone:J023144O06, full insert sequence
Cluster_57610,Chr04:20611964-20612102	n.h.	Pn04t305300.01	-	3	mRNA-GENE-	AT1G51510.1	Os05t0140500-02	RNA binding motif protein 8 family protein
Cluster_57610,Chr04:20611964-20612102	n.h.	Pn03t458600.01	-	3	mRNA-GENE-	AT1G19110.1	Os07t0614300-01	Similar to Von Willebrand factor type A domain containing protein, expressed
Cluster_57610,Chr04:20611964-20612102	n.h.	Pn04t133800.01	-	3	mRNA-GENE-	-	Os01t0761000-01	Conserved hypothetical protein
Cluster_57610,Chr04:20611964-20612102	n.h.	Pn10t323700.01	-	3	mRNA-GENE-	AT5G19690.1	Os05t0519900-01	Similar to STT3A (STAUROSPORIN AND TEMPERATURE SENSITIVE 3-LIKE A); oligosaccharyl transferase
Cluster_57610,Chr04:20611964-20612102	n.h.	Pn10t016700.01	-	3	mRNA-GENE-	AT5G45400.1	Os05t0111000-01	Similar to Gag polyprotein [Contains: Core protein p15 (Matrix protein); Core protein p24; Core protein p12]
Cluster_57610,Chr04:20611964-20612102	n.h.	Pn01t513900.01	-	3	mRNA-GENE-	AT1G15120.1	Os11t0162200-01	Similar to Ubiquinol-cytochrome c reductase complex 7.8 kDa protein (EC 1.10.2.2) (Mitochondrial hinge protein) (CR7)
Cluster_57610,Chr04:20611964-20612102	n.h.	Pn04t126800.01	-	3	mRNA-GENE-	AT1G75510.1	Os05t0509900-01	Winged helix repressor DNA-binding domain containing protein
Cluster_57610,Chr04:20611964-20612102	n.h.	Pn09t251100.03	+	3.5	EXON-3UTR-mRNA-GENE-	AT1G27700.1	Os08t0244100-03	Syntaxin 6, N-terminal domain containing protein
Cluster_57610,Chr04:20611964-20612102	n.h.	Pn01t513900.01	+	3.5	mRNA-GENE-	AT1G15120.1	Os11t0162200-01	Similar to Ubiquinol-cytochrome c reductase complex 7.8 kDa protein (EC 1.10.2.2) (Mitochondrial hinge protein) (CR7)
Cluster_57610,Chr04:20611964-20612102	n.h.	Pn05t458800.01	+	3.5	EXON-3UTR-mRNA-GENE-	AT3G45010.1	Os02t0114200-01	Serine carboxypeptidase III precursor (EC 3.4.16.5)
Cluster_57610,Chr04:20611964-20612102	n.h.	Pn09t087500.01	+	3.5	mRNA-GENE-	AT1G68100.1	Os08t0467400-01	Zinc/iron permease family protein
Cluster_57610,Chr04:20611964-20612102	n.h.	Pn08t126700.02	+	3.5	mRNA-GENE-	AT5G50920.1	Os12t0230100-01	Similar to ATP-dependent Clp protease ATP-binding subunit clpA homolog, chloroplast precursor (Fragment)
Cluster_57610,Chr04:20611964-20612102	n.h.	Pn05t095200.01	+	3.5	mRNA-GENE-	AT5G46910.2	Os10t0577600-01	H3K9 demethylase, Floral organ developmen
Cluster_57610,Chr04:20611964-20612102	n.h.	Pn03t432100.01	+	3.5	mRNA-GENE-	AT2G20850.1	Os02t0176100-02	Similar to predicted protein
Cluster_57610,Chr04:20611964-20612102	n.h.	Pn10t085500.02	+	3.5	mRNA-GENE-	AT4G00960.1	Os11t0608300-01	Barley stem rust resistance protein
Cluster_57610,Chr04:20611964-20612102	n.h.	Pn04t375200.01	+	3.5	mRNA-GENE-	AT1G71840.1	Os03t0685600-01	WD40 repeat-like domain containing protein
Cluster_57610,Chr04:20611964-20612102	n.h.	Pn03t363800.01	+	3.5	mRNA-GENE-	AT5G06970.1	Os03t0683700-02	Conserved hypothetical protein
Cluster_57610,Chr04:20611964-20612102	n.h.	Pn06t026900.01	+	3.5	mRNA-GENE-	AT5G35330.4	Os06t0702100-00	Methyl-CpG DNA binding domain containing protein
Cluster_57610,Chr04:20611964-20612102	n.h.	Pn03t344800.01	+	3.5	mRNA-GENE-	AT2G04530.1	Os09t0482680-01	Similar to Ribonuclease Z, chloroplast precursor (EC 3.1.26.11) (RNase Z) (tRNase Z) (tRNA 3 endonuclease) (Zinc phosphodiesterase CPZ)
Cluster_57610,Chr04:20611964-20612102	n.h.	Pn05t372800.01	+	3.5	EXON-5UTR-mRNA-GENE-	AT1G29800.2	Os02t0233100-01	Zinc finger, RING/FYVE/PHD-type domain containing protein
Cluster_57610,Chr04:20611964-20612102	n.h.	Pn03t051500.02	+	3.5	mRNA-GENE-	AT3G18520.1	Os07t0164100-01	Histone deacetylase superfamily protein
Cluster_57610,Chr04:20611964-20612102	n.h.	Pn04t144100.01	-	3.5	mRNA-GENE-	AT2G25840.1	Os01t0743400-02	Similar to Tryptophanyl-tRNA synthetase (Fragment)
Cluster_57610,Chr04:20611964-20612102	n.h.	Pn09t142800.01	-	3.5	mRNA-GENE-	AT2G28380.1	Os08t0384100-01	Double-stranded RNA-binding-like domain containing protein
Cluster_57610,Chr04:20611964-20612102	n.h.	Pn04t031300.01	-	3.5	EXON-3UTR-mRNA-GENE-	AT5G23670.2	Os01t0928800-01	Similar to Serine palmitoyltransferase
Cluster_57610,Chr04:20611964-20612102	n.h.	Pn09t105900.02	-	3.5	mRNA-GENE-	AT5G35180.1	Os08t0439100-01	Protein of unknown function DUF1336 domain containing protein
Cluster_57610,Chr04:20611964-20612102	n.h.	Pn04t213100.02	-	3.5	mRNA-GENE-	AT3G12680.1	Os01t0616400-02	Similar to Floral homeotic protein HUA1
Cluster_57610,Chr04:20611964-20612102	n.h.	Pn05t078400.01	-	3.5	EXON-3UTR-mRNA-CDS-GENE-	AT5G47750.1	Os02t0725000-01	Similar to Protein kinase G11A (EC 2.7.1.-) (Fragment)
Cluster_57610,Chr04:20611964-20612102	n.h.	Pn09t310100.01	-	3.5	mRNA-GENE-	AT1G03330.1	Os08t0154700-01	U6 snRNA-associated Sm-like protein LSm2 domain containing protein
Cluster_57610,Chr04:20611964-20612102	n.h.	Pn03t328600.01	+	4	mRNA-GENE-	AT4G08460.4	Os09t0451800-01	Protein of unknown function DUF1644 family protein
Cluster_57610,Chr04:20611964-20612102	n.h.	Pn02t351800.02	+	4	mRNA-GENE-	AT2G26150.4	Os01t0571300-01	Similar to Heat shock transcription factor 31 (Fragment)
Cluster_57610,Chr04:20611964-20612102	n.h.	Pn05t132300.01	+	4	mRNA-GENE-	AT1G17450.2	Os02t0633100-02	Hypothetical conserved gene
Cluster_57610,Chr04:20611964-20612102	n.h.	Pn03t097300.01	+	4	mRNA-GENE-	AT5G05610.2	Os07t0233300-01	Similar to Nucleic acid binding protein-like
Cluster_57610,Chr04:20611964-20612102	n.h.	Pn06t409200.01	+	4	EXON-5UTR-mRNA-GENE-	AT5G18980.1	Os12t0549800-00	Armadillo-type fold domain containing protein
Cluster_57610,Chr04:20611964-20612102	n.h.	Pn02t458100.01	+	4	mRNA-GENE-	AT4G36630.1	Os03t0715500-02	Armadillo-type fold domain containing protein
Cluster_57610,Chr04:20611964-20612102	n.h.	Pn09t156400.01	+	4	mRNA-GENE-	AT1G06560.1	Os08t0365900-01	Bacterial Fmu (Sun)/eukaryotic nucleolar NOL1/Nop2p domain containing protein
Cluster_57610,Chr04:20611964-20612102	n.h.	Pn10t334700.01	+	4	EXON-5UTR-3UTR-mRNA-GENE-	AT1G72770.4	Os01t0583100-01	Similar to Protein phosphatase 2C
Cluster_57610,Chr04:20611964-20612102	n.h.	Pn02t446000.01	+	4	mRNA-GENE-	AT1G48320.1	Os03t0691400-01	Thioesterase superfamily domain containing protein
Cluster_57610,Chr04:20611964-20612102	n.h.	Pn03t141400.02	+	4	mRNA-GENE-	AT5G17270.1	Os07t0455100-01	Tetratricopeptide repeat domain containing protein, Control of Aus-japonica/indica hybrid female sterilit
Cluster_57610,Chr04:20611964-20612102	n.h.	Pn10t354700.01	+	4	mRNA-GENE-	-	Os05t0227800-01	Homeodomain-like containing protein
Cluster_57610,Chr04:20611964-20612102	n.h.	Pn07t369100.02	+	4	mRNA-GENE-	AT1G17690.1	Os05t0295100-02	Hypothetical conserved gene
Cluster_57610,Chr04:20611964-20612102	n.h.	Pn06t084100.01	+	4	mRNA-GENE-	AT1G03370.1	Os02t0199800-01	Similar to No pollen
Cluster_57610,Chr04:20611964-20612102	n.h.	Pn09t118600.01	+	4	mRNA-GENE-	AT1G16020.2	Os08t0427300-01	Protein of unknown function DUF1712, fungi domain containing protein
Cluster_57610,Chr04:20611964-20612102	n.h.	Pn03t092500.01	+	4	mRNA-GENE-	AT1G73100.1	Os11t0602200-01	Similar to SET domain protein SDG111
Cluster_57610,Chr04:20611964-20612102	n.h.	Pn03t451900.02	+	4	mRNA-GENE-	-	Os09t0116400-01	CCAAT-binding factor domain containing protein
Cluster_57610,Chr04:20611964-20612102	n.h.	Pn07t089000.01	+	4	mRNA-GENE-	AT3G47990.1	Os05t0145000-01	RING-type E3 ubiquitin ligase, Control of pollen tube growth, Regulation of seed setting rat
Cluster_57610,Chr04:20611964-20612102	n.h.	Pn05t017700.01	+	4	mRNA-GENE-	AT1G03905.1	Os02t0810300-01	Similar to NBD-like protein
Cluster_57610,Chr04:20611964-20612102	n.h.	Pn07t005800.01	+	4	mRNA-GENE-	AT4G36800.2	Os10t0190000-02	Similar to Ubiquitin-conjugating enzyme E2 M (EC 6.3.2.19) (Ubiquitin-protein ligase M) (Ubiquitin carrier protein M) (Nedd8-conjugating enzyme Ubc12)
Cluster_57610,Chr04:20611964-20612102	n.h.	Pn03t103200.01	+	4	mRNA-GENE-	AT1G32750.1	Os06t0645800-01	Similar to Transcription initiation factor TFIID subunit 1
Cluster_57610,Chr04:20611964-20612102	n.h.	Pn10t289100.01	+	4	EXON-3UTR-mRNA-GENE-	AT1G58215.1	Os05t0466200-01	KIP1-like domain containing protein
Cluster_57610,Chr04:20611964-20612102	n.h.	Pn10t333600.02	-	4	EXON-3UTR-mRNA-GENE-	AT1G71710.2	Os01t0716800-01	Endonuclease/exonuclease/phosphatase domain containing protein
Cluster_57610,Chr04:20611964-20612102	n.h.	Pn08t059300.01	-	4	mRNA-GENE-	AT1G76900.3	Os12t0163400-01	Tubby family protein
Cluster_57610,Chr04:20611964-20612102	n.h.	Pn04t424200.01	-	4	mRNA-GENE-	AT1G71110.1	Os01t0121300-01	Conserved hypothetical protein
Cluster_57610,Chr04:20611964-20612102	n.h.	Pn04t309900.01	-	4	mRNA-GENE-	AT1G18370.1	Os01t0513900-01	Similar to Kinesin heavy chain (Fragment)
Cluster_57610,Chr04:20611964-20612102	n.h.	Pn10t048400.01	-	4	mRNA-GENE-	AT5G42670.1	Os05t0140600-01	Tudor-like, plant domain containing protein
Cluster_57610,Chr04:20611964-20612102	n.h.	Pn08t099000.01	-	4	EXON-3UTR-mRNA-GENE-	AT1G47830.1	Os12t0207300-01	Similar to Clathrin coat assembly protein AP17 (Clathrin coat associated protein AP17) (Plasma membrane adaptor AP-2 17 kDa protein) (HA2 17 kDa subunit) (Clathrin assembly protein 2 small chain)
Cluster_57610,Chr04:20611964-20612102	n.h.	Pn06t035700.02	-	4	mRNA-GENE-	AT3G09100.2	Os12t0193200-01	Nucleic acid-binding, OB-fold domain containing protein
Cluster_57610,Chr04:20611964-20612102	n.h.	Pn02t190700.01	-	4	mRNA-GENE-	AT1G54140.1	Os03t0408500-01	Similar to Transcription initiation factor IID, 31kD subunit family protein, expressed
Cluster_57610,Chr04:20611964-20612102	n.h.	Pn02t158200.01	-	4	mRNA-GENE-	AT2G40490.1	Os03t0337600-01	Similar to Uroporphyrinogen decarboxylase (EC 4.1.1.37) (URO-D) (UPD) (Fragment)
Cluster_57610,Chr04:20611964-20612102	n.h.	Pn02t164500.01	-	4	mRNA-GENE-	AT3G05060.1	Os03t0350100-01	SAR DNA-binding protein-2
Cluster_57610,Chr04:20611964-20612102	n.h.	Pn04t102600.01	-	4	mRNA-GENE-	AT2G30490.1	Os05t0320700-02	Similar to Cytochrome P450
Cluster_57610,Chr04:20611964-20612102	n.h.	Pn07t075700.01	-	4	mRNA-GENE-	-	Os08t0189100-01	Germin-like protein 8-2, Disease resistanc
Cluster_57610,Chr04:20611964-20612102	n.h.	Pn02t306600.01	-	4	mRNA-GENE-	AT1G05680.1	Os09t0518200-01	UDP-glucuronosyl/UDP-glucosyltransferase family protein
Cluster_57610,Chr04:20611964-20612102	n.h.	Pn03t310900.01	-	4	mRNA-GENE-	AT1G74640.1	Os09t0413700-02	Conserved hypothetical protein
Cluster_57610,Chr04:20611964-20612102	n.h.	Pn09t227200.01	-	4	mRNA-GENE-	AT3G24255.5	Os11t0672600-01	Reverse transcriptase domain containing protein
Cluster_57610,Chr04:20611964-20612102	n.h.	Pn05t070800.04	-	4	mRNA-GENE-	AT1G79280.1	Os02t0741500-01	Ribbon-helix-helix domain containing protein
Cluster_57610,Chr04:20611964-20612102	n.h.	Pn04t369200.01	-	4	mRNA-GENE-	AT5G23720.1	Os01t0311500-01	Similar to PHS1 (PROPYZAMIDE-HYPERSENSITIVE 1); phosphoprotein phosphatase/ protein tyrosine/serine/threonine phosphatase
Cluster_57610,Chr04:20611964-20612102	n.h.	Pn04t176300.01	-	4	mRNA-GENE-	AT2G01120.1	Os01t0683400-01	Similar to Origin recognition complex 4
Cluster_57610,Chr04:20611964-20612102	n.h.	Pn10t238600.01	-	4	mRNA-GENE-	AT1G50460.1	Os05t0375100-00	Similar to Hexokinase-10
Cluster_57610,Chr04:20611964-20612102	n.h.	Pn04t281600.01	-	4	mRNA-GENE-	AT1G65280.2	Os01t0521500-01	Heat shock protein DnaJ family protein
Cluster_57610,Chr04:20611964-20612102	n.h.	Pn04t192400.01	-	4	mRNA-GENE-	AT3G01770.2	Os01t0648700-01	Bromodomain containing protein
Cluster_57610,Chr04:20611964-20612102	n.h.	Pn05t071000.04	-	4	mRNA-GENE-	AT1G79280.3	Os02t0741500-01	Ribbon-helix-helix domain containing protein
Cluster_57610,Chr04:20611964-20612102	n.h.	Pn07t248700.03	-	4	mRNA-GENE-	-	-	-
Cluster_57610,Chr04:20611964-20612102	n.h.	Pn03t238900.01	-	4	mRNA-GENE-	AT1G66950.1	Os02t0671800-01	Integrase, catalytic core domain containing protein
Cluster_57610,Chr04:20611964-20612102	n.h.	Pn06t351200.03	-	4	mRNA-GENE-	-	Os07t0646300-02	Hypothetical conserved gene
Cluster_57610,Chr04:20611964-20612102	n.h.	Pn09t006200.01	-	4	EXON-5UTR-mRNA-GENE-	AT2G27930.4	Os08t0560300-01	Protein of unknown function DUF597 family protein
Cluster_57610,Chr04:20611964-20612102	n.h.	Pn09t256100.01	-	4	mRNA-GENE-	AT2G41350.1	Os08t0240600-00	Similar to predicted protein
Cluster_57610,Chr04:20611964-20612102	n.h.	Pn10t014100.02	-	4	mRNA-GENE-	AT5G23960.2	Os08t0168000-01	Similar to Sesquiterpene synthase
Cluster_57610,Chr04:20611964-20612102	n.h.	Pn05t017700.01	-	4	mRNA-GENE-	AT1G03905.1	Os02t0810300-01	Similar to NBD-like protein
Cluster_57610,Chr04:20611964-20612102	n.h.	Pn06t345600.01	-	4	mRNA-GENE-	AT5G48520.2	Os06t0186500-01	Similar to predicted protein
Cluster_57610,Chr04:20611964-20612102	n.h.	Pn06t327300.01	-	4	mRNA-GENE-	AT5G42930.1	Os02t0767200-01	Lipase, class 3 family protein
Cluster_57610,Chr04:20611964-20612102	n.h.	Pn07t012700.02	-	4	mRNA-GENE-	-	Os11t0153400-01	Similar to Rac GTPase activating protein 3 (Fragment)
Cluster_57610,Chr04:20611964-20612102	n.h.	Pn04t144600.01	-	4	mRNA-GENE-	-	Os01t0742766-01	Hypothetical conserved gene
Cluster_57610,Chr04:20611964-20612102	n.h.	Pn09t321400.01	-	4	EXON-3UTR-mRNA-GENE-	AT2G34570.1	Os02t0468200-01	Protein of unknown function DUF652 family protein
Cluster_57610,Chr04:20611964-20612102	n.h.	Pn05t345500.01	-	4	mRNA-GENE-	AT3G16190.1	Os02t0276400-01	Similar to Isochorismatase family protein rutB
Cluster_63872,Chr04:45739119-45739267	n.h.	Pn07t192500.01	-	3	EXON-mRNA-CDS-GENE-	AT3G25150.1	Os04t0372800-01	Nucleotide-binding, alpha-beta plait domain containing protein
Cluster_63872,Chr04:45739119-45739267	n.h.	Pn07t416700.01	+	3.5	EXON-mRNA-CDS-GENE-	AT3G14980.3	Os04t0691700-01	GCN5-related N-acetyltransferase (GNAT) domain domain containing protein
Cluster_63872,Chr04:45739119-45739267	n.h.	Pn02t145300.01	+	3.5	GENE-	AT1G06320.1	Os03t0308700-00	-
Cluster_63872,Chr04:45739119-45739267	n.h.	Pn03t056900.01	-	3.5	EXON-mRNA-CDS-GENE-	AT4G35160.1	Os11t0306400-01	Similar to Herbicide safener binding protein
Cluster_63872,Chr04:45739119-45739267	n.h.	Pn02t029500.01	-	3.5	EXON-mRNA-CDS-GENE-	AT1G71800.1	Os06t0248200-01	Hypothetical conserved gene
Cluster_63872,Chr04:45739119-45739267	n.h.	Pn02t222000.01	-	3.5	mRNA-GENE-	AT1G65680.1	Os10t0555600-01	Beta-expansin precursor
Cluster_63872,Chr04:45739119-45739267	n.h.	Pn01t254500.01	-	3.5	EXON-mRNA-CDS-GENE-	AT4G35160.1	Os11t0306400-01	Similar to Herbicide safener binding protein
Cluster_63872,Chr04:45739119-45739267	n.h.	Pn03t057200.01	-	3.5	EXON-mRNA-CDS-GENE-	AT4G35150.1	Os11t0306400-01	Similar to Herbicide safener binding protein
Cluster_63872,Chr04:45739119-45739267	n.h.	Pn04t183700.01	+	4	mRNA-GENE-	AT1G53580.1	Os01t0667200-02	Mitochondrial sulfur dioxygenase, Abiotic stress respons
Cluster_63872,Chr04:45739119-45739267	n.h.	Pn04t482100.01	+	4	EXON-mRNA-CDS-GENE-	AT2G42840.1	Os01t0201600-01	Virulence factor, pectin lyase fold family protein
Cluster_63872,Chr04:45739119-45739267	n.h.	Pn09t135100.01	+	4	EXON-mRNA-CDS-GENE-	AT2G24100.1	Os06t0186600-02	Conserved hypothetical protein
Cluster_63872,Chr04:45739119-45739267	n.h.	Pn10t080800.01	+	4	mRNA-GENE-	AT3G16950.1	Os01t0337900-01	Similar to Dihydrolipoamide dehydrogenase
Cluster_63872,Chr04:45739119-45739267	n.h.	Pn05t072300.01	+	4	EXON-mRNA-CDS-GENE-	-	Os11t0656500-01	Integrase, catalytic core domain containing protein
Cluster_63872,Chr04:45739119-45739267	n.h.	Pn07t403800.01	-	4	EXON-5UTR-mRNA-GENE-	AT2G03690.1	Os04t0674200-01	Coenzyme Q biosynthesis Coq4 family protein
Cluster_63872,Chr04:45739119-45739267	n.h.	Pn06t384500.03	-	4	mRNA-GENE-	-	Os03t0109900-02	Peptidase, trypsin-like serine and cysteine domain containing protein
Cluster_63872,Chr04:45739119-45739267	n.h.	Pn02t385400.01	-	4	EXON-mRNA-CDS-GENE-	AT3G02690.1	Os10t0493900-01	Protein of unknown function DUF6, transmembrane domain containing protein
Cluster_63872,Chr04:45739119-45739267	n.h.	Pn04t499000.05	-	4	EXON-3UTR-mRNA-GENE-	AT3G24550.1	Os01t0227200-01	Similar to Somatic embryogenesis receptor kinase-like protein
Cluster_63872,Chr04:45739119-45739267	n.h.	Pn09t051600.01	-	4	EXON-mRNA-CDS-GENE-	AT1G17370.1	Os08t0520300-01	Similar to Oligouridylate binding protein
Cluster_63872,Chr04:45739119-45739267	n.h.	Pn05t135100.01	-	4	EXON-3UTR-mRNA-GENE-	AT1G08650.1	Os02t0625300-00	Similar to PEPC kinase
Cluster_63872,Chr04:45739119-45739267	n.h.	Pn03t406500.01	-	4	mRNA-GENE-	AT2G32415.2	Os07t0513100-01	Similar to RRP6-like protein 3
Cluster_63872,Chr04:45739119-45739267	n.h.	Pn05t396100.01	-	4	mRNA-GENE-	AT4G26555.1	Os02t0199300-01	Peptidyl-prolyl cis-trans isomerase, FKBP-type domain containing protein
Cluster_63872,Chr04:45739119-45739267	n.h.	Pn03t406900.01	-	4	EXON-mRNA-CDS-GENE-	AT4G23160.3	cds-BAC19858.1	-
Cluster_64160,Chr04:46732824-46733010	n.h.	Pn01t445700.01	+	3.5	EXON-mRNA-CDS-GENE-	AT4G35160.1	Os11t0306400-01	Similar to Herbicide safener binding protein
Cluster_64160,Chr04:46732824-46733010	n.h.	Pn05t014200.01	+	3.5	EXON-mRNA-CDS-GENE-	AT4G15880.1	Os04t0639700-00	Similar to OSIGBa0138H21-OSIGBa0138E01.9 protein
Cluster_64160,Chr04:46732824-46733010	n.h.	Pn05t014100.01	-	3.5	mRNA-GENE-	-	Os04t0639700-00	Similar to OSIGBa0138H21-OSIGBa0138E01.9 protein
Cluster_64160,Chr04:46732824-46733010	n.h.	Pn09t022000.01	-	3.5	mRNA-GENE-	AT4G17880.1	Os09t0519100-00	Helix-loop-helix DNA-binding domain containing protein
Cluster_64160,Chr04:46732824-46733010	n.h.	Pn04t290600.01	-	3.5	mRNA-GENE-	AT1G68370.1	Os01t0512100-01	Similar to Chaperone protein dnaJ 15 (Protein ALTERED RESPONSE TO GRAVITY) (AtARG1) (AtJ15) (AtDjB15)
Cluster_64160,Chr04:46732824-46733010	n.h.	Pn03t478400.01	+	4	EXON-mRNA-GENE-	-	-	-
Cluster_64160,Chr04:46732824-46733010	n.h.	Pn02t367600.01	+	4	EXON-3UTR-mRNA-GENE-	AT2G33420.1	Os03t0138600-01	Hypothetical conserved gene
Cluster_64160,Chr04:46732824-46733010	n.h.	Pn08t071800.01	-	4	mRNA-GENE-	AT5G48050.1	-	-
Cluster_64160,Chr04:46732824-46733010	n.h.	Pn10t264100.01	-	4	EXON-mRNA-CDS-GENE-	AT5G27660.2	Os03t0221100-00	Peptidase S1C, HrtA/DegP2/Q/S domain containing protein
Cluster_64160,Chr04:46732824-46733010	n.h.	Pn10t067100.01	-	4	EXON-mRNA-CDS-GENE-	-	Os04t0191000-01	Similar to OSIGBa0114M03.4 protein
Cluster_64160,Chr04:46732824-46733010	n.h.	Pn04t402400.01	-	4	mRNA-GENE-	AT1G19290.2	Os05t0275100-00	Pentatricopeptide repeat domain containing protein
Cluster_64160,Chr04:46732824-46733010	n.h.	Pn02t004800.01	-	4	EXON-3UTR-mRNA-GENE-	AT4G00450.3	Os07t0648266-00	Similar to 2-oxo acid dehydrogenase, lipoyl-binding site
Cluster_64552,Chr04:48186507-48186588	n.h.	Pn10t080900.02	-	0	mRNA-GENE-	AT3G06670.1	Os01t0337600-01	Similar to predicted protein
Cluster_64552,Chr04:48186507-48186588	n.h.	Pn05t346400.01	+	0.5	mRNA-GENE-	AT1G15220.2	Os02t0275100-01	Cytochrome C biogenesis protein family protein
Cluster_64552,Chr04:48186507-48186588	n.h.	Pn01t131800.01	+	1	mRNA-GENE-	AT4G12770.1	Os11t0661200-01	Heat shock protein DnaJ, N-terminal domain containing protein
Cluster_64552,Chr04:48186507-48186588	n.h.	Pn08t271800.01	-	1	mRNA-GENE-	AT5G14030.4	Os01t0102700-01	Translocon-associated beta family protein
Cluster_64552,Chr04:48186507-48186588	n.h.	Pn04t144600.01	-	1	mRNA-GENE-	-	Os01t0742766-01	Hypothetical conserved gene
Cluster_64552,Chr04:48186507-48186588	n.h.	Pn04t245000.01	-	1	mRNA-GENE-	AT1G19100.1	Os01t0549200-03	Hypothetical conserved gene
Cluster_64552,Chr04:48186507-48186588	n.h.	Pn05t349900.03	-	1	mRNA-GENE-	AT5G11510.4	Os02t0271900-01	Myb transcription factor domain containing protein
Cluster_64552,Chr04:48186507-48186588	n.h.	Pn10t080900.02	+	1.5	mRNA-GENE-	AT3G06670.1	Os01t0337600-01	Similar to predicted protein
Cluster_64552,Chr04:48186507-48186588	n.h.	Pn10t323700.01	-	1.5	mRNA-GENE-	AT5G19690.1	Os05t0519900-01	Similar to STT3A (STAUROSPORIN AND TEMPERATURE SENSITIVE 3-LIKE A); oligosaccharyl transferase
Cluster_64552,Chr04:48186507-48186588	n.h.	Pn10t063100.01	-	1.5	mRNA-GENE-	AT1G66650.1	Os05t0152900-00	Seven-in-absentia protein, sina domain containing protein
Cluster_64552,Chr04:48186507-48186588	n.h.	Pn09t360900.02	+	2	mRNA-GENE-	AT5G23150.2	Os08t0100500-01	Regulation of nuclear pre-mRNA protein domain containing protein
Cluster_64552,Chr04:48186507-48186588	n.h.	Pn05t466600.02	+	2	mRNA-GENE-	AT1G20060.4	Os02t0101800-01	Kinesin, motor domain domain containing protein
Cluster_64552,Chr04:48186507-48186588	n.h.	Pn07t109000.01	+	2	mRNA-GENE-	AT5G42150.1	Os04t0244400-02	Thioredoxin fold domain containing protein
Cluster_64552,Chr04:48186507-48186588	n.h.	Pn07t344000.01	+	2	mRNA-GENE-	AT1G32050.1	Os04t0597000-01	Similar to Secretory carrier membrane protein
Cluster_64552,Chr04:48186507-48186588	n.h.	Pn04t095000.01	-	2	mRNA-GENE-	AT5G58640.2	Os01t0832200-01	Similar to selT-like protein
Cluster_64552,Chr04:48186507-48186588	n.h.	Pn05t346400.01	-	2	mRNA-GENE-	AT1G15220.2	Os02t0275100-01	Cytochrome C biogenesis protein family protein
Cluster_64552,Chr04:48186507-48186588	n.h.	Pn04t103700.03	+	2.5	mRNA-GENE-	AT3G14730.1	Os01t0818200-01	Pentatricopeptide repeat domain containing protein
Cluster_64552,Chr04:48186507-48186588	n.h.	Pn10t126800.01	+	2.5	mRNA-GENE-	AT2G19130.1	Os04t0103500-01	Serine/threonine protein kinase-related domain containing protein
Cluster_64552,Chr04:48186507-48186588	n.h.	Pn10t365100.01	+	2.5	mRNA-GENE-	AT4G39420.3	Os01t0182900-01	Conserved hypothetical protein
Cluster_64552,Chr04:48186507-48186588	n.h.	Pn09t087500.01	+	2.5	mRNA-GENE-	AT1G68100.1	Os08t0467400-01	Zinc/iron permease family protein
Cluster_64552,Chr04:48186507-48186588	n.h.	Pn07t075700.01	+	2.5	mRNA-GENE-	-	Os08t0189100-01	Germin-like protein 8-2, Disease resistanc
Cluster_64552,Chr04:48186507-48186588	n.h.	Pn04t424200.01	-	2.5	mRNA-GENE-	AT1G71110.1	Os01t0121300-01	Conserved hypothetical protein
Cluster_64552,Chr04:48186507-48186588	n.h.	Pn04t151900.01	-	2.5	mRNA-GENE-	AT5G41840.1	Os01t0730200-01	F-box domain, cyclin-like domain containing protein
Cluster_64552,Chr04:48186507-48186588	n.h.	Pn04t133800.01	-	2.5	mRNA-GENE-	-	Os01t0761000-01	Conserved hypothetical protein
Cluster_64552,Chr04:48186507-48186588	n.h.	Pn08t145500.02	-	2.5	mRNA-GENE-	AT4G32700.2	Os12t0291000-00	Similar to DNA-directed DNA polymerase family protein
Cluster_64552,Chr04:48186507-48186588	n.h.	Pn05t202800.01	-	2.5	mRNA-GENE-	AT3G51460.1	Os11t0309000-01	Synaptojanin, N-terminal domain containing protein
Cluster_64552,Chr04:48186507-48186588	n.h.	Pn05t141100.01	-	2.5	mRNA-GENE-	AT3G47570.1	Os02t0615500-01	Protein kinase, core domain containing protein
Cluster_64552,Chr04:48186507-48186588	n.h.	Pn05t017700.01	+	3	mRNA-GENE-	AT1G03905.1	Os02t0810300-01	Similar to NBD-like protein
Cluster_64552,Chr04:48186507-48186588	n.h.	Pn04t373500.01	+	3	mRNA-GENE-	AT1G02370.1	Os01t0301000-01	Pentatricopeptide repeat domain containing protein
Cluster_64552,Chr04:48186507-48186588	n.h.	Pn02t060200.01	+	3	mRNA-GENE-	AT1G53730.1	Os03t0183800-01	Similar to Leucine-rich repeat transmembrane protein kinase 1 (Fragment)
Cluster_64552,Chr04:48186507-48186588	n.h.	Pn05t458800.01	+	3	EXON-3UTR-mRNA-GENE-	AT3G45010.1	Os02t0114200-01	Serine carboxypeptidase III precursor (EC 3.4.16.5)
Cluster_64552,Chr04:48186507-48186588	n.h.	Pn03t359600.01	+	3	EXON-3UTR-mRNA-GENE-	AT5G47870.1	Os09t0512800-00	Similar to snRK1-interacting protein 1
Cluster_64552,Chr04:48186507-48186588	n.h.	Pn03t097300.01	+	3	mRNA-GENE-	AT5G05610.2	Os07t0233300-01	Similar to Nucleic acid binding protein-like
Cluster_64552,Chr04:48186507-48186588	n.h.	Pn02t272600.01	+	3	mRNA-GENE-	AT4G38760.1	Os10t0154600-01	Conserved hypothetical protein
Cluster_64552,Chr04:48186507-48186588	n.h.	Pn02t335200.01	+	3	mRNA-GENE-	AT3G24255.5	Os06t0484800-00	Reverse transcriptase domain containing protein
Cluster_64552,Chr04:48186507-48186588	n.h.	Pn02t218900.01	+	3	mRNA-GENE-	AT3G61380.3	Os10t0550000-01	Protein of unknown function DUF3741 domain containing protein
Cluster_64552,Chr04:48186507-48186588	n.h.	Pn04t365700.01	+	3	mRNA-GENE-	AT3G18524.1	Os05t0274200-01	DNA mismatch repair protein MSH2 (MUS1)
Cluster_64552,Chr04:48186507-48186588	n.h.	Pn08t182100.01	+	3	mRNA-GENE-	AT5G63400.1	Os11t0312400-01	Adenylate kinase B (EC 2.7.4.3) (ATP-AMP transphosphorylase)
Cluster_64552,Chr04:48186507-48186588	n.h.	Pn02t164300.01	+	3	mRNA-GENE-	AT2G41620.1	Os03t0349000-01	Nucleoporin interacting component family protein
Cluster_64552,Chr04:48186507-48186588	n.h.	Pn02t062800.01	+	3	mRNA-GENE-	AT5G10940.2	Os03t0187300-01	Similar to transducin family protein / WD-40 repeat family protein
Cluster_64552,Chr04:48186507-48186588	n.h.	Pn08t225000.01	+	3	mRNA-GENE-	-	Os12t0507600-01	Conserved hypothetical protein
Cluster_64552,Chr04:48186507-48186588	n.h.	Pn05t126000.01	+	3	mRNA-GENE-	AT4G00660.2	Os02t0641800-01	Similar to RNA helicase (Fragment)
Cluster_64552,Chr04:48186507-48186588	n.h.	Pn08t329500.01	+	3	mRNA-GENE-	AT2G01980.1	Os12t0641100-04	Similar to Na+/H+ antiporter
Cluster_64552,Chr04:48186507-48186588	n.h.	Pn07t171500.01	+	3	mRNA-GENE-	AT1G58210.1	Os04t0347900-01	Similar to OSIGBa0130K07.5 protein
Cluster_64552,Chr04:48186507-48186588	n.h.	Pn03t458600.01	+	3	mRNA-GENE-	AT1G19110.1	Os07t0614300-01	Similar to Von Willebrand factor type A domain containing protein, expressed
Cluster_64552,Chr04:48186507-48186588	n.h.	Pn09t321400.01	-	3	EXON-3UTR-mRNA-GENE-	AT2G34570.1	Os02t0468200-01	Protein of unknown function DUF652 family protein
Cluster_64552,Chr04:48186507-48186588	n.h.	Pn02t190700.01	-	3	mRNA-GENE-	AT1G54140.1	Os03t0408500-01	Similar to Transcription initiation factor IID, 31kD subunit family protein, expressed
Cluster_64552,Chr04:48186507-48186588	n.h.	Pn05t448100.01	-	3	mRNA-GENE-	AT5G51545.1	Os02t0125000-01	Similar to LPA2 (low psii accumulation2)
Cluster_64552,Chr04:48186507-48186588	n.h.	Pn02t391000.01	-	3	mRNA-GENE-	AT3G22290.2	Os03t0784400-01	Protein of unknown function DUF1692 domain containing protein
Cluster_64552,Chr04:48186507-48186588	n.h.	Pn04t139400.01	-	3	mRNA-GENE-	AT4G12790.6	Os03t0714400-01	Similar to ATP binding protein
Cluster_64552,Chr04:48186507-48186588	n.h.	Pn02t451400.01	-	3	mRNA-GENE-	AT1G10900.3	Os03t0701800-01	Phosphatidylinositol 4-phosphate 5-kinase, Regulation of heading, Regulation of floral induction gene
Cluster_64552,Chr04:48186507-48186588	n.h.	Pn09t084300.01	-	3	mRNA-GENE-	AT3G19280.1	Os08t0472600-01	Alpha1,3-fucosyltransferase, Basipetal auxin transport, Gravitropic response, N-glycan biosynthesi
Cluster_64552,Chr04:48186507-48186588	n.h.	Pn04t369200.01	-	3	mRNA-GENE-	AT5G23720.1	Os01t0311500-01	Similar to PHS1 (PROPYZAMIDE-HYPERSENSITIVE 1); phosphoprotein phosphatase/ protein tyrosine/serine/threonine phosphatase
Cluster_64552,Chr04:48186507-48186588	n.h.	Pn01t103600.01	-	3	EXON-3UTR-mRNA-GENE-	AT2G47300.4	Os11t0677500-00	Similar to Ribonucleases P/MRP protein subunit POP1 containing protein, expressed
Cluster_64552,Chr04:48186507-48186588	n.h.	Pn05t035800.02	-	3	mRNA-GENE-	AT4G33200.1	Os03t0686300-00	Similar to unconventional myosin heavy chain
Cluster_64552,Chr04:48186507-48186588	n.h.	Pn04t137300.02	-	3	mRNA-GENE-	AT4G18490.2	Os01t0755100-01	Conserved hypothetical protein
Cluster_64552,Chr04:48186507-48186588	n.h.	Pn04t209600.01	-	3	mRNA-GENE-	AT5G63630.1	Os01t0618500-01	Similar to RNA helicase (Fragment)
Cluster_64552,Chr04:48186507-48186588	n.h.	Pn08t191600.01	-	3	mRNA-GENE-	AT1G27850.1	Os12t0239200-01	Conserved hypothetical protein
Cluster_64552,Chr04:48186507-48186588	n.h.	Pn05t415200.02	-	3	mRNA-GENE-	AT4G29900.2	Os04t0605500-02	P-type IIB Ca(2+) ATPase, Stress toleranc
Cluster_64552,Chr04:48186507-48186588	n.h.	Pn04t392600.01	-	3	mRNA-GENE-	AT4G02860.1	Os01t0266500-01	Phenazine biosynthesis PhzC/PhzF protein family protein
Cluster_64552,Chr04:48186507-48186588	n.h.	Pn04t144100.01	-	3	mRNA-GENE-	AT2G25840.1	Os01t0743400-02	Similar to Tryptophanyl-tRNA synthetase (Fragment)
Cluster_64552,Chr04:48186507-48186588	n.h.	Pn01t256300.01	-	3	mRNA-GENE-	AT1G12880.1	Os11t0531700-02	NUDIX hydrolase domain containing protein
Cluster_64552,Chr04:48186507-48186588	n.h.	Pn04t281600.01	+	3.5	mRNA-GENE-	AT1G65280.2	Os01t0521500-01	Heat shock protein DnaJ family protein
Cluster_64552,Chr04:48186507-48186588	n.h.	Pn06t035700.02	+	3.5	mRNA-GENE-	AT3G09100.2	Os12t0193200-01	Nucleic acid-binding, OB-fold domain containing protein
Cluster_64552,Chr04:48186507-48186588	n.h.	Pn01t471700.01	+	3.5	mRNA-GENE-	AT1G04170.2	Os12t0607100-01	Similar to Heterochromatin protein (Fragment)
Cluster_64552,Chr04:48186507-48186588	n.h.	Pn07t282200.01	+	3.5	mRNA-GENE-	AT3G59410.4	Os04t0492600-01	Anticodon-binding domain containing protein
Cluster_64552,Chr04:48186507-48186588	n.h.	Pn04t176300.01	+	3.5	mRNA-GENE-	AT2G01120.1	Os01t0683400-01	Similar to Origin recognition complex 4
Cluster_64552,Chr04:48186507-48186588	n.h.	Pn03t051200.01	+	3.5	mRNA-GENE-	AT5G06600.1	Os01t0771400-00	Similar to CM0545.290.nc protein
Cluster_64552,Chr04:48186507-48186588	n.h.	Pn10t368700.01	+	3.5	mRNA-GENE-	AT3G24880.3	Os08t0177300-01	HSA domain containing protein
Cluster_64552,Chr04:48186507-48186588	n.h.	Pn04t132900.01	+	3.5	mRNA-GENE-	AT1G18600.1	Os01t0763100-00	Hypothetical conserved gene
Cluster_64552,Chr04:48186507-48186588	n.h.	Pn01t562200.02	+	3.5	mRNA-GENE-	AT3G08850.1	Os12t0110000-01	Component of TORC1(Target of rapamycin complex 1
Cluster_64552,Chr04:48186507-48186588	n.h.	Pn05t175200.01	+	3.5	EXON-3UTR-mRNA-GENE-	AT5G49890.1	Os02t0558100-02	Similar to Chloride channel (Fragment)
Cluster_64552,Chr04:48186507-48186588	n.h.	Pn10t200900.01	+	3.5	mRNA-GENE-	AT2G40760.1	Os05t0323100-01	Rhodanese-like domain containing protein
Cluster_64552,Chr04:48186507-48186588	n.h.	Pn02t460000.01	+	3.5	mRNA-GENE-	AT3G17770.1	Os03t0719300-01	Similar to Dihydroxyacetone/glycerone kinase-like protein
Cluster_64552,Chr04:48186507-48186588	n.h.	Pn02t220800.01	+	3.5	EXON-5UTR-mRNA-GENE-	AT1G12110.1	Os10t0554200-02	TGF-beta receptor, type I/II extracellular region family protein
Cluster_64552,Chr04:48186507-48186588	n.h.	Pn09t156400.01	+	3.5	mRNA-GENE-	AT1G06560.1	Os08t0365900-01	Bacterial Fmu (Sun)/eukaryotic nucleolar NOL1/Nop2p domain containing protein
Cluster_64552,Chr04:48186507-48186588	n.h.	Pn08t220200.01	-	3.5	mRNA-GENE-	AT5G55610.1	Os12t0498800-01	Conserved hypothetical protein
Cluster_64552,Chr04:48186507-48186588	n.h.	Pn04t047900.01	-	3.5	mRNA-GENE-	AT5G63200.1	Os01t0906600-01	Tetratricopeptide-like helical domain containing protein
Cluster_64552,Chr04:48186507-48186588	n.h.	Pn03t373500.01	-	3.5	mRNA-GENE-	AT4G34960.1	Os09t0537600-01	Similar to Cyclophilin-like protein (Single domain cyclophilin type peptidyl- prolyl cis-trans isomerase)
Cluster_64552,Chr04:48186507-48186588	n.h.	Pn03t448700.01	-	3.5	mRNA-GENE-	-	-	-
Cluster_64552,Chr04:48186507-48186588	n.h.	Pn02t164500.01	-	3.5	mRNA-GENE-	AT3G05060.1	Os03t0350100-01	SAR DNA-binding protein-2
Cluster_64552,Chr04:48186507-48186588	n.h.	Pn03t370900.01	-	3.5	mRNA-GENE-	AT3G61130.1	Os09t0531900-01	Similar to Glycosyltransferase QUASIMODO1 (EC 2.4.1.-)
Cluster_64552,Chr04:48186507-48186588	n.h.	Pn03t322500.01	-	3.5	mRNA-GENE-	AT2G15430.1	Os09t0110400-01	Similar to DNA-directed RNA polymerase II 36 kDa polypeptide A (EC 2.7.7.6) (RNA polymerase II subunit 3)
Cluster_64552,Chr04:48186507-48186588	n.h.	Pn02t119400.01	-	3.5	mRNA-GENE-	AT3G53940.1	Os03t0267700-01	Adenine nucleotide translocator 1 domain containing protein
Cluster_64552,Chr04:48186507-48186588	n.h.	Pn03t414900.03	-	3.5	mRNA-GENE-	AT4G23180.1	Os07t0534300-01	Hypothetical conserved gene
Cluster_64552,Chr04:48186507-48186588	n.h.	Pn01t113000.01	-	3.5	mRNA-GENE-	AT3G46530.1	Os11t0130900-00	Similar to NB-ARC domain containing protein, expressed
Cluster_64552,Chr04:48186507-48186588	n.h.	Pn05t451800.01	-	3.5	mRNA-GENE-	AT5G42560.1	Os03t0132300-01	TB2/DP1 and HVA22 related protein family protein
Cluster_64552,Chr04:48186507-48186588	n.h.	Pn03t458600.01	-	3.5	mRNA-GENE-	AT1G19110.1	Os07t0614300-01	Similar to Von Willebrand factor type A domain containing protein, expressed
Cluster_64552,Chr04:48186507-48186588	n.h.	Pn06t301100.01	-	3.5	mRNA-GENE-	AT2G28290.6	Os06t0255200-02	Conserved hypothetical protein
Cluster_64552,Chr04:48186507-48186588	n.h.	Pn10t354700.01	-	3.5	mRNA-GENE-	-	Os05t0227800-01	Homeodomain-like containing protein
Cluster_64552,Chr04:48186507-48186588	n.h.	Pn07t171500.01	-	3.5	mRNA-GENE-	AT1G58210.1	Os04t0347900-01	Similar to OSIGBa0130K07.5 protein
Cluster_64552,Chr04:48186507-48186588	n.h.	Pn07t283600.01	-	3.5	mRNA-GENE-	AT3G07565.3	Os05t0305700-01	Homeodomain-like containing protein
Cluster_64552,Chr04:48186507-48186588	n.h.	Pn01t567800.08	+	4	EXON-5UTR-3UTR-mRNA-GENE-	AT2G38330.1	Os12t0106600-01	Similar to MATE efflux family protein, expressed
Cluster_64552,Chr04:48186507-48186588	n.h.	Pn02t107800.01	+	4	mRNA-GENE-	AT4G39080.1	Os03t0251500-01	Similar to T-cell immune regulator 1 transcript variant 3 (Fragment)
Cluster_64552,Chr04:48186507-48186588	n.h.	Pn01t248200.01	+	4	mRNA-GENE-	AT1G21230.1	Os09t0561500-01	Wall-associated kinase, Rice blast resistanc
Cluster_64552,Chr04:48186507-48186588	n.h.	Pn04t245000.01	+	4	mRNA-GENE-	AT1G19100.1	Os01t0549200-03	Hypothetical conserved gene
Cluster_64552,Chr04:48186507-48186588	n.h.	Pn05t035800.02	+	4	mRNA-GENE-	AT4G33200.1	Os03t0686300-00	Similar to unconventional myosin heavy chain
Cluster_64552,Chr04:48186507-48186588	n.h.	Pn08t260900.01	+	4	mRNA-GENE-	AT2G26170.1	Os01t0701400-01	Cytochrome P450 family member, Homolog of Arabidopsis MORE AXILLARY GROWTH 1 (MAX1), Strigolactone biosynthesi
Cluster_64552,Chr04:48186507-48186588	n.h.	Pn08t220200.01	+	4	mRNA-GENE-	AT5G55610.1	Os12t0498800-01	Conserved hypothetical protein
Cluster_64552,Chr04:48186507-48186588	n.h.	Pn01t240000.02	+	4	mRNA-GENE-	AT5G02700.1	Os11t0202000-01	F-box domain, cyclin-like domain containing protein
Cluster_64552,Chr04:48186507-48186588	n.h.	Pn05t342500.01	+	4	mRNA-GENE-	AT3G58530.1	Os02t0281150-01	Similar to Leucine Rich Repeat family protein
Cluster_64552,Chr04:48186507-48186588	n.h.	Pn05t170500.01	+	4	mRNA-GENE-	AT5G61210.2	Os02t0529500-01	Similar to SNAP25-like protein C (Fragment)
Cluster_64552,Chr04:48186507-48186588	n.h.	Pn04t128900.01	+	4	mRNA-GENE-	AT3G22270.1	Os02t0517300-01	Topoisomerase II-associated protein PAT1 domain containing protein
Cluster_64552,Chr04:48186507-48186588	n.h.	Pn08t071400.01	+	4	mRNA-GENE-	-	Os05t0107801-00	Conserved hypothetical protein
Cluster_64552,Chr04:48186507-48186588	n.h.	Pn02t365100.01	+	4	mRNA-GENE-	AT5G43920.1	Os08t0126100-00	Hypothetical conserved gene
Cluster_64552,Chr04:48186507-48186588	n.h.	Pn03t311200.01	+	4	EXON-3UTR-mRNA-GENE-	AT1G26850.2	Os09t0415700-01	Protein of unknown function DUF248, methyltransferase putative family protein
Cluster_64552,Chr04:48186507-48186588	n.h.	Pn05t457800.01	+	4	mRNA-GENE-	AT3G46100.1	Os02t0754700-01	Similar to Histidyl-tRNA synthetase (EC 6.1.1.21)
Cluster_64552,Chr04:48186507-48186588	n.h.	Pn03t103200.01	+	4	mRNA-GENE-	AT1G32750.1	Os06t0645800-01	Similar to Transcription initiation factor TFIID subunit 1
Cluster_64552,Chr04:48186507-48186588	n.h.	Pn05t126000.01	+	4	mRNA-GENE-	AT4G00660.2	Os02t0641800-01	Similar to RNA helicase (Fragment)
Cluster_64552,Chr04:48186507-48186588	n.h.	Pn02t200300.01	-	4	mRNA-GENE-	AT5G43130.1	Os03t0441000-01	Similar to Transcription initiation factor TFIID component TAF4 family protein, expressed
Cluster_64552,Chr04:48186507-48186588	n.h.	Pn07t075700.01	-	4	mRNA-GENE-	-	Os08t0189100-01	Germin-like protein 8-2, Disease resistanc
Cluster_64552,Chr04:48186507-48186588	n.h.	Pn09t105800.01	-	4	mRNA-GENE-	AT1G15860.2	Os08t0439150-00	Similar to DCN1-like protein 4
Cluster_64552,Chr04:48186507-48186588	n.h.	Pn10t016700.01	-	4	mRNA-GENE-	AT5G45400.1	Os05t0111000-01	Similar to Gag polyprotein [Contains: Core protein p15 (Matrix protein); Core protein p24; Core protein p12]
Cluster_64552,Chr04:48186507-48186588	n.h.	Pn04t183100.01	-	4	mRNA-GENE-	AT2G15530.6	Os01t0667700-02	Zinc finger, RING/FYVE/PHD-type domain containing protein
Cluster_64552,Chr04:48186507-48186588	n.h.	Pn06t079100.03	-	4	mRNA-GENE-	AT5G34850.1	Os06t0643900-01	Purple acid phosphatase (EC:3.1.3.2), Regulation of phosphate remobilization, Utilization of organic phosphoru
Cluster_64552,Chr04:48186507-48186588	n.h.	Pn07t197400.01	-	4	EXON-mRNA-CDS-GENE-	AT1G08550.3	Os04t0379700-01	Similar to Violaxanthin de-epoxidase
Cluster_64552,Chr04:48186507-48186588	n.h.	Pn02t424800.01	-	4	mRNA-GENE-	AT5G58290.1	Os02t0325100-01	Similar to 26S protease regulatory subunit 6B (MIP224) (MB67 interacting protein) (TAT-binding protein-7) (TBP-7)
Cluster_64552,Chr04:48186507-48186588	n.h.	Pn03t378900.01	-	4	mRNA-GENE-	AT1G76150.1	Os09t0544900-01	MaoC-like dehydratase domain containing protein
Cluster_64552,Chr04:48186507-48186588	n.h.	Pn02t109000.02	-	4	mRNA-GENE-	AT4G00026.1	Os03t0253800-01	Mitochondrial import inner membrane translocase, subunit Tim21 domain containing protein
Cluster_64552,Chr04:48186507-48186588	n.h.	Pn03t425200.01	-	4	mRNA-GENE-	AT5G02920.1	Os07t0113600-00	Hypothetical conserved gene
Cluster_64552,Chr04:48186507-48186588	n.h.	Pn03t481700.01	-	4	mRNA-GENE-	AT5G09360.1	Os02t0749700-01	Laccase, Lignin biosynthesis, Response to Cu stress of rice root
Cluster_64552,Chr04:48186507-48186588	n.h.	Pn05t178700.01	-	4	mRNA-GENE-	AT1G36380.1	Os02t0552400-00	Similar to electron carrier/ ubiquinol-cytochrome-c reductase
Cluster_64552,Chr04:48186507-48186588	n.h.	Pn10t255200.01	-	4	mRNA-GENE-	AT1G54710.1	Os05t0405900-01	WD40 repeat-like domain containing protein
Cluster_67096,Chr05:1659454-1659560	osa-miR396c-5p	Pn01t108800.01	-	3	mRNA-GENE-	AT3G24255.3	Os03t0643433-00	Similar to J013022N21, full insert sequence
Cluster_67096,Chr05:1659454-1659560	osa-miR396c-5p	Pn04t155700.01	+	3.5	mRNA-GENE-	AT5G56580.1	Os01t0510100-01	MAP kinase kinase 1
Cluster_67096,Chr05:1659454-1659560	osa-miR396c-5p	Pn05t047100.01	+	3.5	mRNA-GENE-	AT4G24610.1	Os02t0760200-01	Conserved hypothetical protein
Cluster_67096,Chr05:1659454-1659560	osa-miR396c-5p	Pn09t308900.01	+	3.5	EXON-3UTR-mRNA-GENE-	AT3G47420.3	Os08t0156600-01	Major facilitator superfamily protein
Cluster_67096,Chr05:1659454-1659560	osa-miR396c-5p	Pn02t537500.01	+	3.5	mRNA-GENE-	AT3G24200.1	Os03t0839100-01	Ubiquinone biosynthesis hydroxylase, UbiH/UbiF/VisC/COQ6 domain containing protein
Cluster_67096,Chr05:1659454-1659560	osa-miR396c-5p	Pn04t383800.01	-	3.5	EXON-mRNA-CDS-GENE-	AT1G71060.1	Os01t0505500-00	Pentatricopeptide repeat domain containing protein
Cluster_67096,Chr05:1659454-1659560	osa-miR396c-5p	Pn06t125500.01	-	3.5	mRNA-GENE-	AT4G32980.2	Os02t0226600-01	Homeodomain-related domain containing protein
Cluster_67096,Chr05:1659454-1659560	osa-miR396c-5p	Pn07t201000.01	-	3.5	EXON-mRNA-CDS-GENE-	AT1G33390.2	Os02t0736600-01	DEAD-like helicase, N-terminal domain containing protein
Cluster_67096,Chr05:1659454-1659560	osa-miR396c-5p	Pn07t402800.01	-	3.5	mRNA-GENE-	-	Os04t0672300-01	Similar to H0322F07.3 protein
Cluster_67096,Chr05:1659454-1659560	osa-miR396c-5p	Pn10t046700.01	+	4	EXON-mRNA-CDS-GENE-	AT1G48300.1	Os05t0137300-01	Thioredoxin fold domain containing protein
Cluster_67096,Chr05:1659454-1659560	osa-miR396c-5p	Pn01t181800.01	+	4	EXON-mRNA-CDS-GENE-	AT4G08850.1	Os10t0468500-01	Serine/threonine protein kinase-related domain containing protein
Cluster_67096,Chr05:1659454-1659560	osa-miR396c-5p	Pn08t010500.01	+	4	EXON-mRNA-CDS-GENE-	AT5G60250.1	Os11t0672600-01	Reverse transcriptase domain containing protein
Cluster_67096,Chr05:1659454-1659560	osa-miR396c-5p	Pn05t091700.01	+	4	EXON-mRNA-CDS-GENE-	AT3G13960.1	Os02t0701300-01	Growth-regulating factor, Regulation of grain shape and panicle length, Negative regulation of seed shatterin
Cluster_67096,Chr05:1659454-1659560	osa-miR396c-5p	Pn02t440900.03	+	4	EXON-mRNA-CDS-GENE-	AT5G53660.1	Os03t0674700-01	Similar to Growth-regulating factor 3
Cluster_67096,Chr05:1659454-1659560	osa-miR396c-5p	Pn02t470800.01	+	4	EXON-mRNA-CDS-GENE-	AT2G22840.1	Os03t0729500-01	Transcription factor, Floral organ developmen
Cluster_67096,Chr05:1659454-1659560	osa-miR396c-5p	Pn06t399400.01	+	4	EXON-mRNA-CDS-GENE-	AT3G13960.1	Os06t0116200-01	Transcription facto
Cluster_67096,Chr05:1659454-1659560	osa-miR396c-5p	Pn05t036200.01	+	4	EXON-mRNA-CDS-GENE-	AT3G13960.1	Os02t0776900-01	Transcription activator, Gibberellin (GA)-induced stem elongatio
Cluster_67096,Chr05:1659454-1659560	osa-miR396c-5p	Pn04t227900.01	+	4	EXON-mRNA-CDS-GENE-	AT2G25730.3	Os01t0593000-00	Similar to predicted protein
Cluster_67096,Chr05:1659454-1659560	osa-miR396c-5p	Pn05t047500.01	+	4	EXON-mRNA-CDS-GENE-	AT1G77180.3	Os02t0759800-01	Similar to GAMYB-binding protein (Fragment)
Cluster_67096,Chr05:1659454-1659560	osa-miR396c-5p	Pn03t254900.01	-	4	EXON-mRNA-CDS-GENE-	AT3G05850.1	Os08t0326300-01	Transposase, MuDR, plant domain containing protein
Cluster_67096,Chr05:1659454-1659560	osa-miR396c-5p	Pn01t154700.01	-	4	mRNA-GENE-	AT4G16380.1	Os11t0629100-00	Conserved hypothetical protein
Cluster_67096,Chr05:1659454-1659560	osa-miR396c-5p	Pn01t241400.01	-	4	EXON-mRNA-CDS-GENE-	AT2G22840.1	Os12t0484900-01	Similar to Growth-regulating factor 7
Cluster_67096,Chr05:1659454-1659560	osa-miR396c-5p	Pn07t005000.01	-	4	mRNA-GENE-	AT5G64460.8	Os04t0102500-01	Similar to OSIGBa0123D13.3 protein
Cluster_67096,Chr05:1659454-1659560	osa-miR396c-5p	Pn07t346600.01	-	4	EXON-mRNA-CDS-GENE-	AT3G13960.1	Os04t0600900-02	Similar to B0403H10-OSIGBa0105A11.9 protein
Cluster_67096,Chr05:1659454-1659560	osa-miR396c-5p	Pn05t105000.01	-	4	EXON-mRNA-CDS-GENE-	AT2G36400.1	Os02t0678800-01	Transcriptional activator/repressor, Reguration of KNOX gene, Oskn2 (regulator of meristem function), Floral organogenesi
Cluster_67096,Chr05:1659454-1659560	osa-miR396c-5p	Pn03t318100.01	-	4	EXON-mRNA-CDS-GENE-	AT2G29120.1	Os09t0431200-01	GPCR, family 3, metabotropic glutamate receptor-like protein
Cluster_67096,Chr05:1659454-1659560	osa-miR396c-5p	Pn09t172300.01	-	4	mRNA-GENE-	AT2G25050.1	Os08t0280200-01	Tensin phosphatase, C2 domain domain containing protein
Cluster_67096,Chr05:1659454-1659560	osa-miR396c-5p	Pn01t126300.01	-	4	mRNA-GENE-	AT3G46500.5	Os10t0523100-02	Isopenicillin N synthase family protein
Cluster_67096,Chr05:1659454-1659560	osa-miR396c-5p	Pn05t097300.01	-	4	EXON-mRNA-CDS-GENE-	AT5G16730.1	Os02t0439200-00	Protein kinase PKN/PRK1, effector domain containing protein
Cluster_67096,Chr05:1659454-1659560	osa-miR396c-5p	Pn08t190200.01	-	4	EXON-mRNA-CDS-GENE-	AT4G23160.3	Os08t0125300-01	Integrase, catalytic core domain containing protein
Cluster_67096,Chr05:1659454-1659560	osa-miR396c-5p	Pn01t154800.01	-	4	mRNA-GENE-	AT4G16380.1	Os11t0629100-00	Conserved hypothetical protein
Cluster_67401,Chr05:2646101-2646204	osa-miR164d	Pn06t215100.01	-	1	EXON-mRNA-CDS-GENE-	AT5G53950.1	Os06t0344900-01	NAC transcription facto
Cluster_67401,Chr05:2646101-2646204	osa-miR164d	Pn06t052400.01	-	1	EXON-mRNA-CDS-GENE-	AT1G56010.2	Os06t0675600-01	NAC transcription factor, Positive regulator of heading and senescence during the reproductive phas
Cluster_67401,Chr05:2646101-2646204	osa-miR164d	Pn08t302100.05	-	1	EXON-mRNA-CDS-GENE-	AT3G12977.2	Os12t0610600-01	NAC transcription factor, Negative regulation of drought toleranc
Cluster_67401,Chr05:2646101-2646204	osa-miR164d	Pn09t275200.01	-	2.5	EXON-mRNA-CDS-GENE-	AT3G12977.1	Os08t0200600-01	NAC transcription factor, Negative regulation of drought toleranc
Cluster_67401,Chr05:2646101-2646204	osa-miR164d	Pn09t289500.02	+	3	EXON-mRNA-CDS-GENE-	-	-	-
Cluster_67401,Chr05:2646101-2646204	osa-miR164d	Pn08t313000.01	+	3	EXON-mRNA-CDS-GENE-	-	-	-
Cluster_67401,Chr05:2646101-2646204	osa-miR164d	Pn05t331300.02	+	3	mRNA-GENE-	AT5G24280.3	-	-
Cluster_67401,Chr05:2646101-2646204	osa-miR164d	Pn01t236300.01	+	3	mRNA-GENE-	AT5G62230.2	Os11t0558900-01	Leucine-rich repeat, N-terminal domain containing protein
Cluster_67401,Chr05:2646101-2646204	osa-miR164d	Pn05t438100.01	+	3	EXON-mRNA-CDS-GENE-	AT3G55220.1	Os02t0137400-01	Similar to Spliceosomal-like protein
Cluster_67401,Chr05:2646101-2646204	osa-miR164d	Pn06t334200.01	-	3	EXON-3UTR-mRNA-GENE-	-	-	-
Cluster_67401,Chr05:2646101-2646204	osa-miR164d	Pn02t283400.01	-	3	EXON-5UTR-mRNA-GENE-	-	-	-
Cluster_67401,Chr05:2646101-2646204	osa-miR164d	Pn05t248500.03	-	3	mRNA-GENE-	AT5G58100.2	Os02t0469200-02	Conserved hypothetical protein
Cluster_67401,Chr05:2646101-2646204	osa-miR164d	Pn02t251100.01	+	3.5	EXON-mRNA-CDS-GENE-	-	-	-
Cluster_67401,Chr05:2646101-2646204	osa-miR164d	Pn10t298000.01	+	3.5	EXON-mRNA-CDS-GENE-	AT1G04020.1	Os05t0486600-01	Hypothetical conserved gene
Cluster_67401,Chr05:2646101-2646204	osa-miR164d	Pn09t305400.01	-	3.5	mRNA-GENE-	AT1G32240.2	Os08t0160300-00	Similar to KANADI-like transcription factor FEATHERED
Cluster_67401,Chr05:2646101-2646204	osa-miR164d	Pn04t453100.01	+	4	mRNA-GENE-	AT4G19840.1	Os01t0158400-01	Galactose-binding like domain containing protein
Cluster_67401,Chr05:2646101-2646204	osa-miR164d	Pn05t002800.01	+	4	EXON-mRNA-CDS-GENE-	AT5G15680.1	Os02t0830801-01	Similar to binding
Cluster_67401,Chr05:2646101-2646204	osa-miR164d	Pn07t259500.01	+	4	EXON-mRNA-CDS-GENE-	AT5G61430.1	Os04t0460600-02	Similar to H0219H12.10 protein
Cluster_67401,Chr05:2646101-2646204	osa-miR164d	Pn10t102000.01	+	4	EXON-mRNA-CDS-GENE-	AT4G39470.1	Os05t0182100-01	Tetratricopeptide-like helical domain containing protein
Cluster_67401,Chr05:2646101-2646204	osa-miR164d	Pn01t250700.01	+	4	EXON-mRNA-CDS-GENE-	AT1G12930.1	Os11t0543800-01	Similar to importin-related
Cluster_67401,Chr05:2646101-2646204	osa-miR164d	Pn02t455200.01	+	4	EXON-mRNA-CDS-GENE-	AT4G39670.1	Os03t0710700-00	Similar to predicted protein
Cluster_67401,Chr05:2646101-2646204	osa-miR164d	Pn03t083000.01	+	4	EXON-mRNA-CDS-GENE-	AT3G07040.1	Os08t0539400-01	Similar to Resistance protein T10rga2-1A
Cluster_67401,Chr05:2646101-2646204	osa-miR164d	Pn05t437900.01	+	4	EXON-mRNA-CDS-GENE-	AT1G79000.3	Os02t0137500-01	Similar to histone acetyltransferase
Cluster_67401,Chr05:2646101-2646204	osa-miR164d	Pn01t454200.01	+	4	EXON-3UTR-mRNA-GENE-	-	-	-
Cluster_67401,Chr05:2646101-2646204	osa-miR164d	Pn01t572400.01	+	4	mRNA-GENE-	AT2G37280.2	cds-BAC19858.1	-
Cluster_67401,Chr05:2646101-2646204	osa-miR164d	Pn03t453600.01	+	4	EXON-mRNA-CDS-GENE-	AT3G29770.1	Os07t0603600-01	Similar to esterase PIR7B
Cluster_67401,Chr05:2646101-2646204	osa-miR164d	Pn04t173100.02	-	4	mRNA-GENE-	AT1G66910.1	Os01t0690800-01	Protein kinase, core domain containing protein
Cluster_67401,Chr05:2646101-2646204	osa-miR164d	Pn05t357000.01	-	4	EXON-mRNA-CDS-GENE-	AT3G61600.2	Os02t0260700-01	Similar to GAMYB-binding protein (Fragment)
Cluster_67401,Chr05:2646101-2646204	osa-miR164d	Pn05t163800.01	-	4	EXON-mRNA-CDS-GENE-	AT5G61430.1	Os02t0579000-02	No apical meristem (NAM) protein domain containing protein
Cluster_67401,Chr05:2646101-2646204	osa-miR164d	Pn10t060400.06	-	4	mRNA-GENE-	AT3G50950.2	Os08t0373000-00	Hypothetical conserved gene
Cluster_67401,Chr05:2646101-2646204	osa-miR164d	Pn09t313300.01	-	4	EXON-mRNA-CDS-GENE-	AT1G64940.1	Os06t0328900-01	Cytochrome P450 family protein
Cluster_67401,Chr05:2646101-2646204	osa-miR164d	Pn06t390900.01	-	4	EXON-mRNA-CDS-GENE-	-	Os06t0133500-00	Conserved hypothetical protein
Cluster_67401,Chr05:2646101-2646204	osa-miR164d	Pn03t341600.01	-	4	mRNA-GENE-	AT1G55850.1	Os09t0478100-01	Cellulose synthase family protein
Cluster_67401,Chr05:2646101-2646204	osa-miR164d	Pn04t205300.01	-	4	EXON-mRNA-CDS-GENE-	AT3G24520.1	Os01t0625300-01	Similar to Heat shock transcription factor 31 (Fragment)
Cluster_67401,Chr05:2646101-2646204	osa-miR164d	Pn03t425000.01	-	4	EXON-mRNA-CDS-GENE-	AT4G21330.1	Os07t0549600-01	Similar to Undeveloped tapetum 1
Cluster_67401,Chr05:2646101-2646204	osa-miR164d	Pn04t428500.01	-	4	EXON-mRNA-CDS-GENE-	AT1G68320.1	Os01t0128000-01	Myb transcription factor domain containing protein
Cluster_67401,Chr05:2646101-2646204	osa-miR164d	Pn02t444200.01	-	4	EXON-mRNA-CDS-GENE-	AT5G64400.1	Os03t0685500-01	CHCH domain containing protein
Cluster_67590,Chr05:3409344-3409452	osa-miR166g-3p	Pn02t476700.01	+	0.5	EXON-3UTR-mRNA-GENE-	AT1G56290.1	Os03t0740700-01	Protein similar to CwfJ, C-terminal 2 domain containing protein
Cluster_67590,Chr05:3409344-3409452	osa-miR166g-3p	Pn02t397700.01	-	0.5	mRNA-GENE-	-	-	-
Cluster_67590,Chr05:3409344-3409452	osa-miR166g-3p	Pn05t247400.01	+	2	mRNA-GENE-	AT4G18470.1	Os02t0312800-02	Homolog of the Arabidopsis SNI1 protein, Negative regulation of E2F transcription facto
Cluster_67590,Chr05:3409344-3409452	osa-miR166g-3p	Pn01t017400.01	-	2.5	EXON-mRNA-CDS-GENE-	AT2G37650.2	Os11t0705900-01	GRAS transcription factor domain containing protein
Cluster_67590,Chr05:3409344-3409452	osa-miR166g-3p	Pn03t328700.01	-	2.5	GENE-	AT1G21880.2	Os09t0452200-02	-
Cluster_67590,Chr05:3409344-3409452	osa-miR166g-3p	Pn04t503300.01	+	3	EXON-mRNA-CDS-GENE-	AT5G57850.2	Os01t0238500-01	Similar to Branched-chain-amino-acid aminotransferase-like protein 3, chloroplast precursor
Cluster_67590,Chr05:3409344-3409452	osa-miR166g-3p	Pn02t472500.01	+	3	EXON-mRNA-CDS-GENE-	AT5G41980.1	Os08t0106900-00	Similar to retrotransposon protein
Cluster_67590,Chr05:3409344-3409452	osa-miR166g-3p	Pn09t268400.01	-	3	EXON-mRNA-CDS-GENE-	AT5G41980.1	Os08t0106900-00	Similar to retrotransposon protein
Cluster_67590,Chr05:3409344-3409452	osa-miR166g-3p	Pn07t328900.01	+	3.5	EXON-mRNA-CDS-GENE-	AT4G23030.1	Os04t0571600-01	Multi antimicrobial extrusion protein MatE family protein
Cluster_67590,Chr05:3409344-3409452	osa-miR166g-3p	Pn05t106000.01	-	3.5	EXON-mRNA-CDS-GENE-	AT1G58340.1	Os02t0676400-00	Multi antimicrobial extrusion protein MatE family protein
Cluster_67590,Chr05:3409344-3409452	osa-miR166g-3p	Pn03t040500.01	+	4	EXON-mRNA-CDS-GENE-	AT1G47890.1	Os01t0161300-00	Hypothetical conserved gene
Cluster_67590,Chr05:3409344-3409452	osa-miR166g-3p	Pn01t267500.01	-	4	EXON-mRNA-CDS-GENE-	AT5G41980.1	Os08t0106900-00	Similar to retrotransposon protein
Cluster_67590,Chr05:3409344-3409452	osa-miR166g-3p	Pn04t317800.01	-	4	EXON-mRNA-CDS-GENE-	AT5G41980.1	Os08t0106900-00	Similar to retrotransposon protein
Cluster_67590,Chr05:3409344-3409452	osa-miR166g-3p	Pn09t109500.01	-	4	EXON-5UTR-mRNA-GENE-	AT1G69560.1	Os08t0435700-00	Similar to MYB domain class transcription factor
Cluster_67591,Chr05:3409604-3409723	osa-miR166k-3p	Pn03t328700.01	-	0	GENE-	AT1G21880.2	Os09t0452200-02	-
Cluster_67591,Chr05:3409604-3409723	osa-miR166k-3p	Pn02t476700.01	+	1.5	EXON-3UTR-mRNA-GENE-	AT1G56290.1	Os03t0740700-01	Protein similar to CwfJ, C-terminal 2 domain containing protein
Cluster_67591,Chr05:3409604-3409723	osa-miR166k-3p	Pn02t397700.01	-	1.5	mRNA-GENE-	-	-	-
Cluster_67591,Chr05:3409604-3409723	osa-miR166k-3p	Pn05t247400.01	+	3	mRNA-GENE-	AT4G18470.1	Os02t0312800-02	Homolog of the Arabidopsis SNI1 protein, Negative regulation of E2F transcription facto
Cluster_67591,Chr05:3409604-3409723	osa-miR166k-3p	Pn01t017400.01	-	3.5	EXON-mRNA-CDS-GENE-	AT2G37650.2	Os11t0705900-01	GRAS transcription factor domain containing protein
Cluster_69358,Chr05:10048765-10048882	hvu-miR166b	Pn02t476700.01	+	0	EXON-3UTR-mRNA-GENE-	AT1G56290.1	Os03t0740700-01	Protein similar to CwfJ, C-terminal 2 domain containing protein
Cluster_69358,Chr05:10048765-10048882	hvu-miR166b	Pn02t397700.01	-	0	mRNA-GENE-	-	-	-
Cluster_69358,Chr05:10048765-10048882	hvu-miR166b	Pn05t247400.01	+	1.5	mRNA-GENE-	AT4G18470.1	Os02t0312800-02	Homolog of the Arabidopsis SNI1 protein, Negative regulation of E2F transcription facto
Cluster_69358,Chr05:10048765-10048882	hvu-miR166b	Pn01t017400.01	-	2	EXON-mRNA-CDS-GENE-	AT2G37650.2	Os11t0705900-01	GRAS transcription factor domain containing protein
Cluster_69358,Chr05:10048765-10048882	hvu-miR166b	Pn03t328700.01	-	2	GENE-	AT1G21880.2	Os09t0452200-02	-
Cluster_69358,Chr05:10048765-10048882	hvu-miR166b	Pn02t472500.01	+	3	EXON-mRNA-CDS-GENE-	AT5G41980.1	Os08t0106900-00	Similar to retrotransposon protein
Cluster_69358,Chr05:10048765-10048882	hvu-miR166b	Pn07t328900.01	+	3	EXON-mRNA-CDS-GENE-	AT4G23030.1	Os04t0571600-01	Multi antimicrobial extrusion protein MatE family protein
Cluster_69358,Chr05:10048765-10048882	hvu-miR166b	Pn09t268400.01	-	3	EXON-mRNA-CDS-GENE-	AT5G41980.1	Os08t0106900-00	Similar to retrotransposon protein
Cluster_69358,Chr05:10048765-10048882	hvu-miR166b	Pn05t106000.01	-	3	EXON-mRNA-CDS-GENE-	AT1G58340.1	Os02t0676400-00	Multi antimicrobial extrusion protein MatE family protein
Cluster_69358,Chr05:10048765-10048882	hvu-miR166b	Pn04t503300.01	+	4	EXON-mRNA-CDS-GENE-	AT5G57850.2	Os01t0238500-01	Similar to Branched-chain-amino-acid aminotransferase-like protein 3, chloroplast precursor
Cluster_69358,Chr05:10048765-10048882	hvu-miR166b	Pn09t273500.03	-	4	mRNA-GENE-	AT1G66540.2	Os04t0255600-00	Cytochrome P450 domain containing protein
Cluster_69358,Chr05:10048765-10048882	hvu-miR166b	Pn05t430200.01	-	4	EXON-mRNA-CDS-GENE-	-	Os04t0298501-00	Conserved hypothetical protein
Cluster_69358,Chr05:10048765-10048882	hvu-miR166b	Pn06t036000.01	-	4	EXON-mRNA-CDS-GENE-	-	Os04t0298501-00	Conserved hypothetical protein
Cluster_69358,Chr05:10048765-10048882	hvu-miR166b	Pn01t267500.01	-	4	EXON-mRNA-CDS-GENE-	AT5G41980.1	Os08t0106900-00	Similar to retrotransposon protein
Cluster_69358,Chr05:10048765-10048882	hvu-miR166b	Pn04t317800.01	-	4	EXON-mRNA-CDS-GENE-	AT5G41980.1	Os08t0106900-00	Similar to retrotransposon protein
Cluster_70000,Chr05:12311162-12311300	osa-miR827	Pn07t329600.02	+	3	EXON-5UTR-mRNA-GENE-	AT4G22990.3	Os04t0573000-01	SPX-MFS protein, Phosphate transporter, Pi homeostasi
Cluster_70000,Chr05:12311162-12311300	osa-miR827	Pn05t105300.01	-	3	EXON-5UTR-mRNA-GENE-	AT1G63010.7	Os02t0678200-01	SPX-MFS protein, Pi homeostasi
Cluster_70000,Chr05:12311162-12311300	osa-miR827	Pn03t320500.01	-	3	mRNA-GENE-	AT3G53690.1	Os09t0435250-00	Zinc finger, RING-type domain containing protein
Cluster_70000,Chr05:12311162-12311300	osa-miR827	Pn07t371000.01	-	3	EXON-mRNA-CDS-GENE-	AT1G34750.3	Os04t0452000-01	Similar to H0815C01.7 protein
Cluster_70000,Chr05:12311162-12311300	osa-miR827	Pn06t362700.01	+	3.5	mRNA-GENE-	AT3G59140.1	Os06t0158900-00	Similar to Multidrug-resistance associated protein 3
Cluster_70000,Chr05:12311162-12311300	osa-miR827	Pn03t175100.03	+	3.5	mRNA-GENE-	AT1G40087.1	Os02t0129000-00	Hypothetical conserved gene
Cluster_70000,Chr05:12311162-12311300	osa-miR827	Pn07t014600.01	+	3.5	mRNA-GENE-	-	Os08t0208400-02	Conserved hypothetical protein
Cluster_70000,Chr05:12311162-12311300	osa-miR827	Pn07t072900.01	+	3.5	mRNA-GENE-	AT5G22220.2	Os04t0112200-00	Similar to OSIGBa0127D24.8 protein
Cluster_70000,Chr05:12311162-12311300	osa-miR827	Pn05t040400.01	+	3.5	mRNA-GENE-	AT4G22970.1	Os02t0770700-01	Peptidase C50, separase domain containing protein
Cluster_70000,Chr05:12311162-12311300	osa-miR827	Pn07t236000.01	-	3.5	mRNA-GENE-	-	-	-
Cluster_70000,Chr05:12311162-12311300	osa-miR827	Pn01t360500.01	-	3.5	EXON-mRNA-CDS-GENE-	-	Os12t0142900-02	Similar to H0321H01.8 protein
Cluster_70000,Chr05:12311162-12311300	osa-miR827	Pn03t346300.01	-	3.5	mRNA-GENE-	-	Os04t0191000-01	Similar to OSIGBa0114M03.4 protein
Cluster_70000,Chr05:12311162-12311300	osa-miR827	Pn07t409400.01	+	4	EXON-3UTR-mRNA-GENE-	-	Os08t0315200-01	Retrotransposon gag protein family protein
Cluster_70000,Chr05:12311162-12311300	osa-miR827	Pn04t250700.01	+	4	EXON-mRNA-CDS-GENE-	-	Os04t0191000-01	Similar to OSIGBa0114M03.4 protein
Cluster_70000,Chr05:12311162-12311300	osa-miR827	Pn01t351900.01	+	4	EXON-mRNA-CDS-GENE-	-	Os12t0142900-02	Similar to H0321H01.8 protein
Cluster_70000,Chr05:12311162-12311300	osa-miR827	Pn04t236200.01	+	4	EXON-mRNA-CDS-GENE-	-	Os08t0202300-03	Hypothetical conserved gene
Cluster_70000,Chr05:12311162-12311300	osa-miR827	Pn05t331700.01	+	4	EXON-mRNA-CDS-GENE-	-	Os04t0191000-01	Similar to OSIGBa0114M03.4 protein
Cluster_70000,Chr05:12311162-12311300	osa-miR827	Pn05t288100.01	+	4	EXON-mRNA-CDS-GENE-	-	Os12t0142900-02	Similar to H0321H01.8 protein
Cluster_70000,Chr05:12311162-12311300	osa-miR827	Pn06t365100.01	+	4	EXON-mRNA-CDS-GENE-	-	Os08t0202300-03	Hypothetical conserved gene
Cluster_70000,Chr05:12311162-12311300	osa-miR827	Pn05t171000.01	+	4	EXON-3UTR-mRNA-GENE-	-	Os08t0315200-01	Retrotransposon gag protein family protein
Cluster_70000,Chr05:12311162-12311300	osa-miR827	Pn04t195600.01	+	4	EXON-mRNA-CDS-GENE-	-	Os12t0142900-02	Similar to H0321H01.8 protein
Cluster_70000,Chr05:12311162-12311300	osa-miR827	Pn04t085400.01	+	4	EXON-mRNA-CDS-GENE-	-	Os08t0202300-03	Hypothetical conserved gene
Cluster_70000,Chr05:12311162-12311300	osa-miR827	Pn05t145800.01	+	4	EXON-mRNA-CDS-GENE-	-	Os04t0191000-01	Similar to OSIGBa0114M03.4 protein
Cluster_70000,Chr05:12311162-12311300	osa-miR827	Pn07t184000.01	+	4	EXON-mRNA-CDS-GENE-	-	Os04t0191000-01	Similar to OSIGBa0114M03.4 protein
Cluster_70000,Chr05:12311162-12311300	osa-miR827	Pn09t080800.01	+	4	EXON-mRNA-CDS-GENE-	-	Os04t0191000-01	Similar to OSIGBa0114M03.4 protein
Cluster_70000,Chr05:12311162-12311300	osa-miR827	Pn04t085400.01	+	4	EXON-mRNA-CDS-GENE-	-	Os08t0202300-03	Hypothetical conserved gene
Cluster_70000,Chr05:12311162-12311300	osa-miR827	Pn04t121900.01	+	4	mRNA-GENE-	AT4G14950.1	Os01t0778700-01	Similar to Transmembrane protein 49
Cluster_70000,Chr05:12311162-12311300	osa-miR827	Pn10t125600.01	+	4	EXON-mRNA-CDS-GENE-	AT4G38180.1	Os03t0164400-01	Hypothetical conserved gene
Cluster_70000,Chr05:12311162-12311300	osa-miR827	Pn07t184000.01	+	4	EXON-mRNA-CDS-GENE-	-	Os04t0191000-01	Similar to OSIGBa0114M03.4 protein
Cluster_70000,Chr05:12311162-12311300	osa-miR827	Pn05t113900.01	+	4	mRNA-GENE-	-	Os03t0627900-01	Similar to H0102C09.1 protein
Cluster_70000,Chr05:12311162-12311300	osa-miR827	Pn02t144000.01	-	4	EXON-mRNA-CDS-GENE-	-	Os04t0191000-01	Similar to OSIGBa0114M03.4 protein
Cluster_70000,Chr05:12311162-12311300	osa-miR827	Pn10t009700.01	-	4	EXON-mRNA-CDS-GENE-	-	Os12t0142900-02	Similar to H0321H01.8 protein
Cluster_70000,Chr05:12311162-12311300	osa-miR827	Pn06t042700.01	-	4	mRNA-GENE-	-	Os04t0191000-01	Similar to OSIGBa0114M03.4 protein
Cluster_70000,Chr05:12311162-12311300	osa-miR827	Pn10t302800.01	-	4	EXON-mRNA-CDS-GENE-	-	Os12t0142900-02	Similar to H0321H01.8 protein
Cluster_70000,Chr05:12311162-12311300	osa-miR827	Pn07t048600.01	-	4	EXON-mRNA-CDS-GENE-	-	Os12t0142900-02	Similar to H0321H01.8 protein
Cluster_70000,Chr05:12311162-12311300	osa-miR827	Pn01t191400.01	-	4	EXON-mRNA-CDS-GENE-	-	Os04t0191000-01	Similar to OSIGBa0114M03.4 protein
Cluster_70000,Chr05:12311162-12311300	osa-miR827	Pn02t439100.01	-	4	mRNA-GENE-	-	Os12t0142900-02	Similar to H0321H01.8 protein
Cluster_70000,Chr05:12311162-12311300	osa-miR827	Pn07t078100.01	-	4	EXON-mRNA-CDS-GENE-	-	Os12t0142900-02	Similar to H0321H01.8 protein
Cluster_70000,Chr05:12311162-12311300	osa-miR827	Pn08t133500.01	-	4	EXON-mRNA-CDS-GENE-	-	Os04t0191000-01	Similar to OSIGBa0114M03.4 protein
Cluster_70000,Chr05:12311162-12311300	osa-miR827	Pn07t313900.01	-	4	EXON-mRNA-CDS-GENE-	-	Os08t0202300-03	Hypothetical conserved gene
Cluster_70000,Chr05:12311162-12311300	osa-miR827	Pn06t279600.01	-	4	EXON-mRNA-CDS-GENE-	-	Os08t0202300-03	Hypothetical conserved gene
Cluster_70000,Chr05:12311162-12311300	osa-miR827	Pn03t416200.01	-	4	EXON-mRNA-CDS-GENE-	-	Os04t0191000-01	Similar to OSIGBa0114M03.4 protein
Cluster_70000,Chr05:12311162-12311300	osa-miR827	Pn01t440600.01	-	4	EXON-mRNA-CDS-GENE-	-	Os12t0142900-02	Similar to H0321H01.8 protein
Cluster_70000,Chr05:12311162-12311300	osa-miR827	Pn02t156200.01	-	4	mRNA-GENE-	AT3G08720.4	Os03t0334000-02	Similar to Ribosomal protein S6 kinase
Cluster_70000,Chr05:12311162-12311300	osa-miR827	Pn07t241400.02	-	4	EXON-mRNA-CDS-GENE-	AT5G02700.1	Os04t0440300-01	Cyclin-like F-box domain containing protein
Cluster_70000,Chr05:12311162-12311300	osa-miR827	Pn07t019300.01	-	4	EXON-mRNA-CDS-GENE-	AT4G38180.1	Os03t0164400-01	Hypothetical conserved gene
Cluster_72258,Chr05:19296680-19296797	bdi-miR529-5p	Pn03t341400.01	+	1.5	EXON-mRNA-CDS-GENE-	-	-	-
Cluster_72258,Chr05:19296680-19296797	bdi-miR529-5p	Pn09t058800.01	+	2.5	EXON-mRNA-CDS-GENE-	AT2G42200.1	Os08t0509600-01	Squamosa promter-binding-like transcription activator, Regulation of branching in panicles and vegetative shoots, Semidominant regulator of plant architectur
Cluster_72258,Chr05:19296680-19296797	bdi-miR529-5p	Pn03t356100.01	+	2.5	EXON-mRNA-CDS-GENE-	AT5G50670.2	Os09t0507100-00	Similar to Squamosa-promoter binding-like protein 11
Cluster_72258,Chr05:19296680-19296797	bdi-miR529-5p	Pn07t316900.01	+	2.5	EXON-mRNA-CDS-GENE-	AT2G33810.1	Os04t0551500-01	SBP domain containing protein
Cluster_72258,Chr05:19296680-19296797	bdi-miR529-5p	Pn01t016500.01	+	2.5	EXON-3UTR-mRNA-GENE-	-	-	-
Cluster_72258,Chr05:19296680-19296797	bdi-miR529-5p	Pn03t348200.01	-	2.5	EXON-mRNA-CDS-GENE-	AT2G42200.1	Os09t0491532-01	Similar to Squamosa-promoter binding protein 2
Cluster_72258,Chr05:19296680-19296797	bdi-miR529-5p	Pn09t037500.01	-	2.5	EXON-mRNA-CDS-GENE-	AT5G50670.2	Os08t0531600-01	Transcription factor, Positive regulator of cell proliferation, Control of grain size, shape and qualit
Cluster_72258,Chr05:19296680-19296797	bdi-miR529-5p	Pn09t246400.01	+	3	EXON-3UTR-mRNA-GENE-	AT5G57710.1	Os08t0250900-01	Conserved hypothetical protein
Cluster_72258,Chr05:19296680-19296797	bdi-miR529-5p	Pn10t232200.01	+	3.5	EXON-mRNA-CDS-GENE-	AT5G50670.2	Os11t0496600-00	Hypothetical conserved gene
Cluster_72258,Chr05:19296680-19296797	bdi-miR529-5p	Pn01t283200.01	+	3.5	EXON-mRNA-CDS-GENE-	AT1G76580.2	Os11t0496600-00	Hypothetical conserved gene
Cluster_72258,Chr05:19296680-19296797	bdi-miR529-5p	Pn04t246600.01	+	3.5	EXON-5UTR-mRNA-GENE-	AT4G10925.5	Os01t0550200-00	Cyclin-like F-box domain containing protein
Cluster_72258,Chr05:19296680-19296797	bdi-miR529-5p	Pn10t243900.01	+	3.5	mRNA-GENE-	AT1G48160.2	Os06t0342100-01	Signal recognition particle 19 kDa protein (SRP19)
Cluster_72258,Chr05:19296680-19296797	bdi-miR529-5p	Pn10t232000.01	+	3.5	EXON-mRNA-CDS-GENE-	AT1G76580.3	Os11t0496600-00	Hypothetical conserved gene
Cluster_72258,Chr05:19296680-19296797	bdi-miR529-5p	Pn04t283300.01	-	3.5	EXON-mRNA-CDS-GENE-	AT5G41980.1	Os01t0894100-01	Similar to Transposase (Fragment)
Cluster_72258,Chr05:19296680-19296797	bdi-miR529-5p	Pn04t036200.01	-	3.5	EXON-mRNA-CDS-GENE-	AT5G50670.2	Os01t0922600-01	Similar to SBP-domain protein 4
Cluster_72258,Chr05:19296680-19296797	bdi-miR529-5p	Pn05t380300.02	-	3.5	mRNA-GENE-	AT2G43750.2	Os06t0564500-01	Cysteine synthase (EC 4.2.99.8)
Cluster_72258,Chr05:19296680-19296797	bdi-miR529-5p	Pn10t248100.01	-	3.5	EXON-3UTR-mRNA-GENE-	-	-	-
Cluster_72258,Chr05:19296680-19296797	bdi-miR529-5p	Pn03t497700.01	-	3.5	mRNA-GENE-	AT3G12250.7	Os07t0687700-01	Similar to Transcription factor HBP-1b(C38) (Fragment)
Cluster_72258,Chr05:19296680-19296797	bdi-miR529-5p	Pn10t342200.01	-	3.5	EXON-5UTR-mRNA-GENE-	AT1G25370.2	Os05t0551500-01	Protein of unknown function DUF1639 family protein
Cluster_72258,Chr05:19296680-19296797	bdi-miR529-5p	Pn05t417600.01	-	3.5	EXON-mRNA-CDS-GENE-	AT1G27370.6	Os06t0663500-00	SBP domain containing protein
Cluster_72258,Chr05:19296680-19296797	bdi-miR529-5p	Pn02t234800.01	+	4	EXON-3UTR-mRNA-GENE-	-	-	-
Cluster_72258,Chr05:19296680-19296797	bdi-miR529-5p	Pn04t341200.01	+	4	mRNA-GENE-	AT1G76680.1	Os06t0216200-00	Similar to Oxo-phytodienoic acid reductase
Cluster_72258,Chr05:19296680-19296797	bdi-miR529-5p	Pn07t275800.01	+	4	mRNA-GENE-	AT3G28390.1	Os02t0190300-01	P-glycoprotein homologue
Cluster_72258,Chr05:19296680-19296797	bdi-miR529-5p	Pn06t290700.01	+	4	mRNA-GENE-	AT5G14880.1	Os02t0730300-01	Similar to Potassium transporter HAK3p (Fragment)
Cluster_72258,Chr05:19296680-19296797	bdi-miR529-5p	Pn04t496500.01	+	4	EXON-5UTR-mRNA-GENE-	AT4G23760.1	Os01t0224300-01	CHCH domain containing protein
Cluster_72258,Chr05:19296680-19296797	bdi-miR529-5p	Pn02t526000.01	+	4	mRNA-GENE-	AT5G13830.1	Os03t0822300-01	Ribosomal RNA methyltransferase J domain containing protein
Cluster_72258,Chr05:19296680-19296797	bdi-miR529-5p	Pn10t344400.01	+	4	EXON-3UTR-mRNA-GENE-	AT4G32590.3	Os05t0555300-01	Similar to electron carrier/ electron transporter/ iron ion binding protein
Cluster_72258,Chr05:19296680-19296797	bdi-miR529-5p	Pn02t145300.01	-	4	EXON-5UTR-mRNA-GENE-	AT1G06320.1	Os03t0308700-00	Conserved hypothetical protein
Cluster_72258,Chr05:19296680-19296797	bdi-miR529-5p	Pn04t404800.01	-	4	mRNA-GENE-	AT1G78780.5	Os01t0248500-01	Similar to Pathogen-related protein
Cluster_72258,Chr05:19296680-19296797	bdi-miR529-5p	Pn04t356600.06	-	4	mRNA-GENE-	AT3G17180.1	Os01t0332800-01	Similar to Serine carboxypeptidase II-like protein
Cluster_72258,Chr05:19296680-19296797	bdi-miR529-5p	Pn02t455800.01	-	4	mRNA-GENE-	AT3G17850.1	Os03t0711800-01	Similar to IRE homolog 1 (Fragment)
Cluster_72258,Chr05:19296680-19296797	bdi-miR529-5p	Pn10t351000.01	-	4	EXON-3UTR-mRNA-GENE-	-	Os05t0565400-01	Protein of unknown function DUF561 family protein
Cluster_72258,Chr05:19296680-19296797	bdi-miR529-5p	Pn05t384300.03	-	4	mRNA-GENE-	-	Os02t0216300-01	Similar to cDNA clone:J023088C01, full insert sequence
Cluster_77715,Chr05:46977579-46977672	zma-miR399h-5p	Pn05t447300.01	+	2.5	mRNA-GENE-	AT4G26000.1	Os02t0125500-00	K Homology domain containing protein
Cluster_77715,Chr05:46977579-46977672	zma-miR399h-5p	Pn02t016700.01	-	2.5	EXON-5UTR-mRNA-GENE-	AT1G05260.1	Os03t0121200-01	Similar to Peroxidase 1
Cluster_77715,Chr05:46977579-46977672	zma-miR399h-5p	Pn03t137500.01	+	3.5	EXON-mRNA-CDS-GENE-	AT2G45110.1	Os02t0658800-01	Beta-expansin
Cluster_77715,Chr05:46977579-46977672	zma-miR399h-5p	Pn04t366400.01	+	3.5	mRNA-GENE-	AT5G19440.1	Os01t0528800-01	Similar to Cinnamyl alcohol dehydrogenase
Cluster_77715,Chr05:46977579-46977672	zma-miR399h-5p	Pn04t483300.01	+	3.5	EXON-mRNA-CDS-GENE-	AT3G24255.7	Os11t0672600-01	Reverse transcriptase domain containing protein
Cluster_77715,Chr05:46977579-46977672	zma-miR399h-5p	Pn03t138800.01	-	3.5	EXON-mRNA-CDS-GENE-	AT2G45110.1	Os02t0658800-01	Beta-expansin
Cluster_77715,Chr05:46977579-46977672	zma-miR399h-5p	Pn06t316800.01	-	3.5	EXON-mRNA-CDS-GENE-	AT5G07900.1	Os06t0225100-01	Mitochodrial transcription termination factor-related family protein
Cluster_77715,Chr05:46977579-46977672	zma-miR399h-5p	Pn06t305400.01	-	4	EXON-mRNA-CDS-GENE-	AT5G14950.1	Os06t0245700-00	Similar to predicted protein
Cluster_77715,Chr05:46977579-46977672	zma-miR399h-5p	Pn06t402600.01	-	4	EXON-5UTR-mRNA-GENE-	-	Os06t0111100-01	Similar to F-box domain containing protein
Cluster_77715,Chr05:46977579-46977672	zma-miR399h-5p	Pn02t399100.01	-	4	mRNA-GENE-	AT4G10730.1	Os10t0518800-01	Serine/threonine protein kinase domain containing protein
Cluster_77715,Chr05:46977579-46977672	zma-miR399h-5p	Pn09t265200.03	-	4	mRNA-GENE-	AT1G79350.1	Os04t0609700-01	Zinc finger, RING/FYVE/PHD-type domain containing protein
Cluster_77715,Chr05:46977579-46977672	zma-miR399h-5p	Pn05t036400.01	-	4	mRNA-GENE-	AT1G72650.2	Os02t0776700-01	Similar to Single myb histone 6
Cluster_77715,Chr05:46977579-46977672	zma-miR399h-5p	Pn09t127400.01	-	4	EXON-mRNA-CDS-GENE-	AT3G27470.4	Os06t0727800-00	Similar to predicted protein
Cluster_77715,Chr05:46977579-46977672	zma-miR399h-5p	Pn10t342300.01	-	4	mRNA-GENE-	-	Os01t0688600-02	Protein of unknown function DUF1639 family protein
Cluster_77731,Chr05:47001932-47002033	osa-miR399i	Pn06t132100.01	+	2	mRNA-GENE-	-	-	-
Cluster_77731,Chr05:47001932-47002033	osa-miR399i	Pn04t224200.01	-	2.5	EXON-mRNA-CDS-GENE-	AT4G29530.2	Os01t0720400-01	HAD-superfamily subfamily IB hydrolase, hypothetical 1 protein
Cluster_77731,Chr05:47001932-47002033	osa-miR399i	Pn10t346200.01	-	2.5	EXON-mRNA-CDS-GENE-	AT2G33770.1	Os05t0557700-01	Ubiquitin-conjugating E2 enzyme, Phosphate homeostasis, Negative regulator of the inorganic phosphate (Pi)-starvation response-signaling pathwa
Cluster_77731,Chr05:47001932-47002033	osa-miR399i	Pn03t299500.01	+	3.5	EXON-mRNA-CDS-GENE-	AT1G23870.1	Os08t0414700-01	Similar to Trehalose-6-phosphate synthase (Fragment)
Cluster_77731,Chr05:47001932-47002033	osa-miR399i	Pn10t346200.01	-	3.5	mRNA-GENE-	AT2G33770.1	Os05t0557700-01	Ubiquitin-conjugating E2 enzyme, Phosphate homeostasis, Negative regulator of the inorganic phosphate (Pi)-starvation response-signaling pathwa
Cluster_77731,Chr05:47001932-47002033	osa-miR399i	Pn04t034100.01	+	4	EXON-3UTR-mRNA-GENE-	AT3G26990.2	Os01t0925000-01	ENTH/VHS domain containing protein
Cluster_77731,Chr05:47001932-47002033	osa-miR399i	Pn05t125200.01	+	4	EXON-mRNA-CDS-GENE-	AT4G25570.2	Os04t0533500-02	Cytochrome b561 family protein
Cluster_77731,Chr05:47001932-47002033	osa-miR399i	Pn04t462200.01	+	4	EXON-3UTR-mRNA-GENE-	AT5G64130.1	Os01t0249300-01	Lg106-like family protein
Cluster_77731,Chr05:47001932-47002033	osa-miR399i	Pn04t461900.01	+	4	EXON-3UTR-mRNA-GENE-	AT5G64130.1	Os01t0249300-01	Lg106-like family protein
Cluster_77731,Chr05:47001932-47002033	osa-miR399i	Pn03t449900.03	-	4	mRNA-GENE-	-	Os07t0646300-01	Hypothetical conserved gene
Cluster_77731,Chr05:47001932-47002033	osa-miR399i	Pn06t132100.01	-	4	EXON-3UTR-mRNA-GENE-	-	-	-
Cluster_77731,Chr05:47001932-47002033	osa-miR399i	Pn10t346200.01	-	4	mRNA-GENE-	AT2G33770.1	Os05t0557700-01	Ubiquitin-conjugating E2 enzyme, Phosphate homeostasis, Negative regulator of the inorganic phosphate (Pi)-starvation response-signaling pathwa
Cluster_77731,Chr05:47001932-47002033	osa-miR399i	Pn10t346200.01	-	4	mRNA-GENE-	AT2G33770.1	Os05t0557700-01	Ubiquitin-conjugating E2 enzyme, Phosphate homeostasis, Negative regulator of the inorganic phosphate (Pi)-starvation response-signaling pathwa
Cluster_79064,Chr05:51414669-51414804	gma-miR156k	Pn09t058800.01	+	1	EXON-mRNA-CDS-GENE-	AT2G42200.1	Os08t0509600-01	Squamosa promter-binding-like transcription activator, Regulation of branching in panicles and vegetative shoots, Semidominant regulator of plant architectur
Cluster_79064,Chr05:51414669-51414804	gma-miR156k	Pn05t436400.06	-	1	EXON-3UTR-mRNA-CDS-GENE-	-	Os06t0703500-03	Similar to SBP-domain protein 5 (Fragment)
Cluster_79064,Chr05:51414669-51414804	gma-miR156k	Pn03t348200.01	-	1	EXON-mRNA-CDS-GENE-	AT2G42200.1	Os09t0491532-01	Similar to Squamosa-promoter binding protein 2
Cluster_79064,Chr05:51414669-51414804	gma-miR156k	Pn06t025400.01	+	1.5	EXON-mRNA-CDS-GENE-	AT5G43270.3	Os06t0703500-01	Similar to SBP-domain protein 5 (Fragment)
Cluster_79064,Chr05:51414669-51414804	gma-miR156k	Pn04t036200.01	-	1.5	EXON-mRNA-CDS-GENE-	AT5G50670.2	Os01t0922600-01	Similar to SBP-domain protein 4
Cluster_79064,Chr05:51414669-51414804	gma-miR156k	Pn05t417600.01	-	1.5	EXON-mRNA-CDS-GENE-	AT1G27370.6	Os06t0663500-00	SBP domain containing protein
Cluster_79064,Chr05:51414669-51414804	gma-miR156k	Pn09t037500.01	-	1.5	EXON-mRNA-CDS-GENE-	AT5G50670.2	Os08t0531600-01	Transcription factor, Positive regulator of cell proliferation, Control of grain size, shape and qualit
Cluster_79064,Chr05:51414669-51414804	gma-miR156k	Pn01t283200.01	+	2	EXON-mRNA-CDS-GENE-	AT1G76580.2	Os11t0496600-00	Hypothetical conserved gene
Cluster_79064,Chr05:51414669-51414804	gma-miR156k	Pn03t356100.01	+	2	EXON-mRNA-CDS-GENE-	AT5G50670.2	Os09t0507100-00	Similar to Squamosa-promoter binding-like protein 11
Cluster_79064,Chr05:51414669-51414804	gma-miR156k	Pn03t341400.01	+	2	EXON-mRNA-CDS-GENE-	-	-	-
Cluster_79064,Chr05:51414669-51414804	gma-miR156k	Pn07t316900.01	+	2	EXON-mRNA-CDS-GENE-	AT2G33810.1	Os04t0551500-01	SBP domain containing protein
Cluster_79064,Chr05:51414669-51414804	gma-miR156k	Pn10t232000.01	+	3	EXON-mRNA-CDS-GENE-	AT1G76580.3	Os11t0496600-00	Hypothetical conserved gene
Cluster_79064,Chr05:51414669-51414804	gma-miR156k	Pn10t232200.01	+	3	EXON-mRNA-CDS-GENE-	AT5G50670.2	Os11t0496600-00	Hypothetical conserved gene
Cluster_79064,Chr05:51414669-51414804	gma-miR156k	Pn10t327000.01	-	3	mRNA-GENE-	AT2G28970.2	Os05t0525600-00	Protein kinase, catalytic domain domain containing protein
Cluster_79064,Chr05:51414669-51414804	gma-miR156k	Pn03t402500.01	-	3	EXON-3UTR-mRNA-GENE-	AT3G15270.1	Os07t0505200-01	Plant-specific transcription factor, Control of grain siz
Cluster_79064,Chr05:51414669-51414804	gma-miR156k	Pn03t402600.01	-	3	EXON-3UTR-mRNA-GENE-	AT2G33810.1	Os07t0505200-01	Plant-specific transcription factor, Control of grain siz
Cluster_79064,Chr05:51414669-51414804	gma-miR156k	Pn07t304900.01	+	3.5	EXON-mRNA-CDS-GENE-	AT5G10560.1	Os04t0530700-01	Similar to Beta-D-xylosidase
Cluster_79064,Chr05:51414669-51414804	gma-miR156k	Pn10t034700.01	+	3.5	mRNA-GENE-	AT5G60410.6	Os05t0125000-01	SUMO (small ubiquitin-related modifier) E3-ligase, Abiotic stress response, Stress adaptatio
Cluster_79064,Chr05:51414669-51414804	gma-miR156k	Pn07t196400.01	-	3.5	mRNA-GENE-	AT4G23160.3	Os11t0656500-01	Integrase, catalytic core domain containing protein
Cluster_79064,Chr05:51414669-51414804	gma-miR156k	Pn02t166500.01	-	3.5	mRNA-GENE-	AT1G65290.1	Os03t0352800-01	Similar to Acyl carrier protein 1 (EC 1.6.5.3) (EC 1.6.99.3)
Cluster_79064,Chr05:51414669-51414804	gma-miR156k	Pn04t132600.01	-	3.5	EXON-3UTR-mRNA-CDS-GENE-	AT3G29400.1	Os01t0763750-01	Exo70 exocyst complex subunit family protein
Cluster_79064,Chr05:51414669-51414804	gma-miR156k	Pn02t088000.01	-	3.5	mRNA-GENE-	AT3G17920.1	Os03t0221800-01	Similar to Leucine Rich Repeat family protein, expressed
Cluster_79064,Chr05:51414669-51414804	gma-miR156k	Pn07t379100.01	+	4	EXON-3UTR-mRNA-GENE-	AT4G38240.2	Os02t0832800-01	Similar to Alpha-1,3-mannosyl-glycoprotein beta-1,2-N- acetylglucosaminyltransferase (EC 2.4.1.101)
Cluster_79064,Chr05:51414669-51414804	gma-miR156k	Pn04t343800.01	+	4	EXON-mRNA-CDS-GENE-	-	Os04t0191000-01	Similar to OSIGBa0114M03.4 protein
Cluster_79064,Chr05:51414669-51414804	gma-miR156k	Pn02t114100.01	+	4	mRNA-GENE-	AT2G06925.1	Os03t0261100-01	Phospholipase A2 family protein
Cluster_79064,Chr05:51414669-51414804	gma-miR156k	Pn04t499900.01	+	4	mRNA-GENE-	AT4G32760.2	Os01t0229200-01	VHS domain containing protein
Cluster_79064,Chr05:51414669-51414804	gma-miR156k	Pn06t073500.01	+	4	EXON-mRNA-CDS-GENE-	AT5G57970.2	Os06t0649800-01	Similar to DNA-3-methyladenine glycosylase I
Cluster_79064,Chr05:51414669-51414804	gma-miR156k	Pn05t079800.03	+	4	mRNA-GENE-	AT2G21520.3	Os02t0721800-01	Similar to Phosphatidylinositol transfer-like protein IV
Cluster_79064,Chr05:51414669-51414804	gma-miR156k	Pn06t053800.03	+	4	EXON-mRNA-CDS-GENE-	-	-	-
Cluster_79064,Chr05:51414669-51414804	gma-miR156k	Pn02t378600.02	+	4	mRNA-GENE-	AT3G43920.2	Os10t0485600-01	Dicer-like protein, Phased small RNA biogenesi
Cluster_79064,Chr05:51414669-51414804	gma-miR156k	Pn07t050000.02	+	4	mRNA-GENE-	AT4G10520.1	Os04t0121300-00	Similar to OSIGBa0115D20.4 protein
Cluster_79064,Chr05:51414669-51414804	gma-miR156k	Pn08t037500.01	+	4	mRNA-GENE-	AT5G24910.1	Os12t0119000-01	Cytochrome P450 family protein
Cluster_79064,Chr05:51414669-51414804	gma-miR156k	Pn07t307600.01	+	4	EXON-mRNA-CDS-GENE-	AT2G45140.1	Os04t0534400-01	PapD-like domain containing protein
Cluster_79064,Chr05:51414669-51414804	gma-miR156k	Pn03t370400.01	+	4	mRNA-GENE-	AT4G10550.3	Os01t0794800-01	Similar to Subtilase
Cluster_79064,Chr05:51414669-51414804	gma-miR156k	Pn08t037500.01	+	4	mRNA-GENE-	AT5G24910.1	Os12t0119000-01	Cytochrome P450 family protein
Cluster_79064,Chr05:51414669-51414804	gma-miR156k	Pn08t042600.01	-	4	mRNA-GENE-	AT5G19140.1	Os12t0145100-01	Similar to Wali7 protein (Fragment)
Cluster_79064,Chr05:51414669-51414804	gma-miR156k	Pn05t374600.02	-	4	EXON-mRNA-CDS-GENE-	AT1G63640.2	Os02t0229600-00	Similar to ATP binding / microtubule motor
Cluster_79064,Chr05:51414669-51414804	gma-miR156k	Pn07t164700.01	-	4	GENE-	-	Os08t0125300-01	-
Cluster_79064,Chr05:51414669-51414804	gma-miR156k	Pn02t095800.01	-	4	mRNA-GENE-	AT3G52590.1	Os09t0452700-00	Ubiquitin
Cluster_79439,Chr05:52627086-52627169	osa-miR160a-5p	Pn02t375400.01	+	1	EXON-mRNA-CDS-GENE-	AT4G30080.1	Os10t0479900-01	Transcriptional factor B3 family protein
Cluster_79439,Chr05:52627086-52627169	osa-miR160a-5p	Pn07t298200.01	+	1	EXON-mRNA-CDS-GENE-	AT2G28350.2	Os02t0628600-01	Similar to Auxin response factor 8
Cluster_79439,Chr05:52627086-52627169	osa-miR160a-5p	Pn09t070300.02	+	1	EXON-5UTR-3UTR-mRNA-GENE-	-	Os08t0494300-01	Copine domain containing protein
Cluster_79439,Chr05:52627086-52627169	osa-miR160a-5p	Pn06t045300.01	-	1	EXON-mRNA-CDS-GENE-	AT4G30080.1	Os06t0685700-01	Similar to Auxin response factor 16
Cluster_79439,Chr05:52627086-52627169	osa-miR160a-5p	Pn05t134100.01	-	2	EXON-mRNA-CDS-GENE-	AT4G30080.1	Os02t0628600-01	Similar to Auxin response factor 8
Cluster_79439,Chr05:52627086-52627169	osa-miR160a-5p	Pn09t230200.01	+	3.5	EXON-mRNA-CDS-GENE-	AT3G24255.5	Os11t0672600-01	Reverse transcriptase domain containing protein
Cluster_79439,Chr05:52627086-52627169	osa-miR160a-5p	Pn07t157300.01	+	3.5	EXON-mRNA-CDS-GENE-	-	Os01t0114800-01	Similar to H0215A08.3 protein
Cluster_79439,Chr05:52627086-52627169	osa-miR160a-5p	Pn03t285900.01	+	3.5	EXON-mRNA-CDS-GENE-	AT1G43760.1	Os11t0672600-01	Reverse transcriptase domain containing protein
Cluster_79439,Chr05:52627086-52627169	osa-miR160a-5p	Pn05t221400.01	+	3.5	EXON-mRNA-CDS-GENE-	AT3G24255.5	Os11t0672600-01	Reverse transcriptase domain containing protein
Cluster_79439,Chr05:52627086-52627169	osa-miR160a-5p	Pn04t365600.01	+	3.5	mRNA-GENE-	AT5G35970.1	Os09t0130800-02	Similar to predicted protein
Cluster_79439,Chr05:52627086-52627169	osa-miR160a-5p	Pn01t417400.01	+	3.5	EXON-mRNA-CDS-GENE-	AT3G07040.1	Os08t0246300-01	NB-ARC domain containing protein
Cluster_79439,Chr05:52627086-52627169	osa-miR160a-5p	Pn02t369900.02	+	3.5	mRNA-GENE-	AT1G71220.2	Os02t0664100-00	Hypothetical conserved gene
Cluster_79439,Chr05:52627086-52627169	osa-miR160a-5p	Pn03t283300.01	+	3.5	EXON-mRNA-CDS-GENE-	AT4G29090.1	Os05t0107801-00	Conserved hypothetical protein
Cluster_79439,Chr05:52627086-52627169	osa-miR160a-5p	Pn09t229000.02	+	3.5	EXON-mRNA-CDS-GENE-	AT3G24255.5	Os11t0672600-01	Reverse transcriptase domain containing protein
Cluster_79439,Chr05:52627086-52627169	osa-miR160a-5p	Pn01t086200.01	+	3.5	mRNA-GENE-	AT3G09510.1	Os02t0118800-00	Similar to NBS-LRR disease resistance protein homologue (Fragment)
Cluster_79439,Chr05:52627086-52627169	osa-miR160a-5p	Pn02t156700.02	+	3.5	EXON-5UTR-mRNA-CDS-GENE-	-	-	-
Cluster_79439,Chr05:52627086-52627169	osa-miR160a-5p	Pn02t095000.01	-	3.5	EXON-mRNA-CDS-GENE-	AT3G09510.1	Os02t0118800-00	Similar to NBS-LRR disease resistance protein homologue (Fragment)
Cluster_79439,Chr05:52627086-52627169	osa-miR160a-5p	Pn03t294900.01	-	3.5	mRNA-GENE-	AT4G39830.1	Os09t0365900-01	Apoplastic protein, Ascorbate oxidase, Induction of cell death in ozone stress, Abiotic stress respons
Cluster_79439,Chr05:52627086-52627169	osa-miR160a-5p	Pn02t510500.01	-	3.5	EXON-mRNA-CDS-GENE-	AT2G39210.1	Os03t0800000-02	Similar to Nitrate and chloride transporter
Cluster_79439,Chr05:52627086-52627169	osa-miR160a-5p	Pn04t226500.01	-	3.5	EXON-mRNA-CDS-GENE-	AT3G24420.1	Os01t0595600-01	Alpha/beta hydrolase fold-1 domain containing protein
Cluster_79439,Chr05:52627086-52627169	osa-miR160a-5p	Pn05t418700.01	-	3.5	mRNA-GENE-	AT1G31040.1	Os06t0666100-01	Protein of unknown function DUF597 family protein
Cluster_79439,Chr05:52627086-52627169	osa-miR160a-5p	Pn01t407200.01	+	4	EXON-mRNA-CDS-GENE-	AT3G09510.1	Os01t0685100-02	Conserved hypothetical protein
Cluster_79439,Chr05:52627086-52627169	osa-miR160a-5p	Pn07t125000.01	+	4	mRNA-GENE-	AT3G25420.1	Os04t0191000-01	Similar to OSIGBa0114M03.4 protein
Cluster_79439,Chr05:52627086-52627169	osa-miR160a-5p	Pn05t443800.01	+	4	EXON-mRNA-CDS-GENE-	-	Os07t0118900-01	Cyclin-like F-box domain containing protein
Cluster_79439,Chr05:52627086-52627169	osa-miR160a-5p	Pn10t007800.01	+	4	mRNA-GENE-	AT5G64700.1	Os05t0106200-01	Protein of unknown function DUF6, transmembrane domain containing protein
Cluster_79439,Chr05:52627086-52627169	osa-miR160a-5p	Pn02t306900.01	+	4	mRNA-GENE-	AT4G27745.4	Os03t0193075-01	Similar to Yippee-like protein OJ1003C07.11
Cluster_79439,Chr05:52627086-52627169	osa-miR160a-5p	Pn09t037800.01	-	4	mRNA-GENE-	AT5G37350.1	Os07t0162300-01	Similar to RIO kinase
Cluster_79439,Chr05:52627086-52627169	osa-miR160a-5p	Pn05t114400.03	-	4	EXON-mRNA-CDS-GENE-	AT4G20850.1	Os02t0664300-01	Peptidase S8 and S53, subtilisin, kexin, sedolisin domain containing protein
Cluster_79439,Chr05:52627086-52627169	osa-miR160a-5p	Pn01t462500.01	-	4	EXON-mRNA-CDS-GENE-	AT1G43760.1	Os02t0118800-00	Similar to NBS-LRR disease resistance protein homologue (Fragment)
Cluster_79439,Chr05:52627086-52627169	osa-miR160a-5p	Pn05t091700.01	-	4	mRNA-GENE-	AT3G13960.1	Os02t0701300-01	Growth-regulating factor, Regulation of grain shape and panicle length, Negative regulation of seed shatterin
Cluster_79439,Chr05:52627086-52627169	osa-miR160a-5p	Pn02t203400.01	-	4	mRNA-GENE-	AT4G34890.1	Os03t0429800-02	Similar to Xanthine dehydrogenase 1 (EC 1.1.1.204)
Cluster_79439,Chr05:52627086-52627169	osa-miR160a-5p	Pn04t158700.01	-	4	EXON-3UTR-mRNA-GENE-	AT3G51895.2	Os01t0719300-01	Similar to Sulfate transporter 3.1 (AST12) (AtST1)
Cluster_79487,Chr05:52829120-52829188	bdi-miR397b-5p	Pn04t087600.01	+	3	EXON-mRNA-CDS-GENE-	AT5G60020.1	Os01t0842500-01	Similar to Laccase (EC 1.10.3.2)
Cluster_79487,Chr05:52829120-52829188	bdi-miR397b-5p	Pn01t391000.01	-	3	EXON-3UTR-mRNA-GENE-	AT1G06110.1	Os11t0265200-00	Similar to F-box-containing protein 2
Cluster_79487,Chr05:52829120-52829188	bdi-miR397b-5p	Pn04t082400.01	-	3	EXON-mRNA-CDS-GENE-	AT3G09220.1	Os01t0850800-00	Laccase-8
Cluster_79487,Chr05:52829120-52829188	bdi-miR397b-5p	Pn04t098300.01	-	3.5	EXON-mRNA-CDS-GENE-	AT5G05390.1	Os01t0827300-01	Putative laccase precursor, Abiotic stress respons
Cluster_79487,Chr05:52829120-52829188	bdi-miR397b-5p	Pn01t563900.01	-	3.5	EXON-mRNA-CDS-GENE-	AT5G05390.1	Os12t0108000-01	Similar to Laccase (Diphenol oxidase)
Cluster_79487,Chr05:52829120-52829188	bdi-miR397b-5p	Pn01t566500.01	-	3.5	EXON-mRNA-CDS-GENE-	AT5G05390.1	Os12t0108000-01	Similar to Laccase (Diphenol oxidase)
Cluster_79487,Chr05:52829120-52829188	bdi-miR397b-5p	Pn04t079000.01	-	3.5	mRNA-GENE-	AT2G13770.1	Os01t0872900-01	Protein of unknown function DUF635 family protein
Cluster_79487,Chr05:52829120-52829188	bdi-miR397b-5p	Pn05t409700.01	+	4	EXON-3UTR-mRNA-GENE-	AT5G25220.2	Os02t0182800-01	Similar to NTH23 protein
Cluster_79487,Chr05:52829120-52829188	bdi-miR397b-5p	Pn02t123000.01	-	4	EXON-mRNA-CDS-GENE-	AT5G60020.1	Os03t0273200-01	Similar to Laccase (EC 1.10.3.2)
Cluster_79487,Chr05:52829120-52829188	bdi-miR397b-5p	Pn02t388000.01	-	4	EXON-mRNA-CDS-GENE-	AT4G04920.2	Os10t0498700-01	WD40-like domain containing protein
Cluster_79897,Chr05:54408561-54408649	osa-miR168a-5p	Pn04t503200.01	-	4	EXON-3UTR-mRNA-GENE-	-	-	-
Cluster_81706,Chr06:3606006-3606081	osa-miR397a	Pn04t087600.01	+	1.5	EXON-mRNA-CDS-GENE-	AT5G60020.1	Os01t0842500-01	Similar to Laccase (EC 1.10.3.2)
Cluster_81706,Chr06:3606006-3606081	osa-miR397a	Pn04t079000.01	-	2.5	mRNA-GENE-	AT2G13770.1	Os01t0872900-01	Protein of unknown function DUF635 family protein
Cluster_81706,Chr06:3606006-3606081	osa-miR397a	Pn09t271500.01	-	3	mRNA-GENE-	AT4G38180.1	Os03t0164400-01	Hypothetical conserved gene
Cluster_81706,Chr06:3606006-3606081	osa-miR397a	Pn01t368900.01	-	3.5	EXON-mRNA-CDS-GENE-	-	Os08t0208400-02	Conserved hypothetical protein
Cluster_81706,Chr06:3606006-3606081	osa-miR397a	Pn03t337300.01	-	3.5	mRNA-GENE-	AT1G28220.1	Os09t0467300-02	Similar to PUP1
Cluster_81706,Chr06:3606006-3606081	osa-miR397a	Pn01t232900.02	+	4	mRNA-GENE-	AT1G76690.1	Os06t0215600-02	Similar to Oxo-phytodienoic acid reductase
Cluster_81706,Chr06:3606006-3606081	osa-miR397a	Pn06t252500.02	+	4	EXON-5UTR-mRNA-CDS-GENE-	-	-	-
Cluster_81706,Chr06:3606006-3606081	osa-miR397a	Pn03t289000.01	+	4	EXON-mRNA-CDS-GENE-	AT5G56740.1	Os09t0347800-01	Histone acetyltransferase type B, catalytic subunit domain containing protein
Cluster_81706,Chr06:3606006-3606081	osa-miR397a	Pn03t501700.01	+	4	mRNA-GENE-	AT5G05570.2	Os07t0693700-01	WD40 repeat-like domain containing protein
Cluster_81706,Chr06:3606006-3606081	osa-miR397a	Pn04t013500.01	-	4	EXON-mRNA-CDS-GENE-	AT4G23540.1	Os01t0957900-01	Armadillo-type fold domain containing protein
Cluster_81706,Chr06:3606006-3606081	osa-miR397a	Pn01t441300.01	-	4	EXON-mRNA-CDS-GENE-	AT3G46530.1	Os08t0205150-01	NB-ARC domain containing protein
Cluster_81706,Chr06:3606006-3606081	osa-miR397a	Pn10t368700.01	-	4	EXON-mRNA-CDS-GENE-	AT3G24880.3	Os08t0177300-01	HSA domain containing protein
Cluster_81706,Chr06:3606006-3606081	osa-miR397a	Pn02t363900.01	-	4	mRNA-GENE-	-	Os07t0170800-01	Similar to F-box domain containing protein
Cluster_81706,Chr06:3606006-3606081	osa-miR397a	Pn08t255000.01	-	4	EXON-mRNA-CDS-GENE-	AT4G15890.1	Os12t0548100-01	Similar to G14587-6 protein (Fragment)
Cluster_81843,Chr06:4012813-4012898	osa-miR160a-5p	Pn02t375400.01	+	1	EXON-mRNA-CDS-GENE-	AT4G30080.1	Os10t0479900-01	Transcriptional factor B3 family protein
Cluster_81843,Chr06:4012813-4012898	osa-miR160a-5p	Pn07t298200.01	+	1	EXON-mRNA-CDS-GENE-	AT2G28350.2	Os02t0628600-01	Similar to Auxin response factor 8
Cluster_81843,Chr06:4012813-4012898	osa-miR160a-5p	Pn09t070300.02	+	1	EXON-5UTR-3UTR-mRNA-GENE-	-	Os08t0494300-01	Copine domain containing protein
Cluster_81843,Chr06:4012813-4012898	osa-miR160a-5p	Pn06t045300.01	-	1	EXON-mRNA-CDS-GENE-	AT4G30080.1	Os06t0685700-01	Similar to Auxin response factor 16
Cluster_81843,Chr06:4012813-4012898	osa-miR160a-5p	Pn05t134100.01	-	2	EXON-mRNA-CDS-GENE-	AT4G30080.1	Os02t0628600-01	Similar to Auxin response factor 8
Cluster_81843,Chr06:4012813-4012898	osa-miR160a-5p	Pn07t157300.01	+	3.5	EXON-mRNA-CDS-GENE-	-	Os01t0114800-01	Similar to H0215A08.3 protein
Cluster_81843,Chr06:4012813-4012898	osa-miR160a-5p	Pn03t285900.01	+	3.5	EXON-mRNA-CDS-GENE-	AT1G43760.1	Os11t0672600-01	Reverse transcriptase domain containing protein
Cluster_81843,Chr06:4012813-4012898	osa-miR160a-5p	Pn01t417400.01	+	3.5	EXON-mRNA-CDS-GENE-	AT3G07040.1	Os08t0246300-01	NB-ARC domain containing protein
Cluster_81843,Chr06:4012813-4012898	osa-miR160a-5p	Pn04t365600.01	+	3.5	mRNA-GENE-	AT5G35970.1	Os09t0130800-02	Similar to predicted protein
Cluster_81843,Chr06:4012813-4012898	osa-miR160a-5p	Pn03t283300.01	+	3.5	EXON-mRNA-CDS-GENE-	AT4G29090.1	Os05t0107801-00	Conserved hypothetical protein
Cluster_81843,Chr06:4012813-4012898	osa-miR160a-5p	Pn05t221400.01	+	3.5	EXON-mRNA-CDS-GENE-	AT3G24255.5	Os11t0672600-01	Reverse transcriptase domain containing protein
Cluster_81843,Chr06:4012813-4012898	osa-miR160a-5p	Pn09t230200.01	+	3.5	EXON-mRNA-CDS-GENE-	AT3G24255.5	Os11t0672600-01	Reverse transcriptase domain containing protein
Cluster_81843,Chr06:4012813-4012898	osa-miR160a-5p	Pn01t086200.01	+	3.5	mRNA-GENE-	AT3G09510.1	Os02t0118800-00	Similar to NBS-LRR disease resistance protein homologue (Fragment)
Cluster_81843,Chr06:4012813-4012898	osa-miR160a-5p	Pn09t229000.02	+	3.5	EXON-mRNA-CDS-GENE-	AT3G24255.5	Os11t0672600-01	Reverse transcriptase domain containing protein
Cluster_81843,Chr06:4012813-4012898	osa-miR160a-5p	Pn02t369900.02	+	3.5	mRNA-GENE-	AT1G71220.2	Os02t0664100-00	Hypothetical conserved gene
Cluster_81843,Chr06:4012813-4012898	osa-miR160a-5p	Pn02t156700.02	+	3.5	EXON-5UTR-mRNA-CDS-GENE-	-	-	-
Cluster_81843,Chr06:4012813-4012898	osa-miR160a-5p	Pn02t095000.01	-	3.5	EXON-mRNA-CDS-GENE-	AT3G09510.1	Os02t0118800-00	Similar to NBS-LRR disease resistance protein homologue (Fragment)
Cluster_81843,Chr06:4012813-4012898	osa-miR160a-5p	Pn03t294900.01	-	3.5	mRNA-GENE-	AT4G39830.1	Os09t0365900-01	Apoplastic protein, Ascorbate oxidase, Induction of cell death in ozone stress, Abiotic stress respons
Cluster_81843,Chr06:4012813-4012898	osa-miR160a-5p	Pn02t510500.01	-	3.5	EXON-mRNA-CDS-GENE-	AT2G39210.1	Os03t0800000-02	Similar to Nitrate and chloride transporter
Cluster_81843,Chr06:4012813-4012898	osa-miR160a-5p	Pn04t226500.01	-	3.5	EXON-mRNA-CDS-GENE-	AT3G24420.1	Os01t0595600-01	Alpha/beta hydrolase fold-1 domain containing protein
Cluster_81843,Chr06:4012813-4012898	osa-miR160a-5p	Pn05t418700.01	-	3.5	mRNA-GENE-	AT1G31040.1	Os06t0666100-01	Protein of unknown function DUF597 family protein
Cluster_81843,Chr06:4012813-4012898	osa-miR160a-5p	Pn01t407200.01	+	4	EXON-mRNA-CDS-GENE-	AT3G09510.1	Os01t0685100-02	Conserved hypothetical protein
Cluster_81843,Chr06:4012813-4012898	osa-miR160a-5p	Pn07t125000.01	+	4	mRNA-GENE-	AT3G25420.1	Os04t0191000-01	Similar to OSIGBa0114M03.4 protein
Cluster_81843,Chr06:4012813-4012898	osa-miR160a-5p	Pn05t443800.01	+	4	EXON-mRNA-CDS-GENE-	-	Os07t0118900-01	Cyclin-like F-box domain containing protein
Cluster_81843,Chr06:4012813-4012898	osa-miR160a-5p	Pn10t007800.01	+	4	mRNA-GENE-	AT5G64700.1	Os05t0106200-01	Protein of unknown function DUF6, transmembrane domain containing protein
Cluster_81843,Chr06:4012813-4012898	osa-miR160a-5p	Pn02t306900.01	+	4	mRNA-GENE-	AT4G27745.4	Os03t0193075-01	Similar to Yippee-like protein OJ1003C07.11
Cluster_81843,Chr06:4012813-4012898	osa-miR160a-5p	Pn09t037800.01	-	4	mRNA-GENE-	AT5G37350.1	Os07t0162300-01	Similar to RIO kinase
Cluster_81843,Chr06:4012813-4012898	osa-miR160a-5p	Pn05t114400.03	-	4	EXON-mRNA-CDS-GENE-	AT4G20850.1	Os02t0664300-01	Peptidase S8 and S53, subtilisin, kexin, sedolisin domain containing protein
Cluster_81843,Chr06:4012813-4012898	osa-miR160a-5p	Pn01t462500.01	-	4	EXON-mRNA-CDS-GENE-	AT1G43760.1	Os02t0118800-00	Similar to NBS-LRR disease resistance protein homologue (Fragment)
Cluster_81843,Chr06:4012813-4012898	osa-miR160a-5p	Pn05t091700.01	-	4	mRNA-GENE-	AT3G13960.1	Os02t0701300-01	Growth-regulating factor, Regulation of grain shape and panicle length, Negative regulation of seed shatterin
Cluster_81843,Chr06:4012813-4012898	osa-miR160a-5p	Pn02t203400.01	-	4	mRNA-GENE-	AT4G34890.1	Os03t0429800-02	Similar to Xanthine dehydrogenase 1 (EC 1.1.1.204)
Cluster_81843,Chr06:4012813-4012898	osa-miR160a-5p	Pn04t158700.01	-	4	EXON-3UTR-mRNA-GENE-	AT3G51895.2	Os01t0719300-01	Similar to Sulfate transporter 3.1 (AST12) (AtST1)
Cluster_82395,Chr06:6087964-6088133	sbi-miR156e	Pn09t058800.01	+	1	EXON-mRNA-CDS-GENE-	AT2G42200.1	Os08t0509600-01	Squamosa promter-binding-like transcription activator, Regulation of branching in panicles and vegetative shoots, Semidominant regulator of plant architectur
Cluster_82395,Chr06:6087964-6088133	sbi-miR156e	Pn05t436400.06	-	1	EXON-3UTR-mRNA-CDS-GENE-	-	Os06t0703500-03	Similar to SBP-domain protein 5 (Fragment)
Cluster_82395,Chr06:6087964-6088133	sbi-miR156e	Pn03t348200.01	-	1	EXON-mRNA-CDS-GENE-	AT2G42200.1	Os09t0491532-01	Similar to Squamosa-promoter binding protein 2
Cluster_82395,Chr06:6087964-6088133	sbi-miR156e	Pn05t410900.03	-	1	mRNA-GENE-	-	-	-
Cluster_82395,Chr06:6087964-6088133	sbi-miR156e	Pn06t025400.01	+	1.5	EXON-mRNA-CDS-GENE-	AT5G43270.3	Os06t0703500-01	Similar to SBP-domain protein 5 (Fragment)
Cluster_82395,Chr06:6087964-6088133	sbi-miR156e	Pn04t036200.01	-	1.5	EXON-mRNA-CDS-GENE-	AT5G50670.2	Os01t0922600-01	Similar to SBP-domain protein 4
Cluster_82395,Chr06:6087964-6088133	sbi-miR156e	Pn05t417600.01	-	1.5	EXON-mRNA-CDS-GENE-	AT1G27370.6	Os06t0663500-00	SBP domain containing protein
Cluster_82395,Chr06:6087964-6088133	sbi-miR156e	Pn09t037500.01	-	1.5	EXON-mRNA-CDS-GENE-	AT5G50670.2	Os08t0531600-01	Transcription factor, Positive regulator of cell proliferation, Control of grain size, shape and qualit
Cluster_82395,Chr06:6087964-6088133	sbi-miR156e	Pn03t341400.01	+	2	EXON-mRNA-CDS-GENE-	-	-	-
Cluster_82395,Chr06:6087964-6088133	sbi-miR156e	Pn01t283200.01	+	2	EXON-mRNA-CDS-GENE-	AT1G76580.2	Os11t0496600-00	Hypothetical conserved gene
Cluster_82395,Chr06:6087964-6088133	sbi-miR156e	Pn03t356100.01	+	2	EXON-mRNA-CDS-GENE-	AT5G50670.2	Os09t0507100-00	Similar to Squamosa-promoter binding-like protein 11
Cluster_82395,Chr06:6087964-6088133	sbi-miR156e	Pn07t316900.01	+	2	EXON-mRNA-CDS-GENE-	AT2G33810.1	Os04t0551500-01	SBP domain containing protein
Cluster_82395,Chr06:6087964-6088133	sbi-miR156e	Pn10t232000.01	+	3	EXON-mRNA-CDS-GENE-	AT1G76580.3	Os11t0496600-00	Hypothetical conserved gene
Cluster_82395,Chr06:6087964-6088133	sbi-miR156e	Pn10t232200.01	+	3	EXON-mRNA-CDS-GENE-	AT5G50670.2	Os11t0496600-00	Hypothetical conserved gene
Cluster_82395,Chr06:6087964-6088133	sbi-miR156e	Pn03t402500.01	-	3	EXON-3UTR-mRNA-GENE-	AT3G15270.1	Os07t0505200-01	Plant-specific transcription factor, Control of grain siz
Cluster_82395,Chr06:6087964-6088133	sbi-miR156e	Pn03t402600.01	-	3	EXON-3UTR-mRNA-GENE-	AT2G33810.1	Os07t0505200-01	Plant-specific transcription factor, Control of grain siz
Cluster_82395,Chr06:6087964-6088133	sbi-miR156e	Pn06t053800.03	+	3.5	EXON-mRNA-CDS-GENE-	-	-	-
Cluster_82395,Chr06:6087964-6088133	sbi-miR156e	Pn10t034700.01	+	3.5	mRNA-GENE-	AT5G60410.6	Os05t0125000-01	SUMO (small ubiquitin-related modifier) E3-ligase, Abiotic stress response, Stress adaptatio
Cluster_82395,Chr06:6087964-6088133	sbi-miR156e	Pn10t244700.01	+	3.5	EXON-mRNA-CDS-GENE-	AT5G45290.1	Os05t0389600-01	Zinc finger, RING/FYVE/PHD-type domain containing protein
Cluster_82395,Chr06:6087964-6088133	sbi-miR156e	Pn02t088000.01	-	3.5	mRNA-GENE-	AT3G17920.1	Os03t0221800-01	Similar to Leucine Rich Repeat family protein, expressed
Cluster_82395,Chr06:6087964-6088133	sbi-miR156e	Pn04t386300.01	+	4	mRNA-GENE-	AT3G20000.1	Os03t0323800-01	Similar to ISP42-like protein (Fragment)
Cluster_82395,Chr06:6087964-6088133	sbi-miR156e	Pn02t378600.02	+	4	mRNA-GENE-	AT3G43920.2	Os10t0485600-01	Dicer-like protein, Phased small RNA biogenesi
Cluster_82395,Chr06:6087964-6088133	sbi-miR156e	Pn02t176100.01	+	4	EXON-mRNA-CDS-GENE-	AT2G46950.1	Os03t0370900-02	Similar to Cytochrome P450
Cluster_82395,Chr06:6087964-6088133	sbi-miR156e	Pn02t445200.01	+	4	mRNA-GENE-	AT5G62670.1	Os12t0638700-01	Plasma membrane H+ ATPase (EC 3.6.3.6)
Cluster_82395,Chr06:6087964-6088133	sbi-miR156e	Pn10t223300.04	+	4	mRNA-GENE-	-	-	-
Cluster_82395,Chr06:6087964-6088133	sbi-miR156e	Pn04t477400.01	+	4	mRNA-GENE-	AT3G05380.3	Os01t0193900-01	Homeodomain-like domain containing protein
Cluster_82395,Chr06:6087964-6088133	sbi-miR156e	Pn08t037500.01	+	4	mRNA-GENE-	AT5G24910.1	Os12t0119000-01	Cytochrome P450 family protein
Cluster_82395,Chr06:6087964-6088133	sbi-miR156e	Pn05t016000.01	+	4	mRNA-GENE-	AT2G32700.6	Os02t0813800-01	Similar to STYLOSA protein
Cluster_82395,Chr06:6087964-6088133	sbi-miR156e	Pn08t037500.01	+	4	mRNA-GENE-	AT5G24910.1	Os12t0119000-01	Cytochrome P450 family protein
Cluster_82395,Chr06:6087964-6088133	sbi-miR156e	Pn08t042600.01	-	4	mRNA-GENE-	AT5G19140.1	Os12t0145100-01	Similar to Wali7 protein (Fragment)
Cluster_82395,Chr06:6087964-6088133	sbi-miR156e	Pn06t024000.01	-	4	EXON-mRNA-CDS-GENE-	AT1G16720.1	Os06t0704700-01	NAD(P)-binding domain containing protein
Cluster_82395,Chr06:6087964-6088133	sbi-miR156e	Pn05t374600.02	-	4	EXON-mRNA-CDS-GENE-	AT1G63640.2	Os02t0229600-00	Similar to ATP binding / microtubule motor
Cluster_82395,Chr06:6087964-6088133	sbi-miR156e	Pn05t440500.01	-	4	EXON-mRNA-CDS-GENE-	AT3G19970.5	Os02t0133900-01	Protein of unknown function DUF829, eukaryotic family protein
Cluster_82395,Chr06:6087964-6088133	sbi-miR156e	Pn01t437500.02	-	4	mRNA-GENE-	AT4G14290.1	Os10t0190000-02	Similar to Ubiquitin-conjugating enzyme E2 M (EC 6.3.2.19) (Ubiquitin-protein ligase M) (Ubiquitin carrier protein M) (Nedd8-conjugating enzyme Ubc12)
Cluster_82395,Chr06:6087964-6088133	sbi-miR156e	Pn01t376000.01	-	4	EXON-mRNA-CDS-GENE-	AT1G10830.1	Os12t0405200-01	Similar to Conserved NnrU/NnuR ortholog membrane enzyme
Cluster_82395,Chr06:6087964-6088133	sbi-miR156e	Pn08t279800.01	-	4	EXON-mRNA-CDS-GENE-	AT1G10830.1	Os12t0405200-01	Similar to Conserved NnrU/NnuR ortholog membrane enzyme
Cluster_82395,Chr06:6087964-6088133	sbi-miR156e	Pn09t055400.01	-	4	EXON-mRNA-CDS-GENE-	AT5G06740.1	Os02t0712600-01	Concanavalin A-like lectin/glucanase domain containing protein
Cluster_82395,Chr06:6087964-6088133	sbi-miR156e	Pn10t327000.01	-	4	mRNA-GENE-	AT2G28970.2	Os05t0525600-00	Protein kinase, catalytic domain domain containing protein
Cluster_82395,Chr06:6087964-6088133	sbi-miR156e	Pn08t037800.01	-	4	EXON-mRNA-CDS-GENE-	AT2G30530.1	Os11t0118800-01	Similar to Expressed protein-like protein
Cluster_82395,Chr06:6087964-6088133	sbi-miR156e	Pn02t095800.01	-	4	mRNA-GENE-	AT3G52590.1	Os09t0452700-00	Ubiquitin
Cluster_93374,Chr06:46889484-46889584	osa-miR396a-5p	Pn05t091700.01	+	3	EXON-mRNA-CDS-GENE-	AT3G13960.1	Os02t0701300-01	Growth-regulating factor, Regulation of grain shape and panicle length, Negative regulation of seed shatterin
Cluster_93374,Chr06:46889484-46889584	osa-miR396a-5p	Pn05t036200.01	+	3	EXON-mRNA-CDS-GENE-	AT3G13960.1	Os02t0776900-01	Transcription activator, Gibberellin (GA)-induced stem elongatio
Cluster_93374,Chr06:46889484-46889584	osa-miR396a-5p	Pn02t440900.03	+	3	EXON-mRNA-CDS-GENE-	AT5G53660.1	Os03t0674700-01	Similar to Growth-regulating factor 3
Cluster_93374,Chr06:46889484-46889584	osa-miR396a-5p	Pn06t399400.01	+	3	EXON-mRNA-CDS-GENE-	AT3G13960.1	Os06t0116200-01	Transcription facto
Cluster_93374,Chr06:46889484-46889584	osa-miR396a-5p	Pn03t318100.01	-	3	EXON-mRNA-CDS-GENE-	AT2G29120.1	Os09t0431200-01	GPCR, family 3, metabotropic glutamate receptor-like protein
Cluster_93374,Chr06:46889484-46889584	osa-miR396a-5p	Pn01t241400.01	-	3	EXON-mRNA-CDS-GENE-	AT2G22840.1	Os12t0484900-01	Similar to Growth-regulating factor 7
Cluster_93374,Chr06:46889484-46889584	osa-miR396a-5p	Pn05t105000.01	-	3	EXON-mRNA-CDS-GENE-	AT2G36400.1	Os02t0678800-01	Transcriptional activator/repressor, Reguration of KNOX gene, Oskn2 (regulator of meristem function), Floral organogenesi
Cluster_93374,Chr06:46889484-46889584	osa-miR396a-5p	Pn07t346600.01	-	3	EXON-mRNA-CDS-GENE-	AT3G13960.1	Os04t0600900-02	Similar to B0403H10-OSIGBa0105A11.9 protein
Cluster_93374,Chr06:46889484-46889584	osa-miR396a-5p	Pn01t126300.01	-	3	mRNA-GENE-	AT3G46500.5	Os10t0523100-02	Isopenicillin N synthase family protein
Cluster_93374,Chr06:46889484-46889584	osa-miR396a-5p	Pn05t410800.01	+	3.5	EXON-5UTR-mRNA-GENE-	AT1G80840.1	Os02t0181300-01	WRKY transcription factor, Defense respons
Cluster_93374,Chr06:46889484-46889584	osa-miR396a-5p	Pn02t470800.01	+	3.5	EXON-mRNA-CDS-GENE-	AT2G22840.1	Os03t0729500-01	Transcription factor, Floral organ developmen
Cluster_93374,Chr06:46889484-46889584	osa-miR396a-5p	Pn04t227900.01	+	3.5	EXON-mRNA-CDS-GENE-	AT2G25730.3	Os01t0593000-00	Similar to predicted protein
Cluster_93374,Chr06:46889484-46889584	osa-miR396a-5p	Pn07t211400.01	+	3.5	EXON-mRNA-CDS-GENE-	AT5G13970.1	Os04t0397400-01	Conserved hypothetical protein
Cluster_93374,Chr06:46889484-46889584	osa-miR396a-5p	Pn07t005000.01	-	3.5	mRNA-GENE-	AT5G64460.8	Os04t0102500-01	Similar to OSIGBa0123D13.3 protein
Cluster_93374,Chr06:46889484-46889584	osa-miR396a-5p	Pn06t331600.01	-	3.5	EXON-mRNA-CDS-GENE-	AT3G13960.1	Os06t0204800-00	Similar to Growth-regulating factor 2
Cluster_93374,Chr06:46889484-46889584	osa-miR396a-5p	Pn10t102100.01	+	4	mRNA-GENE-	AT3G28730.1	Os05t0182600-01	Similar to SSRP1 protein
Cluster_93374,Chr06:46889484-46889584	osa-miR396a-5p	Pn09t308900.01	+	4	EXON-3UTR-mRNA-GENE-	AT3G47420.3	Os08t0156600-01	Major facilitator superfamily protein
Cluster_93374,Chr06:46889484-46889584	osa-miR396a-5p	Pn05t047100.01	+	4	mRNA-GENE-	AT4G24610.1	Os02t0760200-01	Conserved hypothetical protein
Cluster_93374,Chr06:46889484-46889584	osa-miR396a-5p	Pn09t170500.01	+	4	mRNA-GENE-	AT3G24255.3	Os05t0469900-01	Conserved hypothetical protein
Cluster_93374,Chr06:46889484-46889584	osa-miR396a-5p	Pn10t287500.01	+	4	EXON-mRNA-CDS-GENE-	AT3G09670.2	Os05t0463500-01	PWWP domain containing protein
Cluster_93374,Chr06:46889484-46889584	osa-miR396a-5p	Pn08t291400.01	-	4	EXON-mRNA-CDS-GENE-	AT5G54580.1	Os08t0139000-02	Similar to nucleolin
Cluster_93374,Chr06:46889484-46889584	osa-miR396a-5p	Pn09t110900.01	-	4	EXON-mRNA-CDS-GENE-	AT5G15685.1	Os06t0704400-01	Transposase, MuDR, plant domain containing protein
Cluster_93374,Chr06:46889484-46889584	osa-miR396a-5p	Pn09t354300.01	-	4	EXON-mRNA-CDS-GENE-	AT1G06740.1	Os06t0704400-01	Transposase, MuDR, plant domain containing protein
Cluster_93374,Chr06:46889484-46889584	osa-miR396a-5p	Pn06t125500.01	-	4	mRNA-GENE-	AT4G32980.2	Os02t0226600-01	Homeodomain-related domain containing protein
Cluster_93374,Chr06:46889484-46889584	osa-miR396a-5p	Pn01t129100.01	-	4	EXON-mRNA-CDS-GENE-	AT1G61440.1	Os12t0249900-01	Protein kinase, core domain containing protein
Cluster_93374,Chr06:46889484-46889584	osa-miR396a-5p	Pn03t274900.01	-	4	EXON-mRNA-CDS-GENE-	AT4G32600.2	Os09t0323100-02	RING finger ubiquitin E3 ligase, Heat tolerance, Modulation of hydrogen peroxide-induced stomatal closur
Cluster_93374,Chr06:46889484-46889584	osa-miR396a-5p	Pn01t474000.01	-	4	EXON-mRNA-CDS-GENE-	-	-	-
Cluster_93374,Chr06:46889484-46889584	osa-miR396a-5p	Pn01t474100.01	-	4	EXON-mRNA-CDS-GENE-	-	-	-
Cluster_93374,Chr06:46889484-46889584	osa-miR396a-5p	Pn10t225000.01	-	4	EXON-mRNA-CDS-GENE-	AT1G50030.1	Os05t0235300-01	Serine/threonine (Ser/Thr) protein kinase, Modulation of thylakoid membrane lipid biosynthesis, homeostasi
Cluster_93374,Chr06:46889484-46889584	osa-miR396a-5p	Pn01t474500.01	-	4	EXON-mRNA-CDS-GENE-	-	-	-
Cluster_93374,Chr06:46889484-46889584	osa-miR396a-5p	Pn01t474600.01	-	4	EXON-mRNA-CDS-GENE-	-	-	-
Cluster_93910,Chr06:48808140-48808263	n.h.	Pn02t226200.01	+	3	mRNA-GENE-	AT1G17020.1	Os10t0558200-00	2OG-Fe(II) oxygenase domain containing protein
Cluster_93910,Chr06:48808140-48808263	n.h.	Pn04t133400.01	+	3	EXON-mRNA-CDS-GENE-	AT3G16180.1	Os01t0761500-01	TGF-beta receptor, type I/II extracellular region family protein
Cluster_93910,Chr06:48808140-48808263	n.h.	Pn02t519400.01	+	3	EXON-3UTR-mRNA-GENE-	AT2G17380.1	Os03t0811300-01	Similar to AP-1 complex subunit sigma-2
Cluster_93910,Chr06:48808140-48808263	n.h.	Pn06t053200.01	-	3	EXON-5UTR-mRNA-GENE-	-	-	-
Cluster_93910,Chr06:48808140-48808263	n.h.	Pn02t185300.01	-	3	EXON-5UTR-mRNA-GENE-	-	-	-
Cluster_93910,Chr06:48808140-48808263	n.h.	Pn04t457900.01	-	3	EXON-mRNA-CDS-GENE-	AT5G21950.1	Os01t0168800-01	Alpha/beta hydrolase fold-1 domain containing protein
Cluster_93910,Chr06:48808140-48808263	n.h.	Pn04t259100.01	+	3.5	EXON-mRNA-CDS-GENE-	AT1G31740.1	Os01t0533400-01	Glycoside hydrolase, family 35 protein
Cluster_93910,Chr06:48808140-48808263	n.h.	Pn10t036600.01	+	4	EXON-mRNA-CDS-GENE-	AT5G58620.1	Os05t0128200-01	Hypothetical conserved gene
Cluster_93910,Chr06:48808140-48808263	n.h.	Pn04t426700.02	+	4	EXON-mRNA-CDS-GENE-	AT3G18060.1	Os01t0125800-01	Actin-interacting, WD40-repeat protein, Actin turnove
Cluster_93910,Chr06:48808140-48808263	n.h.	Pn03t010500.01	+	4	EXON-mRNA-CDS-GENE-	AT3G19570.2	Os07t0115600-00	Protein of unknown function DUF566 domain containing protein
Cluster_93910,Chr06:48808140-48808263	n.h.	Pn06t020100.01	+	4	EXON-mRNA-CDS-GENE-	-	Os06t0711100-01	Conserved hypothetical protein
Cluster_93910,Chr06:48808140-48808263	n.h.	Pn02t123700.01	+	4	EXON-mRNA-CDS-GENE-	AT2G28890.1	Os03t0275100-01	Similar to TA11 protein (Fragment)
Cluster_93910,Chr06:48808140-48808263	n.h.	Pn05t053700.01	+	4	EXON-mRNA-CDS-GENE-	-	Os02t0740600-01	Conserved hypothetical protein
Cluster_93910,Chr06:48808140-48808263	n.h.	Pn05t129800.01	+	4	EXON-mRNA-CDS-GENE-	AT5G23370.1	Os02t0636700-01	GRAM domain containing protein
Cluster_93910,Chr06:48808140-48808263	n.h.	Pn02t010600.01	+	4	EXON-mRNA-CDS-GENE-	-	-	-
Cluster_93910,Chr06:48808140-48808263	n.h.	Pn10t258600.01	+	4	EXON-mRNA-CDS-GENE-	AT1G68570.1	Os05t0410500-01	TGF-beta receptor, type I/II extracellular region family protein
Cluster_93910,Chr06:48808140-48808263	n.h.	Pn09t106700.01	+	4	EXON-mRNA-CDS-GENE-	AT4G33590.1	Os09t0466800-01	Conserved hypothetical protein
Cluster_93910,Chr06:48808140-48808263	n.h.	Pn05t395000.01	+	4	EXON-mRNA-CDS-GENE-	AT1G52560.1	Os02t0201000-02	Conserved hypothetical protein
Cluster_93910,Chr06:48808140-48808263	n.h.	Pn07t059800.01	+	4	EXON-mRNA-CDS-GENE-	AT1G59740.1	Os12t0231000-01	TGF-beta receptor, type I/II extracellular region family protein
Cluster_93910,Chr06:48808140-48808263	n.h.	Pn01t100000.01	+	4	EXON-mRNA-CDS-GENE-	AT5G42510.1	Os07t0617100-01	Plant disease resistance response protein family protein
Cluster_93910,Chr06:48808140-48808263	n.h.	Pn09t137600.01	+	4	EXON-mRNA-CDS-GENE-	AT4G29820.1	Os08t0398800-02	Cleavage and polyadenylation specificity factor, 25 kDa subunit domain containing protein
Cluster_93910,Chr06:48808140-48808263	n.h.	Pn03t056800.01	-	4	mRNA-GENE-	AT5G53670.1	Os04t0629600-02	Conserved hypothetical protein
Cluster_93910,Chr06:48808140-48808263	n.h.	Pn07t008100.01	-	4	mRNA-GENE-	-	Os04t0629600-02	Conserved hypothetical protein
Cluster_93910,Chr06:48808140-48808263	n.h.	Pn10t367400.01	-	4	EXON-mRNA-CDS-GENE-	AT5G06300.1	Os05t0591600-01	Similar to Carboxy-lyase
Cluster_93910,Chr06:48808140-48808263	n.h.	Pn09t351300.01	-	4	EXON-mRNA-CDS-GENE-	AT4G09900.1	Os08t0110000-02	Alpha/beta hydrolase fold-1 domain containing protein
Cluster_93910,Chr06:48808140-48808263	n.h.	Pn07t053800.01	-	4	EXON-mRNA-CDS-GENE-	AT5G48050.1	-	-
Cluster_93910,Chr06:48808140-48808263	n.h.	Pn07t056300.01	-	4	EXON-mRNA-CDS-GENE-	AT5G48050.1	-	-
Cluster_93910,Chr06:48808140-48808263	n.h.	Pn05t097000.01	-	4	EXON-mRNA-CDS-GENE-	-	Os02t0694100-01	Cyclin-like F-box domain containing protein
Cluster_93910,Chr06:48808140-48808263	n.h.	Pn06t398500.01	-	4	EXON-mRNA-CDS-GENE-	AT5G10770.1	Os06t0118700-01	Peptidase A1 domain containing protein
Cluster_93910,Chr06:48808140-48808263	n.h.	Pn01t407800.01	-	4	EXON-mRNA-CDS-GENE-	AT5G47850.1	Os11t0222000-01	Regulator of chromosome condensation/beta-lactamase-inhibitor protein II domain containing protein
Cluster_93910,Chr06:48808140-48808263	n.h.	Pn03t126700.01	-	4	EXON-mRNA-CDS-GENE-	-	Os02t0566400-01	Similar to OSIGBa0152K17.7 protein
Cluster_93910,Chr06:48808140-48808263	n.h.	Pn02t529000.01	-	4	EXON-mRNA-CDS-GENE-	AT5G58960.3	Os03t0825600-01	Hypothetical conserved gene
Cluster_93910,Chr06:48808140-48808263	n.h.	Pn04t037100.01	-	4	EXON-mRNA-CDS-GENE-	AT3G48530.1	Os01t0921500-01	Similar to SNF1-related protein kinase regulatory gamma subunit 1 (AKIN gamma1) (AKING1)
Cluster_96211,Chr07:3104394-3104521	n.h.	Pn01t070100.01	-	1	mRNA-GENE-	-	-	-
Cluster_96211,Chr07:3104394-3104521	n.h.	Pn02t237900.01	+	3	mRNA-GENE-	AT1G65020.1	Os10t0577000-02	Conserved hypothetical protein
Cluster_96211,Chr07:3104394-3104521	n.h.	Pn10t337200.01	+	3	EXON-mRNA-CDS-GENE-	AT4G38180.1	Os02t0284500-01	FAR1 DNA binding domain domain containing protein
Cluster_96211,Chr07:3104394-3104521	n.h.	Pn06t169600.01	-	3	mRNA-GENE-	AT5G24260.5	Os02t0290600-02	Prolyl oligopeptidase family protein, Abiotic stress toleranc
Cluster_96211,Chr07:3104394-3104521	n.h.	Pn09t022000.01	+	3.5	mRNA-GENE-	AT4G17880.1	Os09t0519100-00	Helix-loop-helix DNA-binding domain containing protein
Cluster_96211,Chr07:3104394-3104521	n.h.	Pn02t329600.01	+	3.5	mRNA-GENE-	AT4G33210.1	Os10t0396400-01	Leucine-rich repeat, cysteine-containing containing protein
Cluster_96211,Chr07:3104394-3104521	n.h.	Pn07t032300.01	+	4	mRNA-GENE-	AT5G55830.1	Os02t0156000-00	Similar to H0201G08.2 protein
Cluster_96211,Chr07:3104394-3104521	n.h.	Pn04t189100.01	+	4	mRNA-GENE-	AT4G27960.1	Os01t0658400-01	Ubiquitin-conjugating enzyme E
Cluster_96211,Chr07:3104394-3104521	n.h.	Pn05t297400.01	+	4	mRNA-GENE-	AT3G24255.5	Os11t0672600-01	Reverse transcriptase domain containing protein
Cluster_96211,Chr07:3104394-3104521	n.h.	Pn01t245200.01	+	4	EXON-3UTR-mRNA-GENE-	AT1G14700.1	Os03t0238600-01	Similar to Purple acid phosphatase
Cluster_96211,Chr07:3104394-3104521	n.h.	Pn02t217200.01	+	4	EXON-3UTR-mRNA-GENE-	AT1G22060.2	Os10t0547000-00	Prefoldin domain containing protein
Cluster_96211,Chr07:3104394-3104521	n.h.	Pn05t297400.01	-	4	mRNA-GENE-	AT3G24255.5	Os11t0672600-01	Reverse transcriptase domain containing protein
Cluster_103896,Chr07:31454358-31454454	sbi-miR169d-3p	Pn05t144400.01	+	3.5	EXON-mRNA-CDS-GENE-	AT5G57870.2	Os02t0611500-01	Similar to Eukaryotic initiation factor-like protein
Cluster_103896,Chr07:31454358-31454454	sbi-miR169d-3p	Pn03t283600.01	-	3.5	EXON-mRNA-CDS-GENE-	AT1G18350.1	Os03t0225100-02	Mitogen-activated protein kinase (MAPK) kinase, Disease resistance, Drought toleranc
Cluster_103896,Chr07:31454358-31454454	sbi-miR169d-3p	Pn04t060200.01	-	3.5	EXON-5UTR-mRNA-GENE-	AT1G33330.3	Os01t0887400-01	Similar to predicted protein
Cluster_103896,Chr07:31454358-31454454	sbi-miR169d-3p	Pn03t336300.01	-	3.5	mRNA-GENE-	AT4G38100.2	Os09t0465800-01	Legume lectin, beta domain domain containing protein
Cluster_103896,Chr07:31454358-31454454	sbi-miR169d-3p	Pn03t284000.01	+	4	EXON-mRNA-CDS-GENE-	AT1G18350.1	Os01t0284300-00	Protein kinase, catalytic domain domain containing protein
Cluster_103896,Chr07:31454358-31454454	sbi-miR169d-3p	Pn05t161000.02	+	4	mRNA-GENE-	-	-	-
Cluster_103896,Chr07:31454358-31454454	sbi-miR169d-3p	Pn02t138500.01	+	4	mRNA-GENE-	-	-	-
Cluster_103896,Chr07:31454358-31454454	sbi-miR169d-3p	Pn03t212700.01	+	4	EXON-mRNA-CDS-GENE-	AT5G47820.2	Os09t0114500-01	Kinesin-4 protein with transcription regulation activity, Cell cycle and wall modification, Cell elongation by regulating GA biosynthesis pathwa
Cluster_103896,Chr07:31454358-31454454	sbi-miR169d-3p	Pn10t001800.01	+	4	EXON-mRNA-CDS-GENE-	AT5G13120.1	Os05t0103200-02	Cyclophilin-like domain containing protein
Cluster_103896,Chr07:31454358-31454454	sbi-miR169d-3p	Pn07t290600.01	+	4	mRNA-GENE-	AT4G28760.2	Os04t0506900-02	Similar to OSIGBa0157A06.2 protein
Cluster_103896,Chr07:31454358-31454454	sbi-miR169d-3p	Pn09t033800.01	+	4	mRNA-GENE-	-	-	-
Cluster_103896,Chr07:31454358-31454454	sbi-miR169d-3p	Pn05t343000.02	-	4	EXON-mRNA-CDS-GENE-	AT1G67280.1	Os05t0230900-01	Similar to Glyoxalase I
Cluster_103896,Chr07:31454358-31454454	sbi-miR169d-3p	Pn07t233600.01	-	4	mRNA-GENE-	AT1G18070.2	Os04t0270100-03	Similar to GTP-binding protein
Cluster_106321,Chr07:38896649-38896762	bdi-miR156d-3p	Pn01t106400.02	+	3	mRNA-GENE-	AT3G14470.2	Os11t0674400-00	Similar to NB-ARC domain containing protein, expressed
Cluster_106321,Chr07:38896649-38896762	bdi-miR156d-3p	Pn01t106400.01	+	3	mRNA-GENE-	AT3G14470.2	Os11t0623800-00	Similar to NB-ARC domain containing protein
Cluster_106321,Chr07:38896649-38896762	bdi-miR156d-3p	Pn01t027700.01	+	4	mRNA-GENE-	AT3G14470.2	Os11t0479100-00	Similar to NB-ARC domain containing protein, expressed
Cluster_106321,Chr07:38896649-38896762	bdi-miR156d-3p	Pn10t325300.01	+	4	mRNA-GENE-	AT5G19730.1	Os05t0521600-01	Pectin lyase fold/virulence factor domain containing protein
Cluster_106321,Chr07:38896649-38896762	bdi-miR156d-3p	Pn01t446700.02	+	4	mRNA-GENE-	-	-	-
Cluster_106321,Chr07:38896649-38896762	bdi-miR156d-3p	Pn06t161700.02	-	4	mRNA-GENE-	-	-	-
Cluster_107481,Chr07:42629695-42629847	zma-miR171k-5p	Pn07t207600.01	+	2.5	mRNA-GENE-	-	-	-
Cluster_107481,Chr07:42629695-42629847	zma-miR171k-5p	Pn03t086100.01	-	2.5	mRNA-GENE-	-	-	-
Cluster_107481,Chr07:42629695-42629847	zma-miR171k-5p	Pn09t075600.02	+	3	EXON-mRNA-CDS-GENE-	AT2G22400.1	Os08t0484400-01	Bacterial Fmu (Sun)/eukaryotic nucleolar NOL1/Nop2p domain containing protein
Cluster_107481,Chr07:42629695-42629847	zma-miR171k-5p	Pn07t374100.02	-	3.5	EXON-5UTR-mRNA-GENE-	AT4G21390.1	Os04t0631800-00	Similar to H0105C05.10 protein
Cluster_107481,Chr07:42629695-42629847	zma-miR171k-5p	Pn07t375100.02	-	3.5	EXON-mRNA-CDS-GENE-	AT4G21380.2	Os04t0632500-00	Protein kinase, catalytic domain domain containing protein
Cluster_107481,Chr07:42629695-42629847	zma-miR171k-5p	Pn03t359200.01	+	4	mRNA-GENE-	AT1G02850.2	Os09t0511600-04	Glycoside hydrolase, family 1 protein
Cluster_107481,Chr07:42629695-42629847	zma-miR171k-5p	Pn04t480700.01	+	4	EXON-5UTR-mRNA-GENE-	AT2G25780.1	Os01t0200200-00	Protein of unknown function DUF1677, plant domain containing protein
Cluster_107481,Chr07:42629695-42629847	zma-miR171k-5p	Pn07t242600.02	+	4	mRNA-GENE-	AT2G23390.1	Os04t0442200-01	Protein of unknown function DUF482 family protein
Cluster_107481,Chr07:42629695-42629847	zma-miR171k-5p	Pn02t200500.01	+	4	mRNA-GENE-	AT5G09550.1	Os03t0277000-01	GDP dissociation inhibitor, Negative regulator for Rab, Negative feedback between Rab GDP-GTP cycle and MAPK pathway
Cluster_107481,Chr07:42629695-42629847	zma-miR171k-5p	Pn07t289300.01	+	4	mRNA-GENE-	AT1G49760.2	Os04t0504800-01	Similar to Poly(A)-binding protein
Cluster_107481,Chr07:42629695-42629847	zma-miR171k-5p	Pn02t118600.01	+	4	EXON-mRNA-CDS-GENE-	AT1G31420.2	Os03t0266800-01	Protein kinase, core domain containing protein
Cluster_107481,Chr07:42629695-42629847	zma-miR171k-5p	Pn05t374700.01	-	4	EXON-mRNA-CDS-GENE-	AT4G35300.8	Os02t0229400-01	Tonoplast monosaccharide transpoter, Vacuolar sugar transpor
Cluster_107481,Chr07:42629695-42629847	zma-miR171k-5p	Pn03t244000.01	-	4	EXON-mRNA-CDS-GENE-	AT4G23160.3	cds-BAC19858.1	-
Cluster_107551,Chr07:42992451-42992536	osa-miR399d	Pn06t132100.01	+	1	mRNA-GENE-	-	-	-
Cluster_107551,Chr07:42992451-42992536	osa-miR399d	Pn10t346200.01	-	1.5	EXON-mRNA-CDS-GENE-	AT2G33770.1	Os05t0557700-01	Ubiquitin-conjugating E2 enzyme, Phosphate homeostasis, Negative regulator of the inorganic phosphate (Pi)-starvation response-signaling pathwa
Cluster_107551,Chr07:42992451-42992536	osa-miR399d	Pn10t346200.01	-	2.5	mRNA-GENE-	AT2G33770.1	Os05t0557700-01	Ubiquitin-conjugating E2 enzyme, Phosphate homeostasis, Negative regulator of the inorganic phosphate (Pi)-starvation response-signaling pathwa
Cluster_107551,Chr07:42992451-42992536	osa-miR399d	Pn04t224200.01	-	3	EXON-mRNA-CDS-GENE-	AT4G29530.2	Os01t0720400-01	HAD-superfamily subfamily IB hydrolase, hypothetical 1 protein
Cluster_107551,Chr07:42992451-42992536	osa-miR399d	Pn06t132100.01	-	3	EXON-3UTR-mRNA-GENE-	-	-	-
Cluster_107551,Chr07:42992451-42992536	osa-miR399d	Pn10t346200.01	-	3	mRNA-GENE-	AT2G33770.1	Os05t0557700-01	Ubiquitin-conjugating E2 enzyme, Phosphate homeostasis, Negative regulator of the inorganic phosphate (Pi)-starvation response-signaling pathwa
Cluster_107551,Chr07:42992451-42992536	osa-miR399d	Pn10t346200.01	-	3	mRNA-GENE-	AT2G33770.1	Os05t0557700-01	Ubiquitin-conjugating E2 enzyme, Phosphate homeostasis, Negative regulator of the inorganic phosphate (Pi)-starvation response-signaling pathwa
Cluster_107551,Chr07:42992451-42992536	osa-miR399d	Pn08t227800.01	+	3.5	EXON-3UTR-mRNA-GENE-	AT2G42750.1	Os05t0529700-03	Similar to electron transporter/ heat shock protein binding protein
Cluster_107551,Chr07:42992451-42992536	osa-miR399d	Pn08t227800.01	-	3.5	EXON-3UTR-mRNA-GENE-	AT2G42750.1	Os05t0529700-03	Similar to electron transporter/ heat shock protein binding protein
Cluster_107551,Chr07:42992451-42992536	osa-miR399d	Pn10t346200.01	-	3.5	mRNA-GENE-	AT2G33770.1	Os05t0557700-01	Ubiquitin-conjugating E2 enzyme, Phosphate homeostasis, Negative regulator of the inorganic phosphate (Pi)-starvation response-signaling pathwa
Cluster_107551,Chr07:42992451-42992536	osa-miR399d	Pn10t346200.01	-	3.5	mRNA-GENE-	AT2G33770.1	Os05t0557700-01	Ubiquitin-conjugating E2 enzyme, Phosphate homeostasis, Negative regulator of the inorganic phosphate (Pi)-starvation response-signaling pathwa
Cluster_107551,Chr07:42992451-42992536	osa-miR399d	Pn06t086700.01	+	4	GENE-	AT5G14880.1	Os06t0625900-01	-
Cluster_107551,Chr07:42992451-42992536	osa-miR399d	Pn03t449900.03	-	4	mRNA-GENE-	-	Os07t0646300-01	Hypothetical conserved gene
Cluster_107551,Chr07:42992451-42992536	osa-miR399d	Pn02t036300.01	-	4	mRNA-GENE-	AT5G39990.1	Os12t0639700-01	Glycosyl transferase, family 14 protein
Cluster_107625,Chr07:43323449-43323518	n.h.	Pn03t259600.01	+	1	EXON-mRNA-CDS-GENE-	AT1G75390.1	Os09t0306400-01	bZIP transcription factor, Drought and salt toleranc
Cluster_107625,Chr07:43323449-43323518	n.h.	Pn05t045700.01	+	1	EXON-mRNA-CDS-GENE-	AT3G19210.1	Os02t0762800-00	Similar to ATRAD54/CHR25 (ARABIDOPSIS HOMOLOG OF RAD54); ATP binding / DNA binding / helicase
Cluster_107625,Chr07:43323449-43323518	n.h.	Pn10t035800.01	+	1.5	EXON-mRNA-CDS-GENE-	-	-	-
Cluster_107625,Chr07:43323449-43323518	n.h.	Pn02t373400.01	-	1.5	mRNA-GENE-	AT4G09810.1	Os12t0154600-01	Protein of unknown function DUF250 domain containing protein
Cluster_107625,Chr07:43323449-43323518	n.h.	Pn05t401400.01	+	2	EXON-mRNA-CDS-GENE-	AT4G02800.1	Os04t0228100-01	Similar to H0209A05.2 protein
Cluster_107625,Chr07:43323449-43323518	n.h.	Pn08t210300.01	-	2	EXON-mRNA-CDS-GENE-	-	-	-
Cluster_107625,Chr07:43323449-43323518	n.h.	Pn08t037700.01	+	2.5	EXON-mRNA-CDS-GENE-	AT2G34400.1	Os05t0307200-00	Pentatricopeptide repeat domain containing protein
Cluster_107625,Chr07:43323449-43323518	n.h.	Pn08t127900.01	+	2.5	EXON-mRNA-CDS-GENE-	AT2G22410.1	Os12t0233200-00	Hypothetical conserved gene
Cluster_107625,Chr07:43323449-43323518	n.h.	Pn05t030800.01	+	2.5	EXON-mRNA-CDS-GENE-	AT2G29110.2	Os02t0787600-01	Glutamate receptor-related domain containing protein
Cluster_107625,Chr07:43323449-43323518	n.h.	Pn06t345300.01	+	2.5	EXON-5UTR-mRNA-GENE-	AT4G12620.1	Os01t0856000-01	Similar to CDC6 protein
Cluster_107625,Chr07:43323449-43323518	n.h.	Pn05t439600.01	+	2.5	EXON-mRNA-CDS-GENE-	AT1G34160.2	Os12t0270200-01	Pentatricopeptide repeat-DYW protein, RNA editing in mitochondri
Cluster_107625,Chr07:43323449-43323518	n.h.	Pn04t384700.02	+	2.5	mRNA-GENE-	AT3G43790.4	Os01t0279400-01	Major facilitator superfamily antiporter
Cluster_107625,Chr07:43323449-43323518	n.h.	Pn07t057300.01	+	2.5	EXON-mRNA-CDS-GENE-	-	-	-
Cluster_107625,Chr07:43323449-43323518	n.h.	Pn03t242800.01	+	2.5	EXON-mRNA-CDS-GENE-	AT2G31340.1	Os09t0296400-01	Similar to predicted protein
Cluster_107625,Chr07:43323449-43323518	n.h.	Pn04t111900.01	-	2.5	EXON-mRNA-CDS-GENE-	AT5G62270.2	Os01t0801700-01	Homolog of Arabidopsis GCD1 (GAMETE CELLS DEFECTIVE1), Early embryogenesis and endosperm developmen
Cluster_107625,Chr07:43323449-43323518	n.h.	Pn02t394000.03	-	2.5	EXON-3UTR-mRNA-CDS-GENE-	AT2G46910.1	Os10t0509200-01	Similar to plastid-lipid associated protein PAP / fibrillin family protein
Cluster_107625,Chr07:43323449-43323518	n.h.	Pn02t144400.01	-	2.5	mRNA-GENE-	AT2G16760.1	Os03t0307400-01	Six-bladed beta-propeller, TolB-like domain containing protein
Cluster_107625,Chr07:43323449-43323518	n.h.	Pn03t104200.02	-	2.5	EXON-3UTR-mRNA-GENE-	-	-	-
Cluster_107625,Chr07:43323449-43323518	n.h.	Pn03t288600.01	+	3	EXON-mRNA-CDS-GENE-	AT2G25800.1	Os09t0346700-01	Protein of unknown function DUF810 family protein
Cluster_107625,Chr07:43323449-43323518	n.h.	Pn02t205800.01	+	3	EXON-5UTR-mRNA-GENE-	AT4G00720.1	Os10t0521700-01	Similar to Shaggy-related protein kinase NtK-1 (EC 2.7.1.-)
Cluster_107625,Chr07:43323449-43323518	n.h.	Pn09t273700.02	+	3	EXON-mRNA-CDS-GENE-	-	-	-
Cluster_107625,Chr07:43323449-43323518	n.h.	Pn07t072900.01	+	3	EXON-mRNA-CDS-GENE-	AT5G22220.2	Os04t0112200-00	Similar to OSIGBa0127D24.8 protein
Cluster_107625,Chr07:43323449-43323518	n.h.	Pn07t257900.01	+	3	EXON-5UTR-mRNA-GENE-	AT1G69680.1	Os04t0459600-01	Mog1/PsbP, alpha/beta/alpha sandwich domain containing protein
Cluster_107625,Chr07:43323449-43323518	n.h.	Pn02t490600.01	+	3	EXON-mRNA-CDS-GENE-	-	Os07t0115500-01	Hypothetical protein
Cluster_107625,Chr07:43323449-43323518	n.h.	Pn04t163700.01	+	3	EXON-5UTR-mRNA-GENE-	AT5G11960.1	Os01t0708300-02	Protein of unknown function DUF803 domain containing protein
Cluster_107625,Chr07:43323449-43323518	n.h.	Pn02t406600.01	+	3	mRNA-GENE-	AT1G60770.1	Os01t0301700-01	Tetratricopeptide-like helical domain containing protein
Cluster_107625,Chr07:43323449-43323518	n.h.	Pn02t202600.01	+	3	EXON-mRNA-CDS-GENE-	AT5G67570.1	Os05t0315100-00	Pentatricopeptide repeat domain containing protein
Cluster_107625,Chr07:43323449-43323518	n.h.	Pn02t406600.01	+	3	mRNA-GENE-	AT1G60770.1	Os01t0301700-01	Tetratricopeptide-like helical domain containing protein
Cluster_107625,Chr07:43323449-43323518	n.h.	Pn02t001300.03	+	3	EXON-mRNA-CDS-GENE-	AT4G17610.2	Os03t0100500-01	Similar to TAR RNA loop binding protein (TAR (HIV) RNA binding protein 1)
Cluster_107625,Chr07:43323449-43323518	n.h.	Pn02t530400.01	-	3	EXON-mRNA-CDS-GENE-	AT5G15330.1	Os03t0827500-01	SPX family protein, Phosphate starvation signalin
Cluster_107625,Chr07:43323449-43323518	n.h.	Pn03t309200.03	-	3	EXON-5UTR-mRNA-GENE-	AT2G02955.1	Os05t0352700-00	Hypothetical conserved gene
Cluster_107625,Chr07:43323449-43323518	n.h.	Pn04t078300.01	-	3	EXON-mRNA-CDS-GENE-	-	-	-
Cluster_107625,Chr07:43323449-43323518	n.h.	Pn01t032500.01	-	3	mRNA-GENE-	AT2G27940.1	Os04t0191000-01	Similar to OSIGBa0114M03.4 protein
Cluster_107625,Chr07:43323449-43323518	n.h.	Pn02t109500.02	-	3	EXON-5UTR-mRNA-GENE-	AT1G80490.3	Os03t0254700-01	WD40 repeat-like domain containing protein
Cluster_107625,Chr07:43323449-43323518	n.h.	Pn06t086700.01	-	3	EXON-5UTR-mRNA-GENE-	AT5G14880.1	Os06t0625900-01	Potassium transporter, Salt stress response, Alkali toleranc
Cluster_107625,Chr07:43323449-43323518	n.h.	Pn04t477700.01	-	3	EXON-3UTR-mRNA-GENE-	AT1G64280.1	Os01t0194300-01	Ankyrin-repeat protein, Herbivore-induced defense response, Blast disease resistanc
Cluster_107625,Chr07:43323449-43323518	n.h.	Pn02t016500.01	-	3	EXON-5UTR-mRNA-GENE-	AT1G01030.2	Os03t0120900-01	Similar to AP2 domain containing protein RAP2.8 (Fragment)
Cluster_107625,Chr07:43323449-43323518	n.h.	Pn10t325700.01	-	3	EXON-mRNA-CDS-GENE-	-	-	-
Cluster_107625,Chr07:43323449-43323518	n.h.	Pn06t050000.01	-	3	EXON-mRNA-CDS-GENE-	AT1G11660.4	Os06t0679800-00	Heat shock protein Hsp70 domain containing protein
Cluster_107625,Chr07:43323449-43323518	n.h.	Pn06t056500.01	-	3	EXON-mRNA-CDS-GENE-	AT1G30690.2	Os01t0874700-02	GOLD domain containing protein
Cluster_107625,Chr07:43323449-43323518	n.h.	Pn05t455500.05	-	3	EXON-5UTR-3UTR-mRNA-GENE-	AT5G17290.1	Os02t0117800-01	Similar to APG5 (Autophagy 5) like protein
Cluster_107625,Chr07:43323449-43323518	n.h.	Pn01t472900.01	-	3	mRNA-GENE-	AT5G49940.1	Os11t0181500-01	Similar to Nitrogen fixation like protein
Cluster_107625,Chr07:43323449-43323518	n.h.	Pn06t375000.01	-	3	mRNA-GENE-	-	Os06t0146800-01	Conserved hypothetical protein
Cluster_107625,Chr07:43323449-43323518	n.h.	Pn07t209400.01	-	3	EXON-mRNA-CDS-GENE-	AT1G02020.1	Os10t0190800-01	Similar to predicted protein
Cluster_107625,Chr07:43323449-43323518	n.h.	Pn04t077300.01	-	3	EXON-mRNA-CDS-GENE-	-	Os01t0857600-01	Similar to H0811D08.6 protein
Cluster_107625,Chr07:43323449-43323518	n.h.	Pn02t258000.02	+	3.5	mRNA-GENE-	AT2G36850.1	Os03t0119500-01	Callose synthase, Ovary expansion by affecting vascular cell patternin
Cluster_107625,Chr07:43323449-43323518	n.h.	Pn04t498600.01	+	3.5	EXON-mRNA-CDS-GENE-	AT5G24030.1	Os01t0226600-02	Similar to C4-dicarboxylate transporter/malic acid transport protein
Cluster_107625,Chr07:43323449-43323518	n.h.	Pn05t451600.01	+	3.5	mRNA-GENE-	AT1G61680.1	Os02t0121700-01	Terpenoid synthase domain containing protein
Cluster_107625,Chr07:43323449-43323518	n.h.	Pn10t342700.01	+	3.5	EXON-mRNA-CDS-GENE-	AT3G18390.1	Os05t0551900-00	Similar to EMB1865 (embryo defective 1865); RNA binding
Cluster_107625,Chr07:43323449-43323518	n.h.	Pn04t464500.01	+	3.5	EXON-5UTR-mRNA-GENE-	AT2G26710.1	Os02t0204700-00	Cytochrome P450 family protein
Cluster_107625,Chr07:43323449-43323518	n.h.	Pn09t101800.01	+	3.5	EXON-mRNA-CDS-GENE-	AT4G23160.3	Os08t0125300-01	Integrase, catalytic core domain containing protein
Cluster_107625,Chr07:43323449-43323518	n.h.	Pn03t441700.01	+	3.5	EXON-mRNA-CDS-GENE-	-	Os07t0581366-00	Zinc finger, C2H2 domain containing protein
Cluster_107625,Chr07:43323449-43323518	n.h.	Pn03t124400.01	+	3.5	EXON-5UTR-mRNA-GENE-	AT4G36130.1	Os12t0567700-01	Similar to 60S ribosomal protein L2 (Fragment)
Cluster_107625,Chr07:43323449-43323518	n.h.	Pn01t377100.01	+	3.5	EXON-mRNA-CDS-GENE-	AT3G14160.1	Os03t0816500-01	Hypothetical conserved gene
Cluster_107625,Chr07:43323449-43323518	n.h.	Pn03t336200.01	+	3.5	EXON-mRNA-CDS-GENE-	AT4G24620.1	Os09t0465600-01	Similar to Glucose-6-phosphate isomerase-like protein (Fragment)
Cluster_107625,Chr07:43323449-43323518	n.h.	Pn10t255200.01	+	3.5	EXON-mRNA-CDS-GENE-	AT1G54710.1	Os05t0405900-01	WD40 repeat-like domain containing protein
Cluster_107625,Chr07:43323449-43323518	n.h.	Pn04t190400.01	+	3.5	EXON-5UTR-mRNA-GENE-	AT4G27910.1	Os01t0218800-01	Similar to Trithorax 5 (Fragment)
Cluster_107625,Chr07:43323449-43323518	n.h.	Pn02t036500.01	+	3.5	EXON-mRNA-CDS-GENE-	AT5G18980.1	Os12t0528100-00	Armadillo-like helical domain containing protein
Cluster_107625,Chr07:43323449-43323518	n.h.	Pn09t227000.01	+	3.5	EXON-mRNA-CDS-GENE-	AT1G80880.3	Os08t0272200-00	Pentatricopeptide repeat domain containing protein
Cluster_107625,Chr07:43323449-43323518	n.h.	Pn02t397000.01	+	3.5	EXON-mRNA-CDS-GENE-	AT1G55520.4	Os03t0657000-01	TATA-binding protein TBP2
Cluster_107625,Chr07:43323449-43323518	n.h.	Pn04t167500.01	+	3.5	EXON-5UTR-mRNA-GENE-	-	-	-
Cluster_107625,Chr07:43323449-43323518	n.h.	Pn07t368500.01	+	3.5	EXON-mRNA-CDS-GENE-	AT5G48385.1	Os03t0588200-01	Frigida-like family protein
Cluster_107625,Chr07:43323449-43323518	n.h.	Pn06t358800.01	+	3.5	EXON-mRNA-CDS-GENE-	AT5G52010.1	Os06t0166200-01	Zinc finger, C2H2-type domain containing protein
Cluster_107625,Chr07:43323449-43323518	n.h.	Pn02t283400.01	+	3.5	EXON-5UTR-mRNA-GENE-	-	-	-
Cluster_107625,Chr07:43323449-43323518	n.h.	Pn09t119800.01	+	3.5	EXON-mRNA-CDS-GENE-	AT1G59610.1	Os08t0425100-02	Dynamin family protein
Cluster_107625,Chr07:43323449-43323518	n.h.	Pn02t087000.01	+	3.5	EXON-mRNA-CDS-GENE-	AT2G32120.2	Os03t0218500-01	Similar to 70kD heat shock protein
Cluster_107625,Chr07:43323449-43323518	n.h.	Pn04t090000.01	+	3.5	EXON-mRNA-CDS-GENE-	AT3G55350.1	Os01t0838900-01	Trp repressor/replication initiator domain containing protein
Cluster_107625,Chr07:43323449-43323518	n.h.	Pn07t369700.01	+	3.5	mRNA-GENE-	AT1G05230.9	Os08t0136100-01	Similar to Roc1
Cluster_107625,Chr07:43323449-43323518	n.h.	Pn04t247400.01	+	3.5	mRNA-GENE-	-	Os12t0142900-02	Similar to H0321H01.8 protein
Cluster_107625,Chr07:43323449-43323518	n.h.	Pn07t218800.01	+	3.5	EXON-5UTR-mRNA-GENE-	AT3G16560.4	Os04t0403701-01	Similar to protein phosphatase 2C containing protein
Cluster_107625,Chr07:43323449-43323518	n.h.	Pn07t319500.01	+	3.5	EXON-mRNA-CDS-GENE-	AT4G00150.1	Os04t0555000-01	GRAS (GAI-RGA-SCR) plant-specific transcription factor, Maintenance of shoot apical meristem indeterminacy, Regulation of vegetative to reproductive phase chang
Cluster_107625,Chr07:43323449-43323518	n.h.	Pn04t112300.01	+	3.5	EXON-mRNA-CDS-GENE-	AT2G41460.4	Os01t0801000-01	Similar to Apurinic endonuclease-redox protein (DNA-(apurinic or apyrimidinic site) lyase) (EC 4.2.99.18)
Cluster_107625,Chr07:43323449-43323518	n.h.	Pn04t135500.01	+	3.5	EXON-mRNA-CDS-GENE-	AT1G29195.1	Os01t0758500-01	Similar to predicted protein
Cluster_107625,Chr07:43323449-43323518	n.h.	Pn05t150900.01	+	3.5	mRNA-GENE-	AT5G52200.1	Os02t0602300-01	Similar to Myelin transcription factor 1 (MYT1) (MYTI) (Proteolipid protein binding protein) (PLPB1)
Cluster_107625,Chr07:43323449-43323518	n.h.	Pn03t260400.01	+	3.5	EXON-mRNA-CDS-GENE-	AT3G16250.1	Os07t0489800-01	Beta-grasp fold, ferredoxin-type domain containing protein
Cluster_107625,Chr07:43323449-43323518	n.h.	Pn03t427800.01	+	3.5	EXON-mRNA-CDS-GENE-	-	Os07t0555100-01	Conserved hypothetical protein
Cluster_107625,Chr07:43323449-43323518	n.h.	Pn02t042400.01	+	3.5	EXON-5UTR-mRNA-GENE-	AT1G08570.1	Os07t0684100-01	Similar to Thioredoxin-like 1
Cluster_107625,Chr07:43323449-43323518	n.h.	Pn02t406600.01	+	3.5	mRNA-GENE-	AT1G60770.1	Os01t0301700-01	Tetratricopeptide-like helical domain containing protein
Cluster_107625,Chr07:43323449-43323518	n.h.	Pn02t242000.01	-	3.5	mRNA-GENE-	-	Os04t0551300-01	Similar to Growth regulator like protein
Cluster_107625,Chr07:43323449-43323518	n.h.	Pn03t092000.01	-	3.5	mRNA-GENE-	AT2G47170.3	Os07t0223100-01	Similar to ADP-ribosylation factor 1
Cluster_107625,Chr07:43323449-43323518	n.h.	Pn09t325700.01	-	3.5	EXON-5UTR-mRNA-GENE-	AT1G05230.9	Os08t0136100-01	Similar to Roc1
Cluster_107625,Chr07:43323449-43323518	n.h.	Pn03t416700.03	-	3.5	EXON-mRNA-CDS-GENE-	AT4G23180.1	Os07t0537000-01	Similar to Receptor protein kinase
Cluster_107625,Chr07:43323449-43323518	n.h.	Pn04t098400.01	-	3.5	EXON-mRNA-CDS-GENE-	AT5G07120.2	Os01t0827200-01	Phox-like domain containing protein
Cluster_107625,Chr07:43323449-43323518	n.h.	Pn08t045900.01	-	3.5	EXON-mRNA-CDS-GENE-	AT2G27770.1	Os12t0149000-01	Protein of unknown function DUF868, plant domain containing protein
Cluster_107625,Chr07:43323449-43323518	n.h.	Pn02t402600.01	-	3.5	EXON-5UTR-mRNA-GENE-	AT2G33800.1	Os03t0452300-01	Ribosomal protein S5, bacterial-type domain containing protein
Cluster_107625,Chr07:43323449-43323518	n.h.	Pn08t025000.01	-	3.5	EXON-mRNA-CDS-GENE-	AT2G41750.1	Os12t0142600-01	DTW domain containing protein
Cluster_107625,Chr07:43323449-43323518	n.h.	Pn01t234000.01	-	3.5	mRNA-GENE-	-	-	-
Cluster_107625,Chr07:43323449-43323518	n.h.	Pn01t259900.01	-	3.5	EXON-mRNA-CDS-GENE-	AT5G61910.3	Os11t0525700-01	Development and cell death domain domain containing protein
Cluster_107625,Chr07:43323449-43323518	n.h.	Pn07t222700.01	-	3.5	EXON-mRNA-CDS-GENE-	AT3G24255.5	Os11t0672600-01	Reverse transcriptase domain containing protein
Cluster_107625,Chr07:43323449-43323518	n.h.	Pn07t208700.01	-	3.5	EXON-5UTR-mRNA-GENE-	AT5G13160.1	Os04t0393900-01	Similar to H0718E12.2 protein
Cluster_107625,Chr07:43323449-43323518	n.h.	Pn04t084000.01	-	3.5	EXON-mRNA-CDS-GENE-	AT3G46790.1	Os01t0848300-01	Pentatricopeptide repeat domain containing protein
Cluster_107625,Chr07:43323449-43323518	n.h.	Pn06t013500.01	-	3.5	mRNA-GENE-	AT2G21120.1	Os06t0715700-01	Protein of unknown function DUF803 family protein
Cluster_107625,Chr07:43323449-43323518	n.h.	Pn01t524800.01	-	3.5	EXON-mRNA-CDS-GENE-	AT3G52990.1	Os11t0148500-02	Cytosolic pyruvate kinase, Plant morphological developmen
Cluster_107625,Chr07:43323449-43323518	n.h.	Pn02t037700.01	-	3.5	mRNA-GENE-	AT5G04440.1	Os03t0146500-02	Similar to (RAP Annotation release2) Galactose-binding like domain containing protein
Cluster_107625,Chr07:43323449-43323518	n.h.	Pn04t414600.01	-	3.5	EXON-mRNA-CDS-GENE-	AT3G51895.2	Os03t0161200-01	Similar to Sulphate transporter
Cluster_107625,Chr07:43323449-43323518	n.h.	Pn02t175700.03	-	3.5	EXON-5UTR-mRNA-GENE-	AT3G06483.1	Os03t0370000-01	Similar to Pyruvate dehydrogenase kinase isoform 1 (EC 2.7.1.99)
Cluster_107625,Chr07:43323449-43323518	n.h.	Pn04t431700.01	-	3.5	EXON-mRNA-CDS-GENE-	AT1G32500.1	Os01t0127300-01	SufBD family protein
Cluster_107625,Chr07:43323449-43323518	n.h.	Pn05t006600.01	-	3.5	EXON-mRNA-CDS-GENE-	AT5G14770.5	Os02t0824000-00	Hypothetical conserved gene
Cluster_107625,Chr07:43323449-43323518	n.h.	Pn06t362800.01	-	3.5	EXON-mRNA-CDS-GENE-	AT3G08600.1	Os06t0158800-01	Protein of unknown function DUF1191 family protein
Cluster_107625,Chr07:43323449-43323518	n.h.	Pn07t403800.01	-	3.5	EXON-5UTR-mRNA-GENE-	AT2G03690.1	Os04t0674200-01	Coenzyme Q biosynthesis Coq4 family protein
Cluster_107625,Chr07:43323449-43323518	n.h.	Pn10t088900.01	-	3.5	EXON-mRNA-CDS-GENE-	AT5G42180.1	Os05t0162000-01	Similar to Peroxidase (Fragment)
Cluster_107625,Chr07:43323449-43323518	n.h.	Pn02t218800.01	-	3.5	EXON-5UTR-mRNA-GENE-	AT5G65780.1	Os05t0558400-01	Similar to Branched-chain-amino-acid aminotransferase 3, chloroplast precursor (EC 2.6.1.42) (Atbcat-3)
Cluster_107625,Chr07:43323449-43323518	n.h.	Pn02t445900.01	-	3.5	EXON-mRNA-CDS-GENE-	-	-	-
Cluster_107625,Chr07:43323449-43323518	n.h.	Pn04t131100.03	-	3.5	EXON-mRNA-CDS-GENE-	AT5G56310.1	Os01t0764950-01	Pentatricopeptide repeat domain containing protein
Cluster_107625,Chr07:43323449-43323518	n.h.	Pn02t528300.01	-	3.5	EXON-5UTR-mRNA-GENE-	AT1G20575.1	Os03t0824400-01	Similar to Dolichol-phosphate mannosyltransferase (EC 2.4.1.83) (Dolichol- phosphate mannose synthase) (Dolichyl-phosphate beta-D- mannosyltransferase) (Mannose-P-dolichol synthase) (MPD synthase) (DPM synthase)
Cluster_107625,Chr07:43323449-43323518	n.h.	Pn01t161200.01	-	3.5	EXON-mRNA-CDS-GENE-	-	-	-
Cluster_107625,Chr07:43323449-43323518	n.h.	Pn05t369300.01	-	3.5	EXON-5UTR-mRNA-GENE-	AT1G53650.2	Os02t0244600-01	Nucleotide-binding, alpha-beta plait domain containing protein
Cluster_107625,Chr07:43323449-43323518	n.h.	Pn07t234000.01	-	3.5	EXON-5UTR-mRNA-GENE-	AT1G21760.1	Os04t0431200-01	Similar to OSIGBa0160I14.7 protein
Cluster_107625,Chr07:43323449-43323518	n.h.	Pn04t422600.02	-	3.5	mRNA-GENE-	-	Os03t0113200-01	Protein of unknown function DUF295 family protein
Cluster_107625,Chr07:43323449-43323518	n.h.	Pn03t036200.01	-	3.5	EXON-5UTR-mRNA-GENE-	AT2G18470.3	Os07t0137800-00	Protein kinase, core domain containing protein
Cluster_107625,Chr07:43323449-43323518	n.h.	Pn05t146800.01	-	3.5	EXON-5UTR-mRNA-GENE-	AT2G43950.1	Os02t0608900-02	Similar to Epstein-Barr virus (B95-8 isolate) U2-IR2 domain encoding nuclear protein EBNA2, complete cds
Cluster_107625,Chr07:43323449-43323518	n.h.	Pn02t104200.01	-	3.5	EXON-mRNA-CDS-GENE-	AT3G60850.1	Os03t0247100-01	Conserved hypothetical protein
Cluster_107625,Chr07:43323449-43323518	n.h.	Pn03t499500.01	-	3.5	EXON-mRNA-CDS-GENE-	AT2G47440.1	Os07t0689800-01	Tetratricopeptide-like helical domain containing protein
Cluster_107625,Chr07:43323449-43323518	n.h.	Pn10t244700.01	-	3.5	EXON-mRNA-CDS-GENE-	AT5G45290.1	Os05t0389600-01	Zinc finger, RING/FYVE/PHD-type domain containing protein
Cluster_107625,Chr07:43323449-43323518	n.h.	Pn10t290200.01	-	3.5	EXON-mRNA-CDS-GENE-	AT2G38290.1	Os05t0468700-01	Ammonium transporter
Cluster_107625,Chr07:43323449-43323518	n.h.	Pn02t504600.01	-	3.5	EXON-5UTR-mRNA-GENE-	AT3G10650.2	Os03t0788300-01	Conserved hypothetical protein
Cluster_107625,Chr07:43323449-43323518	n.h.	Pn04t096900.01	+	4	EXON-mRNA-CDS-GENE-	AT5G58530.1	Os01t0829400-01	Thioredoxin fold domain containing protein
Cluster_107625,Chr07:43323449-43323518	n.h.	Pn02t365400.01	+	4	mRNA-GENE-	AT4G28706.1	Os08t0566400-01	Ribokinase family protein
Cluster_107625,Chr07:43323449-43323518	n.h.	Pn05t095300.02	+	4	EXON-5UTR-mRNA-GENE-	AT1G14720.1	Os02t0696500-01	Concanavalin A-like lectin/glucanase domain containing protein
Cluster_107625,Chr07:43323449-43323518	n.h.	Pn01t399000.01	+	4	EXON-5UTR-mRNA-GENE-	AT1G77120.1	Os11t0210300-01	Alcohol dehydrogenase 1
Cluster_107625,Chr07:43323449-43323518	n.h.	Pn05t422800.01	+	4	EXON-5UTR-mRNA-GENE-	AT5G62700.1	Os02t0167300-01	Tubulin beta-3 chain (Beta-3 tubulin)
Cluster_107625,Chr07:43323449-43323518	n.h.	Pn08t035500.01	+	4	EXON-mRNA-CDS-GENE-	AT3G54220.1	Os11t0124300-01	Transcription factor, Asymmetric cell division involved in radial pattern formation in root
Cluster_107625,Chr07:43323449-43323518	n.h.	Pn02t442700.02	+	4	EXON-5UTR-mRNA-GENE-	AT3G09880.1	Os03t0681800-00	Protein phosphatase 2A, regulatory B subunit, B56 domain containing protein
Cluster_107625,Chr07:43323449-43323518	n.h.	Pn05t173700.01	+	4	EXON-mRNA-CDS-GENE-	AT5G57450.2	Os02t0562100-00	DNA repair and recombination, RecA-like domain containing protein
Cluster_107625,Chr07:43323449-43323518	n.h.	Pn02t188400.01	+	4	EXON-mRNA-CDS-GENE-	AT2G26450.1	Os03t0399000-01	Pectin lyase fold domain containing protein
Cluster_107625,Chr07:43323449-43323518	n.h.	Pn09t103700.01	+	4	EXON-mRNA-CDS-GENE-	AT5G48930.1	Os09t0422000-01	Transferase family protein
Cluster_107625,Chr07:43323449-43323518	n.h.	Pn02t052400.01	+	4	EXON-mRNA-CDS-GENE-	AT1G69780.1	Os10t0404900-01	Similar to HAHB-5 (Fragment)
Cluster_107625,Chr07:43323449-43323518	n.h.	Pn06t390700.01	+	4	EXON-mRNA-CDS-GENE-	AT5G41460.1	Os02t0681100-01	Protein of unknown function DUF604 family protein
Cluster_107625,Chr07:43323449-43323518	n.h.	Pn02t351400.01	+	4	EXON-mRNA-CDS-GENE-	AT5G47430.4	Os10t0431000-03	Similar to predicted protein
Cluster_107625,Chr07:43323449-43323518	n.h.	Pn07t241600.01	+	4	EXON-mRNA-CDS-GENE-	-	-	-
Cluster_107625,Chr07:43323449-43323518	n.h.	Pn05t050800.02	+	4	EXON-5UTR-mRNA-GENE-	AT1G13120.1	Os02t0596100-01	GLE1-like domain containing protein
Cluster_107625,Chr07:43323449-43323518	n.h.	Pn04t171800.01	+	4	EXON-mRNA-CDS-GENE-	AT1G15060.2	Os01t0692600-01	Uncharacterised conserved protein UCP031088, alpha/beta hydrolase, At1g15070 domain containing protein
Cluster_107625,Chr07:43323449-43323518	n.h.	Pn05t105300.01	+	4	EXON-5UTR-mRNA-GENE-	AT1G63010.7	Os02t0678200-01	SPX-MFS protein, Pi homeostasi
Cluster_107625,Chr07:43323449-43323518	n.h.	Pn09t310100.01	+	4	mRNA-GENE-	AT1G03330.1	Os08t0154700-01	U6 snRNA-associated Sm-like protein LSm2 domain containing protein
Cluster_107625,Chr07:43323449-43323518	n.h.	Pn05t073100.01	+	4	EXON-mRNA-CDS-GENE-	AT1G70280.2	Os02t0730400-01	Six-bladed beta-propeller, TolB-like domain containing protein
Cluster_107625,Chr07:43323449-43323518	n.h.	Pn08t171200.01	+	4	EXON-mRNA-CDS-GENE-	AT3G27120.1	Os12t0443800-01	Hypothetical conserved gene
Cluster_107625,Chr07:43323449-43323518	n.h.	Pn07t131300.01	+	4	EXON-mRNA-CDS-GENE-	-	Os04t0191000-01	Similar to OSIGBa0114M03.4 protein
Cluster_107625,Chr07:43323449-43323518	n.h.	Pn06t306900.01	+	4	EXON-mRNA-CDS-GENE-	AT1G05060.1	Os06t0239700-01	Conserved hypothetical protein
Cluster_107625,Chr07:43323449-43323518	n.h.	Pn10t342500.01	+	4	mRNA-GENE-	AT1G31817.1	Os03t0385900-03	Mitochondrial ribosomal protein S11 (Nuclear encoded)
Cluster_107625,Chr07:43323449-43323518	n.h.	Pn05t451100.01	+	4	EXON-mRNA-CDS-GENE-	AT2G45620.1	Os02t0122100-00	Similar to JHL05D22.13 protein
Cluster_107625,Chr07:43323449-43323518	n.h.	Pn05t451500.02	+	4	EXON-mRNA-CDS-GENE-	AT1G02060.1	Os02t0121900-01	Pentatricopeptide repeat domain containing protein
Cluster_107625,Chr07:43323449-43323518	n.h.	Pn04t171300.03	+	4	EXON-mRNA-CDS-GENE-	AT1G15060.3	Os01t0692600-01	Uncharacterised conserved protein UCP031088, alpha/beta hydrolase, At1g15070 domain containing protein
Cluster_107625,Chr07:43323449-43323518	n.h.	Pn10t254900.02	+	4	EXON-mRNA-CDS-GENE-	AT4G15530.6	Os05t0405000-02	Orthophosphate dikinase precursor (EC 2.7.9.1)
Cluster_107625,Chr07:43323449-43323518	n.h.	Pn03t442200.01	+	4	EXON-mRNA-CDS-GENE-	AT3G18830.1	Os07t0582500-01	Similar to Proton myo-inositol cotransporter
Cluster_107625,Chr07:43323449-43323518	n.h.	Pn07t303800.01	+	4	EXON-mRNA-CDS-GENE-	AT5G54200.1	Os04t0678300-01	WD40 repeat-like domain containing protein
Cluster_107625,Chr07:43323449-43323518	n.h.	Pn05t293700.01	+	4	EXON-mRNA-CDS-GENE-	-	Os03t0627900-01	Similar to H0102C09.1 protein
Cluster_107625,Chr07:43323449-43323518	n.h.	Pn10t212100.01	+	4	mRNA-GENE-	AT3G45650.1	Os05t0338900-00	Oligopeptide transporter domain containing protein
Cluster_107625,Chr07:43323449-43323518	n.h.	Pn08t312300.01	+	4	EXON-5UTR-mRNA-GENE-	-	-	-
Cluster_107625,Chr07:43323449-43323518	n.h.	Pn03t449700.02	-	4	EXON-5UTR-mRNA-GENE-	AT5G07740.1	Os07t0596300-02	Actin-binding FH2 domain containing protein
Cluster_107625,Chr07:43323449-43323518	n.h.	Pn10t275900.01	-	4	EXON-mRNA-CDS-GENE-	AT5G37850.4	Os12t0600400-01	Similar to Pyridoxal kinase
Cluster_107625,Chr07:43323449-43323518	n.h.	Pn04t401500.02	-	4	mRNA-GENE-	AT4G18590.1	Os01t0253600-01	Replication factor A protein 3 domain containing protein
Cluster_107625,Chr07:43323449-43323518	n.h.	Pn02t525600.02	-	4	mRNA-GENE-	AT4G21065.2	Os03t0821700-01	Pentatricopeptide repeat domain containing protein
Cluster_107625,Chr07:43323449-43323518	n.h.	Pn02t114700.01	-	4	EXON-5UTR-mRNA-GENE-	AT1G11400.6	Os03t0262100-01	Exon junction complex, Pym domain containing protein
Cluster_107625,Chr07:43323449-43323518	n.h.	Pn03t370900.01	-	4	EXON-mRNA-CDS-GENE-	AT3G61130.1	Os09t0531900-01	Similar to Glycosyltransferase QUASIMODO1 (EC 2.4.1.-)
Cluster_107625,Chr07:43323449-43323518	n.h.	Pn03t476100.01	-	4	EXON-3UTR-mRNA-GENE-	AT3G21520.1	Os07t0645300-01	Protein of unknown function DUF679 family protein
Cluster_107625,Chr07:43323449-43323518	n.h.	Pn02t013600.01	-	4	EXON-mRNA-CDS-GENE-	AT3G44990.1	Os03t0117300-01	Beta-glucanase family protein
Cluster_107625,Chr07:43323449-43323518	n.h.	Pn02t541600.01	-	4	EXON-mRNA-CDS-GENE-	-	-	-
Cluster_107625,Chr07:43323449-43323518	n.h.	Pn02t356300.02	-	4	mRNA-GENE-	AT1G56190.1	Os10t0442100-00	Similar to Phosphoglycerate kinase
Cluster_107625,Chr07:43323449-43323518	n.h.	Pn04t106900.01	-	4	EXON-mRNA-CDS-GENE-	AT1G08680.2	Os01t0813900-01	Similar to ZIGA1 protein (Fragment)
Cluster_107625,Chr07:43323449-43323518	n.h.	Pn04t135300.01	-	4	EXON-5UTR-mRNA-GENE-	AT3G58670.3	Os04t0151900-01	Similar to H0820C10.4 protein
Cluster_107625,Chr07:43323449-43323518	n.h.	Pn02t317400.01	-	4	EXON-5UTR-mRNA-GENE-	AT4G27040.6	Os09t0529700-01	Similar to EAP30 family protein
Cluster_107625,Chr07:43323449-43323518	n.h.	Pn04t138600.01	-	4	EXON-3UTR-mRNA-GENE-	AT5G46020.1	Os01t0752800-01	Similar to HASP protein-like protein (Fragment)
Cluster_107625,Chr07:43323449-43323518	n.h.	Pn02t237800.01	-	4	mRNA-GENE-	AT2G23910.1	Os10t0576900-01	NAD(P)-binding domain containing protein
Cluster_107625,Chr07:43323449-43323518	n.h.	Pn05t103900.01	-	4	EXON-mRNA-CDS-GENE-	AT5G41460.1	Os02t0681100-01	Protein of unknown function DUF604 family protein
Cluster_107625,Chr07:43323449-43323518	n.h.	Pn02t060400.01	-	4	EXON-mRNA-CDS-GENE-	AT4G14210.3	Os03t0184000-00	Similar to Phytoene desaturase (Fragment)
Cluster_107625,Chr07:43323449-43323518	n.h.	Pn07t321700.01	-	4	mRNA-GENE-	AT4G00525.1	Os04t0558500-01	Hypothetical conserved gene
Cluster_107625,Chr07:43323449-43323518	n.h.	Pn03t290600.02	-	4	mRNA-GENE-	AT5G40440.5	Os06t0473200-02	Similar to NPK2
Cluster_107625,Chr07:43323449-43323518	n.h.	Pn02t213500.02	-	4	mRNA-GENE-	-	-	-
Cluster_107625,Chr07:43323449-43323518	n.h.	Pn04t025200.01	-	4	EXON-mRNA-CDS-GENE-	AT1G03230.1	Os01t0937100-01	Similar to Xylanase inhibitor precursor (Xylanase inhibitor TAXI-I)
Cluster_107625,Chr07:43323449-43323518	n.h.	Pn04t496600.03	-	4	EXON-mRNA-CDS-GENE-	AT2G46320.1	Os08t0386800-01	Adenine nucleotide translocator 1 domain containing protein
Cluster_107625,Chr07:43323449-43323518	n.h.	Pn05t067400.01	-	4	EXON-mRNA-CDS-GENE-	AT1G69350.1	Os02t0735800-01	Pentatricopeptide repeat domain containing protein
Cluster_107625,Chr07:43323449-43323518	n.h.	Pn06t092100.01	-	4	EXON-mRNA-CDS-GENE-	AT2G35390.4	Os06t0617800-04	Ribose-phosphate pyrophosphokinase 2 (EC 2.7.6.1) (Phosphoribosyl pyrophosphate synthetase 2). Splice isoform 1
Cluster_107625,Chr07:43323449-43323518	n.h.	Pn09t058300.01	-	4	EXON-mRNA-CDS-GENE-	AT3G57990.1	Os08t0510800-01	Conserved hypothetical protein
Cluster_107625,Chr07:43323449-43323518	n.h.	Pn04t462900.01	-	4	EXON-mRNA-CDS-GENE-	AT3G15730.1	Os01t0172400-02	Similar to Phospholipase D alpha 1
Cluster_107625,Chr07:43323449-43323518	n.h.	Pn04t383900.01	-	4	EXON-mRNA-CDS-GENE-	-	Os01t0278900-01	Similar to 50S ribosomal protein L40
Cluster_107625,Chr07:43323449-43323518	n.h.	Pn05t402300.01	-	4	mRNA-GENE-	AT5G22740.1	Os02t0192500-01	Similar to Cellulose synthase-like protein (Fragment)
Cluster_107625,Chr07:43323449-43323518	n.h.	Pn02t409200.01	-	4	EXON-mRNA-CDS-GENE-	AT2G20820.1	Os03t0581800-01	Conserved hypothetical protein
Cluster_107625,Chr07:43323449-43323518	n.h.	Pn06t220100.01	-	4	mRNA-GENE-	-	-	-
Cluster_107625,Chr07:43323449-43323518	n.h.	Pn05t295800.01	-	4	mRNA-GENE-	-	-	-
Cluster_107625,Chr07:43323449-43323518	n.h.	Pn03t414900.01	-	4	mRNA-GENE-	AT4G23310.2	Os07t0534700-01	Serine/threonine protein kinase-related domain containing protein
Cluster_107625,Chr07:43323449-43323518	n.h.	Pn09t353400.01	-	4	EXON-mRNA-CDS-GENE-	AT5G63640.2	Os08t0109000-01	ENTH/VHS domain containing protein
Cluster_107625,Chr07:43323449-43323518	n.h.	Pn03t026000.01	-	4	EXON-mRNA-CDS-GENE-	AT2G28630.2	Os03t0382100-01	Thiolase-like, subgroup domain containing protein
Cluster_107625,Chr07:43323449-43323518	n.h.	Pn09t047100.01	-	4	EXON-mRNA-CDS-GENE-	AT2G27100.1	Os08t0517300-01	Zinc finger, C2H2-like domain containing protein
Cluster_107625,Chr07:43323449-43323518	n.h.	Pn03t472400.01	-	4	mRNA-GENE-	AT5G51890.1	Os07t0639000-01	Similar to Class III peroxidase 46
Cluster_107625,Chr07:43323449-43323518	n.h.	Pn01t261400.02	-	4	mRNA-GENE-	AT3G53540.2	Os03t0826000-01	Conserved hypothetical protein
Cluster_107625,Chr07:43323449-43323518	n.h.	Pn08t046200.01	-	4	EXON-mRNA-CDS-GENE-	AT3G44610.1	Os11t0150700-00	Serine/threonine protein kinase domain containing protein
Cluster_107625,Chr07:43323449-43323518	n.h.	Pn02t175100.01	-	4	EXON-mRNA-CDS-GENE-	AT5G07990.1	Os10t0320100-01	Similar to Flavonoid 3'-monooxygenase (EC 1.14.13.21) (Flavonoid 3'-hydroxylase) (Cytochrome P450 75B2)
Cluster_108324,Chr07:46218630-46218716	osa-miR171c-5p	Pn05t115100.01	+	2	EXON-mRNA-CDS-GENE-	AT4G00150.1	Os02t0663100-01	GRAS (GAI-RGA-SCR) plant-specific transcription factor, Maintenance of shoot apical meristem indeterminacy, Regulation of vegetative to reproductive phase chang
Cluster_108324,Chr07:46218630-46218716	osa-miR171c-5p	Pn07t319500.01	-	2	EXON-mRNA-CDS-GENE-	AT4G00150.1	Os04t0555000-01	GRAS (GAI-RGA-SCR) plant-specific transcription factor, Maintenance of shoot apical meristem indeterminacy, Regulation of vegetative to reproductive phase chang
Cluster_108324,Chr07:46218630-46218716	osa-miR171c-5p	Pn04t260400.01	+	3	mRNA-GENE-	AT4G23160.3	Os01t0506200-01	Tetratricopeptide-like helical domain containing protein
Cluster_108324,Chr07:46218630-46218716	osa-miR171c-5p	Pn02t219600.01	+	3	EXON-mRNA-CDS-GENE-	AT4G00150.1	Os10t0551200-01	Similar to Scl1 protein (Fragment)
Cluster_108324,Chr07:46218630-46218716	osa-miR171c-5p	Pn07t033400.04	+	3.5	mRNA-GENE-	-	Os11t0656500-01	Integrase, catalytic core domain containing protein
Cluster_108324,Chr07:46218630-46218716	osa-miR171c-5p	Pn05t466000.01	+	3.5	EXON-mRNA-CDS-GENE-	AT4G19040.1	Os02t0102800-01	Pleckstrin homology-type domain containing protein
Cluster_108324,Chr07:46218630-46218716	osa-miR171c-5p	Pn02t133600.01	+	4	mRNA-GENE-	AT3G01090.2	Os08t0484600-01	Serine/threonine protein kinase, Carbohydrate metabolis
Cluster_108324,Chr07:46218630-46218716	osa-miR171c-5p	Pn06t399500.01	+	4	EXON-mRNA-CDS-GENE-	AT4G19110.1	Os02t0700600-01	Similar to GAMYB-binding protein
Cluster_108698,Chr07:47377114-47377177	zma-miR395o-5p	Pn08t121900.01	+	3	EXON-mRNA-CDS-GENE-	AT1G69850.1	Os12t0231000-01	TGF-beta receptor, type I/II extracellular region family protein
Cluster_108698,Chr07:47377114-47377177	zma-miR395o-5p	Pn03t241300.01	-	3	EXON-mRNA-CDS-GENE-	AT2G44190.1	Os09t0286300-00	Hypothetical conserved gene
Cluster_108698,Chr07:47377114-47377177	zma-miR395o-5p	Pn02t356300.02	+	3.5	mRNA-GENE-	AT1G56190.1	Os10t0442100-00	Similar to Phosphoglycerate kinase
Cluster_108698,Chr07:47377114-47377177	zma-miR395o-5p	Pn04t215000.01	+	4	mRNA-GENE-	AT1G28590.1	Os01t0612900-01	Lipase, GDSL domain containing protein
Cluster_108698,Chr07:47377114-47377177	zma-miR395o-5p	Pn03t440500.01	+	4	EXON-mRNA-CDS-GENE-	AT2G27040.2	Os04t0151800-02	Argonaute and Dicer protein, PAZ domain containing protein
Cluster_108698,Chr07:47377114-47377177	zma-miR395o-5p	Pn09t284800.01	+	4	EXON-mRNA-CDS-GENE-	AT3G14470.2	Os11t0429100-00	Hypothetical conserved gene
Cluster_108698,Chr07:47377114-47377177	zma-miR395o-5p	Pn04t346700.01	+	4	EXON-mRNA-CDS-GENE-	AT3G05040.1	Os01t0363900-01	Similar to HASTY
Cluster_108698,Chr07:47377114-47377177	zma-miR395o-5p	Pn02t516100.01	+	4	mRNA-GENE-	AT3G16780.1	Os03t0337800-01	Similar to 60S ribosomal protein L19 (Fragment)
Cluster_108698,Chr07:47377114-47377177	zma-miR395o-5p	Pn05t331300.01	+	4	mRNA-GENE-	AT5G24280.3	Os01t0235200-02	Conserved hypothetical protein
Cluster_108698,Chr07:47377114-47377177	zma-miR395o-5p	Pn08t204600.01	-	4	mRNA-GENE-	AT3G24255.5	Os03t0643433-00	Similar to J013022N21, full insert sequence
Cluster_108698,Chr07:47377114-47377177	zma-miR395o-5p	Pn03t394500.01	-	4	mRNA-GENE-	AT4G25230.3	Os07t0484300-01	Zinc finger, RING/FYVE/PHD-type domain containing protein
Cluster_108698,Chr07:47377114-47377177	zma-miR395o-5p	Pn07t050000.02	-	4	EXON-3UTR-mRNA-GENE-	AT4G10520.1	Os04t0121300-00	Similar to OSIGBa0115D20.4 protein
Cluster_108698,Chr07:47377114-47377177	zma-miR395o-5p	Pn01t549900.01	-	4	mRNA-GENE-	-	Os02t0732300-01	Conserved hypothetical protein
Cluster_109409,Chr07:49927496-49927588	osa-miR393a	Pn07t210600.01	-	1	EXON-mRNA-CDS-GENE-	AT3G26810.1	Os04t0395600-01	Auxin receptor, Flag leaf inclination, Primary root growth, Crown root initiation, Seed development, Tillerin
Cluster_109409,Chr07:49927496-49927588	osa-miR393a	Pn10t058500.01	-	1	EXON-mRNA-CDS-GENE-	AT3G62980.1	Os05t0150500-01	F-Box auxin receptor protein, Nuclear protein, Flag leaf inclination, Primary root growth, Crown root initiation, Seed development, Tillerin
Cluster_109409,Chr07:49927496-49927588	osa-miR393a	Pn04t058600.01	-	2.5	mRNA-GENE-	AT3G19180.2	Os04t0675800-00	Similar to H0103C06.10 protein
Cluster_109409,Chr07:49927496-49927588	osa-miR393a	Pn10t354700.01	+	3	mRNA-GENE-	-	Os05t0227800-01	Homeodomain-like containing protein
Cluster_109409,Chr07:49927496-49927588	osa-miR393a	Pn03t454200.01	+	3.5	mRNA-GENE-	AT5G60920.1	Os07t0604300-01	Similar to Phytochelatin synthetase (Fragment)
Cluster_109409,Chr07:49927496-49927588	osa-miR393a	Pn06t382000.01	+	3.5	EXON-mRNA-CDS-GENE-	AT1G21270.1	Os02t0111600-01	Serine/threonine protein kinase-related domain containing protein
Cluster_109409,Chr07:49927496-49927588	osa-miR393a	Pn04t486000.01	-	3.5	mRNA-GENE-	AT5G46220.1	Os01t0210400-00	Protein of unknown function DUF616 domain containing protein
Cluster_109409,Chr07:49927496-49927588	osa-miR393a	Pn03t071500.01	+	4	EXON-mRNA-CDS-GENE-	AT1G27180.2	Os11t0688832-00	Similar to Leucine Rich Repeat family protein
Cluster_109409,Chr07:49927496-49927588	osa-miR393a	Pn03t335200.04	+	4	EXON-mRNA-CDS-GENE-	AT3G63470.1	Os03t0386700-00	Similar to serine carboxypeptidase
Cluster_109409,Chr07:49927496-49927588	osa-miR393a	Pn05t068500.02	-	4	EXON-3UTR-mRNA-GENE-	AT1G70670.1	Os02t0734400-00	Similar to ABA-induced protein
Cluster_109409,Chr07:49927496-49927588	osa-miR393a	Pn05t459100.01	-	4	EXON-mRNA-CDS-GENE-	AT2G46020.4	Os02t0114033-00	Glutamine-Leucine-Glutamine, QLQ domain containing protein
Cluster_109409,Chr07:49927496-49927588	osa-miR393a	Pn01t452600.01	-	4	EXON-mRNA-CDS-GENE-	AT3G14470.2	Os01t0536501-00	Disease resistance protein domain containing protein
Cluster_122185,Chr08:44718147-44718352	osa-miR167a-5p	Pn02t508500.02	+	0	EXON-3UTR-mRNA-GENE-	-	-	-
Cluster_122185,Chr08:44718147-44718352	osa-miR167a-5p	Pn02t478200.01	+	0	mRNA-GENE-	-	-	-
Cluster_122185,Chr08:44718147-44718352	osa-miR167a-5p	Pn07t161700.02	+	3	mRNA-GENE-	AT3G58800.1	Os12t0207200-01	Myb/SANT-like domain domain containing protein
Cluster_122185,Chr08:44718147-44718352	osa-miR167a-5p	Pn10t014400.01	-	3	EXON-mRNA-CDS-GENE-	AT2G29200.2	Os05t0109600-01	RNA binding protein PufA
Cluster_122185,Chr08:44718147-44718352	osa-miR167a-5p	Pn05t125300.01	-	3	EXON-3UTR-mRNA-GENE-	AT3G56400.1	Os05t0322900-01	WRKY transcription factor, Benzothiadiazole (BTH)-inducible blast resistanc
Cluster_122185,Chr08:44718147-44718352	osa-miR167a-5p	Pn02t258000.02	-	3	mRNA-GENE-	AT2G36850.1	Os03t0119500-01	Callose synthase, Ovary expansion by affecting vascular cell patternin
Cluster_122185,Chr08:44718147-44718352	osa-miR167a-5p	Pn06t290300.01	+	3.5	EXON-mRNA-CDS-GENE-	-	Os04t0191000-01	Similar to OSIGBa0114M03.4 protein
Cluster_122185,Chr08:44718147-44718352	osa-miR167a-5p	Pn02t133200.01	+	3.5	mRNA-GENE-	AT5G50840.2	Os03t0288600-01	Muscle derived-like protein
Cluster_122185,Chr08:44718147-44718352	osa-miR167a-5p	Pn06t289800.01	+	3.5	EXON-mRNA-CDS-GENE-	-	Os04t0191000-01	Similar to OSIGBa0114M03.4 protein
Cluster_122185,Chr08:44718147-44718352	osa-miR167a-5p	Pn07t057300.01	+	4	mRNA-GENE-	-	-	-
Cluster_122185,Chr08:44718147-44718352	osa-miR167a-5p	Pn05t043200.01	+	4	mRNA-GENE-	AT1G44835.1	Os02t0767700-01	YbaK/aminoacyl-tRNA synthetase associated region domain containing protein
Cluster_122185,Chr08:44718147-44718352	osa-miR167a-5p	Pn03t218100.01	+	4	EXON-mRNA-CDS-GENE-	-	Os03t0627900-01	Similar to H0102C09.1 protein
Cluster_122185,Chr08:44718147-44718352	osa-miR167a-5p	Pn06t000200.02	+	4	mRNA-GENE-	AT3G05530.1	Os06t0173100-01	Similar to 26S protease regulatory subunit 6A homolog (TAT-binding protein homolog 1) (TBP-1) (Mg(2+)-dependent ATPase 1) (LEMA-1)
Cluster_122185,Chr08:44718147-44718352	osa-miR167a-5p	Pn04t174500.01	+	4	mRNA-GENE-	AT5G38380.1	Os07t0283200-02	Similar to cDNA clone:002-113-H04, full insert sequence
Cluster_122185,Chr08:44718147-44718352	osa-miR167a-5p	Pn06t414200.01	+	4	EXON-5UTR-mRNA-GENE-	AT2G30600.4	Os05t0345500-03	BTB/POZ domain containing protein
Cluster_122185,Chr08:44718147-44718352	osa-miR167a-5p	Pn06t413300.01	+	4	EXON-5UTR-mRNA-GENE-	AT2G30600.4	Os05t0345500-03	BTB/POZ domain containing protein
Cluster_122185,Chr08:44718147-44718352	osa-miR167a-5p	Pn10t164700.02	+	4	EXON-mRNA-CDS-GENE-	-	-	-
Cluster_122185,Chr08:44718147-44718352	osa-miR167a-5p	Pn02t057100.01	+	4	mRNA-GENE-	AT2G05940.1	Os03t0179400-01	Drought-inducible receptor-like cytoplasmic kinase, Drought tolerance, Regulator of grain yiel
Cluster_122185,Chr08:44718147-44718352	osa-miR167a-5p	Pn07t402500.01	-	4	EXON-mRNA-CDS-GENE-	AT1G30330.3	Os04t0671900-01	Transcription factor, Regulator for phosphate homeostasi
Cluster_122185,Chr08:44718147-44718352	osa-miR167a-5p	Pn02t031000.03	-	4	mRNA-GENE-	AT2G33420.1	Os03t0138600-01	Hypothetical conserved gene
Cluster_122185,Chr08:44718147-44718352	osa-miR167a-5p	Pn06t031800.01	-	4	mRNA-GENE-	AT5G06740.1	Os02t0156000-00	Similar to H0201G08.2 protein
Cluster_122185,Chr08:44718147-44718352	osa-miR167a-5p	Pn06t027600.01	-	4	EXON-mRNA-CDS-GENE-	AT5G24810.1	Os06t0701300-02	Similar to ABC1 family protein
Cluster_122185,Chr08:44718147-44718352	osa-miR167a-5p	Pn03t437300.01	-	4	EXON-mRNA-CDS-GENE-	AT1G20110.1	Os07t0573300-01	FYVE finger-containing phosphoinositide kinase (EC 2.7.1.68) (1- phosphatidylinositol-4-phosphate 5-kinase) (PIP5K) (PtdIns(4)P-5- kinase) (PIKfyve) (p235). Splice isoform p235S
Cluster_122185,Chr08:44718147-44718352	osa-miR167a-5p	Pn05t209800.01	-	4	mRNA-GENE-	AT1G45332.1	Os03t0565500-01	Similar to Elongation factor G 1, mitochondrial precursor (mEF-G-1) (EFGM)
Cluster_122185,Chr08:44718147-44718352	osa-miR167a-5p	Pn06t070000.01	-	4	EXON-3UTR-mRNA-GENE-	AT2G43770.1	Os06t0653800-01	Similar to WD-repeat protein 57 (Prp8-binding protein) (hPRP8BP) (U5 snRNP- specific 40 kDa protein) (38 kDa splicing factor)
Cluster_122185,Chr08:44718147-44718352	osa-miR167a-5p	Pn04t488900.01	-	4	mRNA-GENE-	AT1G13570.2	Os06t0204600-00	Conserved hypothetical protein
Cluster_122187,Chr08:44720633-44720747	osa-miR167d-5p	Pn02t478200.01	+	0.5	mRNA-GENE-	-	-	-
Cluster_122187,Chr08:44720633-44720747	osa-miR167d-5p	Pn02t508500.02	+	1.5	EXON-3UTR-mRNA-GENE-	-	-	-
Cluster_122187,Chr08:44720633-44720747	osa-miR167d-5p	Pn10t014400.01	-	3	EXON-mRNA-CDS-GENE-	AT2G29200.2	Os05t0109600-01	RNA binding protein PufA
Cluster_122187,Chr08:44720633-44720747	osa-miR167d-5p	Pn05t125300.01	-	3	EXON-3UTR-mRNA-GENE-	AT3G56400.1	Os05t0322900-01	WRKY transcription factor, Benzothiadiazole (BTH)-inducible blast resistanc
Cluster_122187,Chr08:44720633-44720747	osa-miR167d-5p	Pn10t306000.01	-	3	mRNA-GENE-	AT1G56190.1	Os05t0496200-01	Similar to 3-phosphoglycerate kinase (Fragment)
Cluster_122187,Chr08:44720633-44720747	osa-miR167d-5p	Pn07t161700.02	+	3.5	mRNA-GENE-	AT3G58800.1	Os12t0207200-01	Myb/SANT-like domain domain containing protein
Cluster_122187,Chr08:44720633-44720747	osa-miR167d-5p	Pn03t150700.01	-	3.5	EXON-mRNA-CDS-GENE-	AT5G40480.1	Os09t0565500-01	Conserved hypothetical protein
Cluster_122187,Chr08:44720633-44720747	osa-miR167d-5p	Pn06t414200.01	+	4	EXON-5UTR-mRNA-GENE-	AT2G30600.4	Os05t0345500-03	BTB/POZ domain containing protein
Cluster_122187,Chr08:44720633-44720747	osa-miR167d-5p	Pn06t413300.01	+	4	EXON-5UTR-mRNA-GENE-	AT2G30600.4	Os05t0345500-03	BTB/POZ domain containing protein
Cluster_122187,Chr08:44720633-44720747	osa-miR167d-5p	Pn10t164700.02	+	4	EXON-mRNA-CDS-GENE-	-	-	-
Cluster_122187,Chr08:44720633-44720747	osa-miR167d-5p	Pn03t437300.01	-	4	EXON-mRNA-CDS-GENE-	AT1G20110.1	Os07t0573300-01	FYVE finger-containing phosphoinositide kinase (EC 2.7.1.68) (1- phosphatidylinositol-4-phosphate 5-kinase) (PIP5K) (PtdIns(4)P-5- kinase) (PIKfyve) (p235). Splice isoform p235S
Cluster_125932,Chr09:9184197-9184322	osa-miR156c-3p	Pn05t410900.03	-	2	mRNA-GENE-	-	-	-
Cluster_125932,Chr09:9184197-9184322	osa-miR156c-3p	Pn07t151500.01	+	3	mRNA-GENE-	-	-	-
Cluster_125932,Chr09:9184197-9184322	osa-miR156c-3p	Pn06t043700.01	+	3.5	mRNA-GENE-	AT3G26370.1	Os02t0158800-01	Protein of unknown function DUF246, plant family protein
Cluster_125932,Chr09:9184197-9184322	osa-miR156c-3p	Pn05t089900.01	+	3.5	mRNA-GENE-	AT5G66450.2	Os02t0704500-01	Phosphatidic acid phosphatase type 2/haloperoxidase domain containing protein
Cluster_125932,Chr09:9184197-9184322	osa-miR156c-3p	Pn02t166400.01	-	3.5	EXON-mRNA-CDS-GENE-	AT3G57300.4	Os03t0352450-00	Hypothetical conserved gene
Cluster_125932,Chr09:9184197-9184322	osa-miR156c-3p	Pn09t274600.01	-	3.5	EXON-5UTR-mRNA-GENE-	AT1G30580.1	Os08t0199300-01	Similar to YyaF/YCHF TRANSFAC/OBG family small GTpase plus RNA binding domain TGS (Fragment)
Cluster_125932,Chr09:9184197-9184322	osa-miR156c-3p	Pn09t132200.01	+	4	mRNA-GENE-	AT5G10100.2	Os08t0409100-01	Trehalose-6-phosphate phosphatase
Cluster_125932,Chr09:9184197-9184322	osa-miR156c-3p	Pn09t026700.01	+	4	mRNA-GENE-	-	Os02t0818500-03	Non-protein coding transcript
Cluster_125932,Chr09:9184197-9184322	osa-miR156c-3p	Pn01t120200.01	+	4	EXON-mRNA-CDS-GENE-	-	Os04t0191000-01	Similar to OSIGBa0114M03.4 protein
Cluster_125932,Chr09:9184197-9184322	osa-miR156c-3p	Pn01t234400.01	+	4	mRNA-GENE-	-	-	-
Cluster_125932,Chr09:9184197-9184322	osa-miR156c-3p	Pn07t368200.01	+	4	EXON-3UTR-mRNA-GENE-	-	-	-
Cluster_125932,Chr09:9184197-9184322	osa-miR156c-3p	Pn08t226100.01	+	4	mRNA-GENE-	-	Os04t0191000-01	Similar to OSIGBa0114M03.4 protein
Cluster_132769,Chr09:34664268-34664374	n.h.	Pn03t448300.01	-	2	EXON-5UTR-mRNA-GENE-	AT4G37390.1	Os07t0592600-01	Indole-3-acetic acid (IAA)-amido synthetase, Auxin signaling and defense signaling in a pathogen-nonspecific manne
Cluster_132769,Chr09:34664268-34664374	n.h.	Pn01t348900.01	-	2	EXON-mRNA-CDS-GENE-	-	-	-
Cluster_132769,Chr09:34664268-34664374	n.h.	Pn02t184900.01	+	2.5	mRNA-GENE-	AT1G27740.1	Os03t0391700-01	Helix-loop-helix DNA-binding domain containing protein
Cluster_132769,Chr09:34664268-34664374	n.h.	Pn04t230700.01	-	2.5	mRNA-GENE-	AT3G53450.1	Os01t0588900-01	Cytokinin-activating enzyme, Bioactive cytokinin synthesi
Cluster_132769,Chr09:34664268-34664374	n.h.	Pn04t158900.01	+	3	EXON-3UTR-mRNA-CDS-GENE-	AT5G11460.1	Os01t0719000-02	Protein of unknown function DUF581 family protein
Cluster_132769,Chr09:34664268-34664374	n.h.	Pn02t188400.01	+	3	EXON-mRNA-CDS-GENE-	AT2G26450.1	Os03t0399000-01	Pectin lyase fold domain containing protein
Cluster_132769,Chr09:34664268-34664374	n.h.	Pn04t133200.01	-	3	EXON-5UTR-mRNA-GENE-	AT1G55900.1	Os01t0762400-00	Similar to Import inner membrane translocase subunit TIM50
Cluster_132769,Chr09:34664268-34664374	n.h.	Pn06t053200.01	-	3	EXON-5UTR-mRNA-GENE-	-	-	-
Cluster_132769,Chr09:34664268-34664374	n.h.	Pn02t223200.01	-	3	EXON-5UTR-mRNA-GENE-	AT4G39235.2	Os10t0557800-01	Conserved hypothetical protein
Cluster_132769,Chr09:34664268-34664374	n.h.	Pn07t314900.01	-	3	mRNA-GENE-	AT5G47240.1	Os04t0547900-01	Anti-sense to fibroblast growth factor protein GFG family protein
Cluster_132769,Chr09:34664268-34664374	n.h.	Pn06t118200.01	-	3	EXON-mRNA-CDS-GENE-	AT5G21105.1	Os06t0567200-01	Ascorbate oxidase, Abiotic stress respons
Cluster_132769,Chr09:34664268-34664374	n.h.	Pn06t119300.01	-	3	EXON-mRNA-CDS-GENE-	AT5G21105.1	Os06t0567200-01	Ascorbate oxidase, Abiotic stress respons
Cluster_132769,Chr09:34664268-34664374	n.h.	Pn01t098700.01	+	3.5	EXON-mRNA-CDS-GENE-	AT4G23160.3	cds-BAC19858.1	-
Cluster_132769,Chr09:34664268-34664374	n.h.	Pn10t043100.01	+	3.5	EXON-mRNA-CDS-GENE-	AT1G48000.1	Os03t0315400-01	Similar to Typical P-type R2R3 Myb protein (Fragment)
Cluster_132769,Chr09:34664268-34664374	n.h.	Pn06t123200.01	+	3.5	EXON-mRNA-CDS-GENE-	-	Os02t0566300-03	Conserved hypothetical protein
Cluster_132769,Chr09:34664268-34664374	n.h.	Pn02t027600.01	+	3.5	EXON-mRNA-CDS-GENE-	AT1G20560.1	Os03t0133800-01	Similar to predicted protein
Cluster_132769,Chr09:34664268-34664374	n.h.	Pn01t272000.02	+	3.5	EXON-mRNA-CDS-GENE-	-	-	-
Cluster_132769,Chr09:34664268-34664374	n.h.	Pn04t503800.01	+	3.5	EXON-mRNA-CDS-GENE-	AT5G46110.4	Os01t0239200-01	Similar to Phophate translocator (Fragment)
Cluster_132769,Chr09:34664268-34664374	n.h.	Pn04t259100.01	+	3.5	EXON-mRNA-CDS-GENE-	AT1G31740.1	Os01t0533400-01	Glycoside hydrolase, family 35 protein
Cluster_132769,Chr09:34664268-34664374	n.h.	Pn02t423400.01	+	3.5	EXON-mRNA-CDS-GENE-	AT2G04160.1	Os08t0326700-00	Similar to subtilisin-like protease
Cluster_132769,Chr09:34664268-34664374	n.h.	Pn07t283100.01	+	3.5	EXON-mRNA-CDS-GENE-	AT5G11420.1	Os04t0494800-01	Protein of unknown function DUF642 family protein
Cluster_132769,Chr09:34664268-34664374	n.h.	Pn09t326100.01	-	3.5	EXON-5UTR-mRNA-GENE-	AT4G04780.1	Os08t0135600-01	Similar to predicted protein
Cluster_132769,Chr09:34664268-34664374	n.h.	Pn05t366400.01	-	3.5	mRNA-GENE-	AT2G35000.1	Os02t0248100-00	Hypothetical conserved gene
Cluster_132769,Chr09:34664268-34664374	n.h.	Pn04t477500.01	-	3.5	EXON-mRNA-CDS-GENE-	AT3G11760.1	Os01t0194000-01	Conserved hypothetical protein
Cluster_132769,Chr09:34664268-34664374	n.h.	Pn01t266200.01	-	3.5	EXON-mRNA-CDS-GENE-	AT3G26780.1	Os11t0522000-01	XY4 protein (Fragment)
Cluster_132769,Chr09:34664268-34664374	n.h.	Pn01t249900.01	+	4	mRNA-GENE-	AT2G32900.1	Os11t0545700-01	Similar to Centromere/kinetochore protein zw10 homolog
Cluster_132769,Chr09:34664268-34664374	n.h.	Pn06t033700.01	+	4	mRNA-GENE-	AT4G30170.1	Os06t0695400-01	Haem peroxidase family protein
Cluster_132769,Chr09:34664268-34664374	n.h.	Pn08t311300.01	+	4	EXON-5UTR-mRNA-GENE-	AT5G40080.1	-	-
Cluster_132769,Chr09:34664268-34664374	n.h.	Pn10t258800.01	+	4	EXON-mRNA-CDS-GENE-	AT1G68570.2	Os05t0410500-01	TGF-beta receptor, type I/II extracellular region family protein
Cluster_132769,Chr09:34664268-34664374	n.h.	Pn08t041100.01	+	4	EXON-mRNA-CDS-GENE-	AT3G51630.2	Os12t0114100-01	Similar to MAP kinase-like protein
Cluster_132769,Chr09:34664268-34664374	n.h.	Pn10t132900.01	+	4	EXON-mRNA-CDS-GENE-	AT4G23930.1	Os05t0238400-01	Harpin-induced 1 domain containing protein
Cluster_132769,Chr09:34664268-34664374	n.h.	Pn05t093700.01	+	4	EXON-mRNA-CDS-GENE-	AT2G02040.1	Os02t0699000-01	Tonoplast localized low-affinity nitrate transporter, Nitrate accumulation and homeostasi
Cluster_132769,Chr09:34664268-34664374	n.h.	Pn02t142900.01	+	4	EXON-mRNA-CDS-GENE-	AT1G56350.1	Os03t0305700-01	Similar to Peptide chain release factor 2 (Fragment)
Cluster_132769,Chr09:34664268-34664374	n.h.	Pn05t055800.01	+	4	EXON-mRNA-CDS-GENE-	AT1G78060.1	Os02t0752200-01	Similar to Beta-D-xylosidase
Cluster_132769,Chr09:34664268-34664374	n.h.	Pn10t268300.01	+	4	EXON-mRNA-CDS-GENE-	AT1G32930.1	Os05t0427200-01	Similar to Beta-1,3-galactosyltransferase sqv-2
Cluster_132769,Chr09:34664268-34664374	n.h.	Pn10t028700.01	+	4	EXON-mRNA-CDS-GENE-	AT1G07670.2	Os03t0281600-01	Endoplasmic reticulum-type Ca<sup>2+</sup> -ATPas
Cluster_132769,Chr09:34664268-34664374	n.h.	Pn01t569000.01	+	4	EXON-3UTR-mRNA-GENE-	-	-	-
Cluster_132769,Chr09:34664268-34664374	n.h.	Pn08t311900.01	+	4	mRNA-GENE-	AT5G62310.1	Os12t0621500-01	Similar to IRE
Cluster_132769,Chr09:34664268-34664374	n.h.	Pn03t109200.01	+	4	EXON-mRNA-CDS-GENE-	AT1G72190.1	Os07t0264100-01	NAD(P)-binding domain containing protein
Cluster_132769,Chr09:34664268-34664374	n.h.	Pn01t223300.01	+	4	EXON-mRNA-CDS-GENE-	AT4G19080.1	Os07t0270800-00	Protein of unknown function DUF594 domain containing protein
Cluster_132769,Chr09:34664268-34664374	n.h.	Pn04t136900.01	+	4	EXON-5UTR-mRNA-GENE-	AT3G58120.1	Os01t0756200-01	Similar to VirE2-interacting protein VIP1
Cluster_132769,Chr09:34664268-34664374	n.h.	Pn07t208500.01	+	4	EXON-mRNA-CDS-GENE-	AT5G17510.2	Os04t0393100-00	Similar to OSIGBa0145N07.8 protein
Cluster_132769,Chr09:34664268-34664374	n.h.	Pn03t398300.01	+	4	EXON-mRNA-CDS-GENE-	AT1G30870.1	Os07t0499500-01	Similar to Peroxidase 7 precursor (EC 1.11.1.7) (Atperox P7) (ATP30)
Cluster_132769,Chr09:34664268-34664374	n.h.	Pn05t009500.01	+	4	EXON-mRNA-CDS-GENE-	AT1G03940.1	Os02t0820400-01	Transferase family protein
Cluster_132769,Chr09:34664268-34664374	n.h.	Pn03t431600.01	+	4	EXON-mRNA-CDS-GENE-	AT5G63690.2	-	-
Cluster_132769,Chr09:34664268-34664374	n.h.	Pn03t460900.01	+	4	EXON-5UTR-mRNA-GENE-	AT1G72330.1	Os10t0390500-01	Alanine aminotransferase, Starch synthesis in developing seed
Cluster_132769,Chr09:34664268-34664374	n.h.	Pn06t186400.01	+	4	EXON-mRNA-CDS-GENE-	AT2G33100.2	Os06t0336500-01	Similar to CSLD2 (Fragment)
Cluster_132769,Chr09:34664268-34664374	n.h.	Pn06t129300.02	+	4	EXON-mRNA-CDS-GENE-	AT3G16340.1	Os06t0554800-01	Similar to ABC transporter (PDR5-like) isolog (PDR1 ABC transporter)
Cluster_132769,Chr09:34664268-34664374	n.h.	Pn02t423400.01	+	4	EXON-mRNA-CDS-GENE-	AT2G04160.1	Os08t0326700-00	Similar to subtilisin-like protease
Cluster_132769,Chr09:34664268-34664374	n.h.	Pn02t098200.01	-	4	EXON-mRNA-CDS-GENE-	AT2G01900.3	Os03t0238300-01	Endonuclease/exonuclease/phosphatase domain containing protein
Cluster_132769,Chr09:34664268-34664374	n.h.	Pn09t021700.01	-	4	EXON-mRNA-CDS-GENE-	-	-	-
Cluster_132769,Chr09:34664268-34664374	n.h.	Pn04t173100.03	-	4	EXON-mRNA-CDS-GENE-	AT5G24090.1	Os01t0691050-00	Protein kinase, catalytic domain domain containing protein
Cluster_132769,Chr09:34664268-34664374	n.h.	Pn02t201800.01	-	4	EXON-mRNA-CDS-GENE-	AT3G23530.1	Os12t0267200-01	Cyclopropane-fatty-acyl-phospholipid synthase domain containing protein
Cluster_132769,Chr09:34664268-34664374	n.h.	Pn02t202100.01	-	4	EXON-mRNA-CDS-GENE-	AT3G23510.1	Os12t0267200-01	Cyclopropane-fatty-acyl-phospholipid synthase domain containing protein
Cluster_132769,Chr09:34664268-34664374	n.h.	Pn08t255800.01	-	4	EXON-mRNA-CDS-GENE-	AT4G02860.1	Os01t0266500-01	Phenazine biosynthesis PhzC/PhzF protein family protein
Cluster_132769,Chr09:34664268-34664374	n.h.	Pn08t076800.01	-	4	EXON-mRNA-CDS-GENE-	AT5G64030.1	Os11t0186300-01	Similar to Ankyrin-like protein
Cluster_132769,Chr09:34664268-34664374	n.h.	Pn09t132600.02	-	4	EXON-mRNA-CDS-GENE-	AT2G18060.3	Os07t0272700-00	No apical meristem (NAM) protein domain containing protein
Cluster_132769,Chr09:34664268-34664374	n.h.	Pn01t266400.02	-	4	EXON-mRNA-CDS-GENE-	AT2G33540.1	Os11t0521900-02	Similar to NLI interacting factor-like phosphatase family protein, expressed
Cluster_132769,Chr09:34664268-34664374	n.h.	Pn04t043100.01	-	4	EXON-mRNA-CDS-GENE-	AT3G07350.1	Os01t0915000-01	Protein of unknown function DUF506, plant family protein
Cluster_132769,Chr09:34664268-34664374	n.h.	Pn02t301700.01	-	4	mRNA-GENE-	-	-	-
Cluster_132769,Chr09:34664268-34664374	n.h.	Pn03t468700.01	-	4	EXON-mRNA-CDS-GENE-	AT1G16280.1	Os07t0633500-00	Hypothetical conserved gene
Cluster_132769,Chr09:34664268-34664374	n.h.	Pn08t315500.01	-	4	EXON-mRNA-CDS-GENE-	AT1G47480.1	Os06t0214800-02	Alpha/beta hydrolase fold-3 domain containing protein
Cluster_132769,Chr09:34664268-34664374	n.h.	Pn07t101600.01	-	4	EXON-mRNA-CDS-GENE-	AT1G62340.1	Os06t0700000-01	Peptidase S8, subtilisin-related domain containing protein
Cluster_132769,Chr09:34664268-34664374	n.h.	Pn03t355600.01	-	4	EXON-mRNA-CDS-GENE-	AT5G50400.1	Os08t0531000-01	Nucleotide pyrophosphatase/phosphodiesterase, Negative effect on plant growth and starch accumulatio
Cluster_132769,Chr09:34664268-34664374	n.h.	Pn08t323600.01	-	4	EXON-mRNA-CDS-GENE-	-	Os12t0631600-01	Conserved hypothetical protein
Cluster_132769,Chr09:34664268-34664374	n.h.	Pn07t007000.01	-	4	mRNA-GENE-	AT3G02100.1	Os03t0757200-01	UDP-glucuronosyl/UDP-glucosyltransferase family protein
Cluster_132769,Chr09:34664268-34664374	n.h.	Pn06t408200.03	-	4	EXON-mRNA-CDS-GENE-	AT2G38740.1	Os06t0109500-01	Similar to Beta-phosphoglucomutase
Cluster_132769,Chr09:34664268-34664374	n.h.	Pn03t056800.01	-	4	mRNA-GENE-	AT5G53670.1	Os04t0629600-02	Conserved hypothetical protein
Cluster_132769,Chr09:34664268-34664374	n.h.	Pn07t008100.01	-	4	mRNA-GENE-	-	Os04t0629600-02	Conserved hypothetical protein
Cluster_132769,Chr09:34664268-34664374	n.h.	Pn07t007800.01	-	4	mRNA-GENE-	AT3G02100.1	Os03t0757200-01	UDP-glucuronosyl/UDP-glucosyltransferase family protein
Cluster_133822,Chr09:37589475-37589661	bdi-miR2275a	Pn09t295200.01	-	1.5	mRNA-GENE-	AT2G42360.1	Os10t0571900-00	Similar to Malic enzyme (Fragment)
Cluster_133822,Chr09:37589475-37589661	bdi-miR2275a	Pn02t005900.01	+	3	EXON-mRNA-CDS-GENE-	AT1G22060.2	Os03t0107400-01	Prefoldin domain containing protein
Cluster_133822,Chr09:37589475-37589661	bdi-miR2275a	Pn10t324400.01	+	3	EXON-5UTR-mRNA-GENE-	-	-	-
Cluster_133822,Chr09:37589475-37589661	bdi-miR2275a	Pn03t129600.01	-	3	mRNA-GENE-	AT1G21270.1	Os10t0151500-00	Similar to Protein kinase domain containing protein, expressed
Cluster_133822,Chr09:37589475-37589661	bdi-miR2275a	Pn05t422900.01	+	3.5	mRNA-GENE-	AT3G05950.1	Os02t0491600-00	Similar to Oxalate oxidase-like protein or germin-like protein (Germin-like 8) (Germin-like 12)
Cluster_133822,Chr09:37589475-37589661	bdi-miR2275a	Pn01t231100.01	+	3.5	mRNA-GENE-	AT3G47570.1	Os11t0208900-01	Leucine rich repeat containing protein kinase
Cluster_133822,Chr09:37589475-37589661	bdi-miR2275a	Pn03t314800.01	+	3.5	mRNA-GENE-	AT4G30710.3	Os09t0422600-01	Protein of unknown function DUF566 family protein
Cluster_133822,Chr09:37589475-37589661	bdi-miR2275a	Pn02t459900.01	+	4	mRNA-GENE-	AT3G17770.1	Os03t0719300-01	Similar to Dihydroxyacetone/glycerone kinase-like protein
Cluster_133822,Chr09:37589475-37589661	bdi-miR2275a	Pn02t460900.02	+	4	mRNA-GENE-	AT1G64790.1	Os03t0721200-01	Armadillo-like helical domain containing protein
Cluster_133822,Chr09:37589475-37589661	bdi-miR2275a	Pn10t290900.01	+	4	EXON-mRNA-CDS-GENE-	AT3G58030.4	Os05t0470700-01	Zinc finger, RING/FYVE/PHD-type domain containing protein
Cluster_133822,Chr09:37589475-37589661	bdi-miR2275a	Pn04t177900.01	+	4	mRNA-GENE-	AT1G79260.1	Os01t0679550-00	Similar to Aspartic proteinase nepenthesin-2
Cluster_133822,Chr09:37589475-37589661	bdi-miR2275a	Pn10t225000.01	-	4	EXON-5UTR-mRNA-GENE-	AT1G50030.1	Os05t0235300-01	Serine/threonine (Ser/Thr) protein kinase, Modulation of thylakoid membrane lipid biosynthesis, homeostasi
Cluster_133822,Chr09:37589475-37589661	bdi-miR2275a	Pn05t427900.01	-	4	EXON-mRNA-CDS-GENE-	AT3G11830.1	Os06t0687700-01	Similar to T-complex protein 1, eta subunit (TCP-1-eta) (CCT-eta) (HIV-1 Nef interacting protein)
Cluster_133822,Chr09:37589475-37589661	bdi-miR2275a	Pn10t083900.01	-	4	EXON-5UTR-mRNA-GENE-	AT3G47680.1	Os06t0635500-00	Hypothetical conserved gene
Cluster_133822,Chr09:37589475-37589661	bdi-miR2275a	Pn04t183500.01	-	4	EXON-mRNA-CDS-GENE-	AT2G34060.1	Os09t0507500-01	Similar to Peroxidase 55 precursor (EC 1.11.1.7) (Atperox P55) (ATP20a)
Cluster_135146,Chr09:41981016-41981077	osa-miR2275a	Pn09t295200.01	+	2.5	mRNA-GENE-	AT2G42360.1	Os10t0571900-00	Similar to Malic enzyme (Fragment)
Cluster_135146,Chr09:41981016-41981077	osa-miR2275a	Pn09t295200.01	-	2.5	mRNA-GENE-	AT2G42360.1	Os10t0571900-00	Similar to Malic enzyme (Fragment)
Cluster_135146,Chr09:41981016-41981077	osa-miR2275a	Pn03t052500.03	-	2.5	mRNA-GENE-	AT3G60500.4	Os02t0550700-01	Similar to Nucleolar autoantigen-like protein
Cluster_135146,Chr09:41981016-41981077	osa-miR2275a	Pn09t295200.01	-	2.5	mRNA-GENE-	AT2G42360.1	Os10t0571900-00	Similar to Malic enzyme (Fragment)
Cluster_135146,Chr09:41981016-41981077	osa-miR2275a	Pn06t084200.01	-	3	mRNA-GENE-	AT4G22290.1	Os08t0230200-01	Similar to cysteine-type endopeptidase/ ubiquitin thiolesterase
Cluster_135146,Chr09:41981016-41981077	osa-miR2275a	Pn09t045900.01	-	3	mRNA-GENE-	AT4G23160.3	Os11t0656500-01	Integrase, catalytic core domain containing protein
Cluster_135146,Chr09:41981016-41981077	osa-miR2275a	Pn06t068000.02	+	3.5	EXON-5UTR-mRNA-GENE-	-	Os06t0658500-01	Conserved hypothetical protein
Cluster_135146,Chr09:41981016-41981077	osa-miR2275a	Pn04t121000.01	-	3.5	EXON-mRNA-CDS-GENE-	AT1G61210.3	Os01t0780400-02	Katanin P80 ortholog, Katanin regulatory subunit P80
Cluster_135146,Chr09:41981016-41981077	osa-miR2275a	Pn01t139600.01	-	3.5	mRNA-GENE-	AT5G20480.2	Os11t0691800-01	Similar to Leucine Rich Repeat family protein, expressed
Cluster_135146,Chr09:41981016-41981077	osa-miR2275a	Pn07t375000.01	+	4	mRNA-GENE-	-	-	-
Cluster_135146,Chr09:41981016-41981077	osa-miR2275a	Pn04t100100.02	+	4	EXON-5UTR-mRNA-GENE-	-	Os01t0824800-01	Conserved hypothetical protein
Cluster_135146,Chr09:41981016-41981077	osa-miR2275a	Pn05t042600.01	+	4	mRNA-GENE-	AT5G09650.1	Os02t0768600-01	Similar to Chloroplast inorganic pyrophosphatase (EC 3.6.1.1)
Cluster_135146,Chr09:41981016-41981077	osa-miR2275a	Pn06t371800.01	+	4	mRNA-GENE-	-	Os06t0147100-02	Similar to cDNA clone:J023088C01, full insert sequence
Cluster_135146,Chr09:41981016-41981077	osa-miR2275a	Pn02t532100.01	-	4	mRNA-GENE-	AT5G49580.3	Os03t0832900-01	Similar to DNAJ-like protein (Fragment)
Cluster_135146,Chr09:41981016-41981077	osa-miR2275a	Pn03t129600.01	-	4	mRNA-GENE-	AT1G21270.1	Os10t0151500-00	Similar to Protein kinase domain containing protein, expressed
Cluster_135198,Chr09:42107684-42107743	osa-miR2275a	Pn09t295200.01	+	2.5	mRNA-GENE-	AT2G42360.1	Os10t0571900-00	Similar to Malic enzyme (Fragment)
Cluster_135198,Chr09:42107684-42107743	osa-miR2275a	Pn09t295200.01	-	2.5	mRNA-GENE-	AT2G42360.1	Os10t0571900-00	Similar to Malic enzyme (Fragment)
Cluster_135198,Chr09:42107684-42107743	osa-miR2275a	Pn03t052500.03	-	2.5	mRNA-GENE-	AT3G60500.4	Os02t0550700-01	Similar to Nucleolar autoantigen-like protein
Cluster_135198,Chr09:42107684-42107743	osa-miR2275a	Pn09t295200.01	-	2.5	mRNA-GENE-	AT2G42360.1	Os10t0571900-00	Similar to Malic enzyme (Fragment)
Cluster_135198,Chr09:42107684-42107743	osa-miR2275a	Pn06t084200.01	-	3	mRNA-GENE-	AT4G22290.1	Os08t0230200-01	Similar to cysteine-type endopeptidase/ ubiquitin thiolesterase
Cluster_135198,Chr09:42107684-42107743	osa-miR2275a	Pn09t045900.01	-	3	mRNA-GENE-	AT4G23160.3	Os11t0656500-01	Integrase, catalytic core domain containing protein
Cluster_135198,Chr09:42107684-42107743	osa-miR2275a	Pn06t068000.02	+	3.5	EXON-5UTR-mRNA-GENE-	-	Os06t0658500-01	Conserved hypothetical protein
Cluster_135198,Chr09:42107684-42107743	osa-miR2275a	Pn04t121000.01	-	3.5	EXON-mRNA-CDS-GENE-	AT1G61210.3	Os01t0780400-02	Katanin P80 ortholog, Katanin regulatory subunit P80
Cluster_135198,Chr09:42107684-42107743	osa-miR2275a	Pn01t139600.01	-	3.5	mRNA-GENE-	AT5G20480.2	Os11t0691800-01	Similar to Leucine Rich Repeat family protein, expressed
Cluster_135198,Chr09:42107684-42107743	osa-miR2275a	Pn07t375000.01	+	4	mRNA-GENE-	-	-	-
Cluster_135198,Chr09:42107684-42107743	osa-miR2275a	Pn04t100100.02	+	4	EXON-5UTR-mRNA-GENE-	-	Os01t0824800-01	Conserved hypothetical protein
Cluster_135198,Chr09:42107684-42107743	osa-miR2275a	Pn05t042600.01	+	4	mRNA-GENE-	AT5G09650.1	Os02t0768600-01	Similar to Chloroplast inorganic pyrophosphatase (EC 3.6.1.1)
Cluster_135198,Chr09:42107684-42107743	osa-miR2275a	Pn06t371800.01	+	4	mRNA-GENE-	-	Os06t0147100-02	Similar to cDNA clone:J023088C01, full insert sequence
Cluster_135198,Chr09:42107684-42107743	osa-miR2275a	Pn02t532100.01	-	4	mRNA-GENE-	AT5G49580.3	Os03t0832900-01	Similar to DNAJ-like protein (Fragment)
Cluster_135198,Chr09:42107684-42107743	osa-miR2275a	Pn03t129600.01	-	4	mRNA-GENE-	AT1G21270.1	Os10t0151500-00	Similar to Protein kinase domain containing protein, expressed
Cluster_144438,Chr10:33302644-33302906	n.h.	Pn07t008100.01	-	0.5	mRNA-GENE-	-	Os04t0629600-02	Conserved hypothetical protein
Cluster_144438,Chr10:33302644-33302906	n.h.	Pn03t056800.01	-	1.5	mRNA-GENE-	AT5G53670.1	Os04t0629600-02	Conserved hypothetical protein
Cluster_144438,Chr10:33302644-33302906	n.h.	Pn10t341800.01	-	2	EXON-mRNA-CDS-GENE-	AT1G18390.1	Os05t0550800-01	Serine/threonine protein kinase domain containing protein
Cluster_144438,Chr10:33302644-33302906	n.h.	Pn02t034000.01	-	2	EXON-mRNA-CDS-GENE-	AT2G33760.1	Os12t0181900-01	Pentatricopeptide repeat domain containing protein
Cluster_144438,Chr10:33302644-33302906	n.h.	Pn02t169700.02	+	2.5	EXON-mRNA-CDS-GENE-	AT1G17020.1	Os10t0558700-02	Similar to Oxidoreductase, 2OG-Fe oxygenase family protein, expressed
Cluster_144438,Chr10:33302644-33302906	n.h.	Pn03t395600.01	+	2.5	EXON-mRNA-CDS-GENE-	-	-	-
Cluster_144438,Chr10:33302644-33302906	n.h.	Pn03t409500.01	+	2.5	EXON-mRNA-CDS-GENE-	AT5G36110.1	Os07t0518100-01	Cytochrome P450 family protein
Cluster_144438,Chr10:33302644-33302906	n.h.	Pn09t228400.01	+	2.5	EXON-mRNA-GENE-	AT5G57900.1	Os08t0269800-01	Similar to Ubiquitin-protein ligase
Cluster_144438,Chr10:33302644-33302906	n.h.	Pn01t111700.01	-	2.5	EXON-mRNA-CDS-GENE-	AT1G09190.1	Os11t0673000-00	Pentatricopeptide repeat domain containing protein
Cluster_144438,Chr10:33302644-33302906	n.h.	Pn02t012900.01	+	3	EXON-mRNA-CDS-GENE-	AT2G45720.5	Os03t0116900-01	Armadillo-like helical domain containing protein
Cluster_144438,Chr10:33302644-33302906	n.h.	Pn10t341700.01	+	3	EXON-mRNA-CDS-GENE-	AT5G38260.1	Os01t0690800-01	Protein kinase, core domain containing protein
Cluster_144438,Chr10:33302644-33302906	n.h.	Pn04t346000.01	-	3	EXON-mRNA-CDS-GENE-	AT2G39080.1	Os01t0367100-01	Chloroplast-localized UDP-glucose epimerase (UGE), Galactolipid biosynthesis for chloroplast membranes, Photosynthetic capability and carbon assimilate homeostasi
Cluster_144438,Chr10:33302644-33302906	n.h.	Pn09t068100.01	-	3	EXON-mRNA-CDS-GENE-	AT4G12650.1	Os08t0496900-01	Nonaspanin (TM9SF) family protein
Cluster_144438,Chr10:33302644-33302906	n.h.	Pn10t251500.01	-	3	mRNA-GENE-	AT5G18970.1	Os01t0247900-01	AWPM-19-like family protein
Cluster_144438,Chr10:33302644-33302906	n.h.	Pn02t181500.01	-	3	EXON-5UTR-mRNA-GENE-	-	-	-
Cluster_144438,Chr10:33302644-33302906	n.h.	Pn02t126900.01	-	3	EXON-mRNA-CDS-GENE-	AT3G55320.1	Os03t0280000-01	Similar to MDR-like ABC transporter
Cluster_144438,Chr10:33302644-33302906	n.h.	Pn05t168100.01	-	3	EXON-mRNA-CDS-GENE-	-	Os02t0572600-01	Protein kinase PKN/PRK1, effector domain containing protein
Cluster_144438,Chr10:33302644-33302906	n.h.	Pn05t451600.01	-	3	EXON-mRNA-CDS-GENE-	AT1G61680.1	Os02t0121700-01	Terpenoid synthase domain containing protein
Cluster_144438,Chr10:33302644-33302906	n.h.	Pn07t226500.01	-	3	EXON-mRNA-CDS-GENE-	AT3G52490.1	Os04t0416500-01	Immunoglobulin/major histocompatibility complex, conserved site domain containing protein
Cluster_144438,Chr10:33302644-33302906	n.h.	Pn01t548000.01	-	3	EXON-mRNA-CDS-GENE-	AT3G54220.1	Os11t0124300-01	Transcription factor, Asymmetric cell division involved in radial pattern formation in root
Cluster_144438,Chr10:33302644-33302906	n.h.	Pn01t570400.01	-	3	mRNA-GENE-	AT2G29970.1	Os12t0104300-01	Clp, N-terminal domain containing protein
Cluster_144438,Chr10:33302644-33302906	n.h.	Pn08t232700.01	+	3.5	mRNA-GENE-	AT3G61440.3	Os06t0564500-01	Cysteine synthase (EC 4.2.99.8)
Cluster_144438,Chr10:33302644-33302906	n.h.	Pn04t045100.01	+	3.5	EXON-mRNA-CDS-GENE-	AT1G70610.1	Os01t0911300-01	Similar to Transporter associated with antigen processing-like protein
Cluster_144438,Chr10:33302644-33302906	n.h.	Pn09t173100.02	+	3.5	EXON-mRNA-CDS-GENE-	AT4G00690.1	Os10t0388600-00	Hypothetical conserved gene
Cluster_144438,Chr10:33302644-33302906	n.h.	Pn09t043700.01	+	3.5	GENE-	-	-	-
Cluster_144438,Chr10:33302644-33302906	n.h.	Pn08t230900.01	+	3.5	EXON-mRNA-CDS-GENE-	-	Os10t0388600-00	Hypothetical conserved gene
Cluster_144438,Chr10:33302644-33302906	n.h.	Pn03t036200.01	+	3.5	EXON-mRNA-CDS-GENE-	AT2G18470.3	Os07t0137800-00	Protein kinase, core domain containing protein
Cluster_144438,Chr10:33302644-33302906	n.h.	Pn01t023600.04	+	3.5	EXON-mRNA-CDS-GENE-	AT3G14460.1	Os03t0848700-01	Coiled-coil, nucleotide-binding, and leucine-rich repeat (CC-NB-LRR) protein, Resistance to brown planthopper, (Nipponbare: BPH-susceptible
Cluster_144438,Chr10:33302644-33302906	n.h.	Pn07t362200.01	+	3.5	EXON-mRNA-CDS-GENE-	AT1G56020.1	Os04t0618950-00	Similar to H0114G12.1 protein
Cluster_144438,Chr10:33302644-33302906	n.h.	Pn04t312500.01	+	3.5	mRNA-GENE-	AT4G16144.1	Os01t0499300-01	Mov34/MPN/PAD-1 family protein
Cluster_144438,Chr10:33302644-33302906	n.h.	Pn02t452100.01	+	3.5	EXON-mRNA-CDS-GENE-	AT4G08500.1	Os03t0703400-01	Similar to MAP3K beta 3 protein kinase (EC 2.7.1.37) (Fragment)
Cluster_144438,Chr10:33302644-33302906	n.h.	Pn05t030400.01	+	3.5	EXON-mRNA-CDS-GENE-	AT4G30350.1	Os02t0788600-01	Hypothetical conserved gene
Cluster_144438,Chr10:33302644-33302906	n.h.	Pn03t356800.01	+	3.5	EXON-3UTR-mRNA-CDS-GENE-	AT4G13220.1	Os12t0276100-01	Conserved hypothetical protein
Cluster_144438,Chr10:33302644-33302906	n.h.	Pn02t094000.01	+	3.5	mRNA-GENE-	AT5G42770.2	Os11t0549655-01	Similar to maf-like protein CV_0124
Cluster_144438,Chr10:33302644-33302906	n.h.	Pn09t043700.01	+	3.5	GENE-	-	-	-
Cluster_144438,Chr10:33302644-33302906	n.h.	Pn07t322800.01	+	3.5	EXON-mRNA-CDS-GENE-	AT1G01600.1	Os04t0560100-01	Cytochrome P450 family protein
Cluster_144438,Chr10:33302644-33302906	n.h.	Pn08t281500.04	-	3.5	mRNA-GENE-	AT4G37370.1	Os12t0582700-01	Similar to Cytochrome P450
Cluster_144438,Chr10:33302644-33302906	n.h.	Pn05t112700.01	-	3.5	EXON-mRNA-CDS-GENE-	AT4G00360.1	Os02t0666500-01	Similar to Cytochrome P450
Cluster_144438,Chr10:33302644-33302906	n.h.	Pn06t398900.02	-	3.5	EXON-5UTR-mRNA-CDS-GENE-	AT2G20830.4	Os03t0582000-02	Similar to Glutamate formiminotransferase
Cluster_144438,Chr10:33302644-33302906	n.h.	Pn01t110400.01	-	3.5	EXON-mRNA-CDS-GENE-	AT3G62580.1	Os04t0191000-01	Similar to OSIGBa0114M03.4 protein
Cluster_144438,Chr10:33302644-33302906	n.h.	Pn05t029000.01	-	3.5	mRNA-GENE-	-	-	-
Cluster_144438,Chr10:33302644-33302906	n.h.	Pn05t093200.01	-	3.5	EXON-mRNA-CDS-GENE-	AT5G17160.1	Os07t0166500-00	Similar to OSJNba0093F12.13 protein
Cluster_144438,Chr10:33302644-33302906	n.h.	Pn10t258100.01	+	4	EXON-mRNA-CDS-GENE-	AT5G07050.1	Os05t0409500-00	Similar to MtN21 protein
Cluster_144438,Chr10:33302644-33302906	n.h.	Pn02t242000.01	+	4	mRNA-GENE-	-	Os04t0551300-01	Similar to Growth regulator like protein
Cluster_144438,Chr10:33302644-33302906	n.h.	Pn10t266400.01	+	4	EXON-5UTR-mRNA-GENE-	AT1G71900.1	Os05t0424800-01	Similar to AER274Wp
Cluster_144438,Chr10:33302644-33302906	n.h.	Pn05t017500.01	+	4	EXON-5UTR-mRNA-GENE-	AT3G04470.1	Os02t0810100-00	Ankyrin repeat containing protein
Cluster_144438,Chr10:33302644-33302906	n.h.	Pn07t367100.01	+	4	EXON-5UTR-mRNA-GENE-	AT4G27010.2	Os04t0625300-01	Similar to OSIGBa0148A10.3 protein
Cluster_144438,Chr10:33302644-33302906	n.h.	Pn06t179000.04	+	4	EXON-3UTR-mRNA-CDS-GENE-	-	-	-
Cluster_144438,Chr10:33302644-33302906	n.h.	Pn04t179600.01	+	4	EXON-mRNA-CDS-GENE-	AT2G22670.5	Os01t0675700-02	Similar to Auxin-responsive protein IAA14 (Indoleacetic acid-induced protein 14) (SOLITARY-ROOT protein)
Cluster_144438,Chr10:33302644-33302906	n.h.	Pn02t186600.01	+	4	EXON-mRNA-CDS-GENE-	AT2G26550.2	Os03t0395000-01	Stroma-localized heme oxygenase 2, Tetrapyrrole biosynthesi
Cluster_144438,Chr10:33302644-33302906	n.h.	Pn02t237600.01	+	4	EXON-mRNA-CDS-GENE-	AT5G52980.1	-	-
Cluster_144438,Chr10:33302644-33302906	n.h.	Pn02t550100.01	+	4	EXON-5UTR-mRNA-GENE-	AT4G22890.5	Os03t0857400-01	tRNA-binding arm domain containing protein
Cluster_144438,Chr10:33302644-33302906	n.h.	Pn06t022800.01	+	4	mRNA-GENE-	AT2G07170.1	Os09t0560000-01	Armadillo-like helical domain containing protein
Cluster_144438,Chr10:33302644-33302906	n.h.	Pn05t103500.01	+	4	EXON-mRNA-CDS-GENE-	AT5G52510.1	Os02t0681900-01	GRAS transcription factor domain containing protein
Cluster_144438,Chr10:33302644-33302906	n.h.	Pn01t261100.01	+	4	EXON-mRNA-CDS-GENE-	-	-	-
Cluster_144438,Chr10:33302644-33302906	n.h.	Pn08t059300.01	+	4	mRNA-GENE-	AT1G76900.3	Os12t0163400-01	Tubby family protein
Cluster_144438,Chr10:33302644-33302906	n.h.	Pn09t090900.01	+	4	EXON-mRNA-CDS-GENE-	AT1G54130.1	Os08t0457600-01	Similar to RSH2
Cluster_144438,Chr10:33302644-33302906	n.h.	Pn01t504200.01	+	4	EXON-mRNA-CDS-GENE-	AT2G46950.1	Os06t0191700-00	Similar to Cytochrome P450
Cluster_144438,Chr10:33302644-33302906	n.h.	Pn10t088900.01	+	4	EXON-mRNA-CDS-GENE-	AT5G42180.1	Os05t0162000-01	Similar to Peroxidase (Fragment)
Cluster_144438,Chr10:33302644-33302906	n.h.	Pn09t204300.02	+	4	EXON-mRNA-CDS-GENE-	-	-	-
Cluster_144438,Chr10:33302644-33302906	n.h.	Pn10t243900.01	+	4	EXON-mRNA-CDS-GENE-	AT1G48160.2	Os06t0342100-01	Signal recognition particle 19 kDa protein (SRP19)
Cluster_144438,Chr10:33302644-33302906	n.h.	Pn01t032200.01	+	4	mRNA-GENE-	AT4G33565.1	Os04t0590900-01	Similar to RING-H2 finger protein ATL1B
Cluster_144438,Chr10:33302644-33302906	n.h.	Pn08t037700.01	+	4	EXON-mRNA-CDS-GENE-	AT2G34400.1	Os05t0307200-00	Pentatricopeptide repeat domain containing protein
Cluster_144438,Chr10:33302644-33302906	n.h.	Pn08t173000.01	+	4	EXON-5UTR-mRNA-GENE-	-	-	-
Cluster_144438,Chr10:33302644-33302906	n.h.	Pn09t291500.01	+	4	EXON-mRNA-CDS-GENE-	-	Os08t0180400-00	Similar to Kinesin-like protein
Cluster_144438,Chr10:33302644-33302906	n.h.	Pn03t422900.01	+	4	EXON-mRNA-CDS-GENE-	AT4G27230.2	Os07t0545400-01	Protein H2A
Cluster_144438,Chr10:33302644-33302906	n.h.	Pn02t165500.01	+	4	mRNA-GENE-	AT1G08830.2	Os03t0351500-01	Similar to Superoxide dismutase
Cluster_144438,Chr10:33302644-33302906	n.h.	Pn02t015800.01	+	4	EXON-5UTR-mRNA-GENE-	AT3G02950.2	Os08t0160000-01	Tho complex subunit 7 domain containing protein
Cluster_144438,Chr10:33302644-33302906	n.h.	Pn04t135000.01	+	4	EXON-mRNA-CDS-GENE-	AT4G18690.1	Os05t0560200-00	Similar to tumor-related protein-like
Cluster_144438,Chr10:33302644-33302906	n.h.	Pn03t116500.01	+	4	EXON-mRNA-CDS-GENE-	AT5G57260.1	Os12t0512800-01	Cytochrome P450 71E1 (EC 1.14.13.68) (4-hydroxyphenylacetaldehyde oxime monooxygenase)
Cluster_144438,Chr10:33302644-33302906	n.h.	Pn10t069000.01	+	4	EXON-mRNA-CDS-GENE-	AT1G08080.1	Os08t0470200-02	Similar to Nectarin III
Cluster_144438,Chr10:33302644-33302906	n.h.	Pn02t165000.01	+	4	mRNA-GENE-	AT1G08830.2	Os03t0351500-01	Similar to Superoxide dismutase
Cluster_144438,Chr10:33302644-33302906	n.h.	Pn02t187300.01	+	4	EXON-5UTR-mRNA-GENE-	AT1G45231.2	Os03t0396900-02	Hypothetical conserved gene
Cluster_144438,Chr10:33302644-33302906	n.h.	Pn03t116200.01	+	4	EXON-mRNA-CDS-GENE-	AT5G57260.1	Os12t0512800-01	Cytochrome P450 71E1 (EC 1.14.13.68) (4-hydroxyphenylacetaldehyde oxime monooxygenase)
Cluster_144438,Chr10:33302644-33302906	n.h.	Pn04t442300.01	-	4	mRNA-GENE-	-	-	-
Cluster_144438,Chr10:33302644-33302906	n.h.	Pn05t413300.01	-	4	EXON-5UTR-mRNA-GENE-	AT3G04710.1	Os12t0600100-01	Tetratricopeptide-like helical domain containing protein
Cluster_144438,Chr10:33302644-33302906	n.h.	Pn05t460700.01	-	4	mRNA-GENE-	AT5G44800.1	Os06t0102800-01	SNF2-related domain containing protein
Cluster_144438,Chr10:33302644-33302906	n.h.	Pn03t384900.02	-	4	EXON-5UTR-mRNA-GENE-	AT2G31170.1	Os09t0556500-01	Cysteinyl-tRNA synthetase, class Ia family protein
Cluster_144438,Chr10:33302644-33302906	n.h.	Pn02t174200.01	-	4	EXON-mRNA-CDS-GENE-	AT1G61590.1	Os03t0364400-01	Receptor-like cytoplasmic kinase, Leaf senescence, Salt stress respons
Cluster_144438,Chr10:33302644-33302906	n.h.	Pn01t139800.01	-	4	EXON-mRNA-CDS-GENE-	AT5G35960.1	Os11t0644000-00	Similar to Protein kinase domain containing protein, expressed
Cluster_144438,Chr10:33302644-33302906	n.h.	Pn01t295300.01	-	4	EXON-3UTR-mRNA-GENE-	AT1G67400.1	Os11t0483900-01	Engulfment and cell motility, ELM domain containing protein
Cluster_144438,Chr10:33302644-33302906	n.h.	Pn03t329200.01	-	4	EXON-5UTR-3UTR-mRNA-GENE-	AT5G12380.1	Os09t0453300-01	Annexin family protein
Cluster_144438,Chr10:33302644-33302906	n.h.	Pn10t023000.01	-	4	EXON-5UTR-mRNA-GENE-	-	-	-
Cluster_144438,Chr10:33302644-33302906	n.h.	Pn02t018700.01	-	4	EXON-mRNA-CDS-GENE-	AT4G00300.1	Os03t0124300-01	Similar to ATP binding protein
Cluster_144438,Chr10:33302644-33302906	n.h.	Pn08t275300.01	-	4	EXON-mRNA-CDS-GENE-	AT3G55550.1	Os12t0574700-00	Similar to lectin-like receptor kinase 7
Cluster_144438,Chr10:33302644-33302906	n.h.	Pn06t022800.01	-	4	mRNA-GENE-	AT2G07170.1	Os09t0560000-01	Armadillo-like helical domain containing protein
Cluster_144438,Chr10:33302644-33302906	n.h.	Pn04t469600.01	-	4	mRNA-GENE-	AT4G35150.1	Os05t0515500-01	Similar to O-methyltransferase ZRP4 (EC 2.1.1.-
Cluster_144438,Chr10:33302644-33302906	n.h.	Pn08t040000.01	-	4	EXON-mRNA-CDS-GENE-	-	-	-
Cluster_144438,Chr10:33302644-33302906	n.h.	Pn07t041700.01	-	4	EXON-mRNA-CDS-GENE-	-	Os04t0354200-00	Similar to OSIGBa0092G14.5 protein
Cluster_144438,Chr10:33302644-33302906	n.h.	Pn08t282500.01	-	4	EXON-mRNA-CDS-GENE-	AT5G19790.1	Os12t0582900-01	Similar to AP2 domain containing protein, expressed
Cluster_144438,Chr10:33302644-33302906	n.h.	Pn04t071900.02	-	4	EXON-3UTR-mRNA-CDS-GENE-	-	Os01t0867200-01	WD40 repeat-like domain containing protein
Cluster_144438,Chr10:33302644-33302906	n.h.	Pn04t427600.01	-	4	mRNA-GENE-	AT3G48670.3	Os01t0126600-01	Paralog of FACTOR OF DNA METHYLATION LIKE
Cluster_144438,Chr10:33302644-33302906	n.h.	Pn04t215800.01	-	4	EXON-mRNA-CDS-GENE-	AT3G54980.2	Os01t0611900-01	Pentatricopeptide repeat domain containing protein
Cluster_144438,Chr10:33302644-33302906	n.h.	Pn07t035300.01	-	4	EXON-mRNA-CDS-GENE-	AT1G75720.1	Os04t0116900-00	Protein of unknown function DUF827, plant family protein
Cluster_144438,Chr10:33302644-33302906	n.h.	Pn08t242000.01	-	4	EXON-5UTR-mRNA-GENE-	AT4G15790.1	Os12t0541400-02	Conserved hypothetical protein
Cluster_144438,Chr10:33302644-33302906	n.h.	Pn04t073200.01	-	4	EXON-mRNA-CDS-GENE-	-	-	-
Cluster_144438,Chr10:33302644-33302906	n.h.	Pn03t149200.01	-	4	EXON-mRNA-CDS-GENE-	AT1G65410.1	Os03t0670100-01	Similar to ATP-binding protein of ABC transporter
Cluster_144438,Chr10:33302644-33302906	n.h.	Pn02t104200.01	-	4	EXON-mRNA-CDS-GENE-	AT3G60850.1	Os03t0247100-01	Conserved hypothetical protein
Cluster_144438,Chr10:33302644-33302906	n.h.	Pn07t355000.01	-	4	mRNA-GENE-	AT4G14050.2	Os11t0661000-02	Pentatricopeptide repeat domain containing protein
Cluster_144438,Chr10:33302644-33302906	n.h.	Pn02t087500.01	-	4	EXON-mRNA-CDS-GENE-	AT3G25920.1	Os03t0219900-01	Similar to 50S ribosomal protein L15, chloroplast precursor (CL15) (Fragment)
Cluster_144438,Chr10:33302644-33302906	n.h.	Pn09t316100.01	-	4	EXON-mRNA-CDS-GENE-	AT5G61480.1	Os02t0111800-02	Protein kinase, core domain containing protein
Cluster_144438,Chr10:33302644-33302906	n.h.	Pn10t002500.01	-	4	EXON-mRNA-CDS-GENE-	AT1G22860.1	Os05t0104100-02	Vps53-like, N-terminal domain containing protein
Cluster_144438,Chr10:33302644-33302906	n.h.	Pn03t004400.01	-	4	EXON-mRNA-CDS-GENE-	AT5G45480.1	Os07t0109100-00	Protein of unknown function DUF594 family protein
Cluster_144438,Chr10:33302644-33302906	n.h.	Pn08t221400.01	-	4	EXON-5UTR-mRNA-GENE-	AT5G53530.1	Os12t0500700-01	Similar to Vacuolar sorting protein-like; embryogenesis protein H beta 58-like protein
Cluster_144438,Chr10:33302644-33302906	n.h.	Pn08t075700.01	-	4	GENE-	AT5G24080.2	Os01t0885700-01	-
Cluster_144438,Chr10:33302644-33302906	n.h.	Pn06t314500.01	-	4	EXON-mRNA-CDS-GENE-	AT5G15250.1	Os06t0669400-02	Similar to Cell division protease ftsH homolog 2, chloroplastic
Cluster_144438,Chr10:33302644-33302906	n.h.	Pn01t086100.01	-	4	EXON-mRNA-CDS-GENE-	AT5G63370.3	Os12t0424700-00	Serine/threonine protein kinase domain containing protein
Cluster_144438,Chr10:33302644-33302906	n.h.	Pn06t022800.01	-	4	mRNA-GENE-	AT2G07170.1	Os09t0560000-01	Armadillo-like helical domain containing protein
Cluster_144438,Chr10:33302644-33302906	n.h.	Pn10t309800.01	-	4	EXON-mRNA-CDS-GENE-	AT1G11360.4	Os05t0501700-01	Rossmann-like alpha/beta/alpha sandwich fold domain containing protein
Cluster_144438,Chr10:33302644-33302906	n.h.	Pn09t106600.01	-	4	EXON-mRNA-CDS-GENE-	AT4G33590.1	Os09t0466800-01	Conserved hypothetical protein
